# Supplementary material for: A CRISPR/Cas9 genetically engineered organoid biobank reveals essential host factors for coronaviruses
Source: Nat Commun. 2021 Sep 17;12:5498. doi: 10.1038/s41467-021-25729-7 (PMC8448725; doi:10.1038/s41467-021-25729-7)
Supplement: Supplementary file 3 — Supplementary Dataset 1 [file 41467_2021_25729_MOESM3_ESM.xlsx]

## Sheet: KOpaper_ndata_withoutSARSreads
	Intestine EM	Intestine EM	Intestine EM_SARS_CoV_2 24hr	Intestine EM_SARS_CoV_2 24hr	Intestine EM_SARS_CoV_2 60hr	Intestine EM_SARS_CoV_2 60hr	Intestine DM	Intestine DM	Intestine DM_SARS_CoV_2 24hr	Intestine DM_SARS_CoV_2 24hr	Intestine DM_SARS_CoV_2 60hr	Intestine DM_SARS_CoV_2 60hr	Nose EM	Nose EM	Nose DM	Nose DM	Trachea 2D ALI	Trachea 2D ALI	Bronchus 2D ALI	Bronchus 2D ALI	Bronchiole 2D ALI	Bronchiole 2D ALI
A1BG__chr19	0	0	0	0	0	0	0	0	0	0	0	0	2.1502	0	0	1.92546	1.43718	3.33896	1.45463	0	0	1.14157
A1CF__chr10	119.934	123.909	155.326	135.391	82.2675	110.463	353.485	337.1	149.917	429.836	128.952	370.543	0.716733	2.89923	0	2.56727	0	0	0	0.461574	0	0
A2M__chr12	0.804927	0	0	0	0	0	0	0	0	0	0	0	0	0	0	0	0	0	0	0	1.46806	0
A2M-AS1__chr12	1.60985	3.57431	0.935701	0	0	0.642228	0	0	0	1.58028	0	0	0	2.17442	0	12.8364	7.90447	6.67793	3.63658	11.0778	6.60627	15.4112
A2ML1__chr12	0	0	0	0	0	0	0	0	0	0	0	0	10.0343	0.724807	0	0	0	0.95399	0	0.923148	0	2.28315
A2MP1__chr12	0	0	0	0	0	0	0	0	0	0	0	0	0	0	0	0	0	0	0	0	0	0
A4GALT__chr22	28.1725	25.0202	35.5566	41.2059	18.1938	22.478	5.2759	10.3868	56.9307	11.062	19.0257	13.0015	81.7076	94.9498	39.3721	71.8837	88.027	112.571	45.821	72.0055	97.6259	68.4944
AAAS__chr12	446.735	489.68	342.466	94.1848	552.142	420.66	326.446	289.887	318.812	306.574	306.526	409.548	404.954	313.117	381.347	446.064	519.539	467.455	589.854	475.421	405.918	442.359
AACS__chr12	210.891	218.033	136.612	141.277	226.236	197.806	116.729	79.3176	129.043	60.0506	150.092	71.5084	86.7247	163.806	199.11	165.589	138.688	123.542	139.645	126.471	87.3495	143.267
AACSP1__chr5	0	0	0	0	0	0	0	1.88851	0	0	0	0	0	0	0	0	0	1.43098	0	0.461574	1.46806	0
AADAC__chr3	5.63449	9.53149	52.3992	5.88655	38.7607	35.9648	354.145	381.48	146.122	640.013	80.3308	494.058	10.0343	0.724807	2.24983	1.92546	39.5223	32.4357	32.7293	15.6935	23.4889	15.982
AADACL2__chr3	0	0	0	0	0	0	0	0	0	0	0	0	0	0	0	0	1.07788	0.95399	0	0	0	0
AADACL2-AS1__chr3	0	0	0	0	0	0	0	0	0	0	0	0	0	0	0	0	3.95223	0.95399	0	6.00046	0	3.42472
AADACL3__chr1	0	0	0	0	0	1.92669	2.63795	0	0	0	0	0	0	0	0	0	1.79647	0	0	0	0	0
AADACP1__chr3	0.804927	0	0	0	3.16414	3.85337	14.5087	12.2753	28.4653	39.507	4.22794	19.5023	10.751	5.07365	2.24983	4.49273	53.1755	55.3314	42.9117	51.6963	47.7119	56.5078
AADAT__chr4	8.8542	0	7.48561	5.88655	4.7462	13.4868	4.61641	2.83277	7.59076	17.3831	19.0257	0	38.7036	47.8373	22.4983	32.7327	26.2285	20.5108	58.9127	53.5426	14.6806	58.2202
AAED1__chr9	8.8542	13.1058	8.42131	5.88655	3.95517	8.34897	2.63795	14.1639	41.7492	7.9014	4.22794	13.0015	27.9526	34.7908	20.2485	37.2255	39.5223	44.3605	34.9112	37.8491	44.7758	47.3753
AAGAB__chr15	235.039	287.136	408.901	400.285	358.338	346.803	335.02	301.218	280.858	393.49	323.437	559.065	88.1582	122.492	251.981	153.395	180.725	148.345	178.92	100.623	111.572	163.816
AAK1__chr2	40.2464	32.1688	79.5346	11.7731	87.0137	34.0381	102.221	168.078	89.1914	200.695	120.496	182.021	111.094	93.5001	65.2452	107.825	50.6605	66.7793	62.5492	46.1574	87.3495	65.6404
AAMDC__chr11	30.5872	19.063	38.3637	17.6597	19.7758	17.9824	25.72	16.9966	30.363	64.7915	44.3933	97.5114	47.3044	47.1125	33.7475	61.6146	21.5576	31.0047	24.0015	23.5403	30.0952	29.6809
AAMP__chr2	62.7843	53.6146	158.133	82.4117	65.6558	59.085	76.5006	103.868	132.838	72.6928	160.662	52.0061	132.596	153.659	138.365	197.038	28.7435	70.5952	34.9112	50.7731	19.8188	34.2472
AANAT__chr17	0	0	0	0	0	0	22.4226	0	0	0	0	0	0	0	0	2.56727	0	0	0	0	0	0
AAR2__chr20	93.3716	126.292	108.541	247.235	166.908	143.859	148.385	143.527	174.587	154.867	114.154	78.0091	100.343	122.492	68.6199	92.4219	177.491	154.069	211.649	150.473	206.996	156.395
AARD__chr8	1.60985	1.19144	0	0	0	0	0	0	0	3.16056	0	0	0	0.724807	0	0	0	0	0	0	0	0
AARS__chr16	684.188	401.514	201.176	35.3193	261.832	356.437	154.98	120.865	170.792	159.608	143.75	240.528	164.132	169.605	176.612	172.649	179.288	259.008	165.101	307.408	182.773	194.067
AARS2__chr6	20.9281	19.063	20.5854	35.3193	37.1786	31.4692	19.1251	34.9375	34.1584	25.2845	38.0514	39.0046	22.2187	28.9923	42.7468	25.0309	11.1381	9.5399	13.819	9.69305	12.4785	17.6944
AASDH__chr4	55.54	46.466	47.7207	70.6386	73.5661	64.8651	29.0175	57.5997	24.67	58.4703	38.0514	32.5038	79.5574	65.9575	42.7468	75.7346	111.74	80.1351	80.0048	60.4662	88.0835	100.458
AASDHPPT__chr11	186.743	171.567	217.083	147.164	237.31	261.387	154.98	303.106	142.327	139.065	232.537	52.0061	400.654	471.125	461.216	329.895	1346.63	1272.62	1106.98	995.153	768.529	859.033
AASS__chr7	0	1.19144	8.42131	0	0.791034	12.8446	2.63795	9.44257	3.79538	7.9014	6.34191	13.0015	73.8235	110.171	59.6206	46.2109	58.9242	72.0262	25.4561	45.2342	104.966	62.2157
AATBC__chr21	0	0	0	0	0	0	0	0	0	0	0	0	19.3518	17.3954	22.4983	16.0455	1.79647	5.72394	8.7278	5.53889	7.34029	3.42472
AATF__chr17	56.3449	52.4232	51.4635	29.4328	68.0289	75.783	81.7765	41.5473	43.6469	63.2112	95.1286	123.514	65.9395	57.2598	59.6206	79.5855	47.0675	36.7286	40.7297	60.0046	69.7328	49.0876
AATK__chr17	37.8316	46.466	23.3925	52.979	9.49241	2.56891	56.0565	59.4882	58.8284	69.5323	86.6727	39.0046	0	0	0	0	0	0	0	0	0	0
ABALON__chr20	0	0	0	0	0	0	0	0	0	0	0	0	0	0	0	0	0	0	0	0	0	0
ABAT__chr16	8.8542	3.57431	17.7783	29.4328	7.91034	7.70674	130.579	146.36	36.0561	44.2478	38.0514	58.5069	72.3901	127.566	59.6206	54.5546	132.939	181.258	97.4604	42.9264	41.1057	52.5123
ABCA1__chr9	19.3183	16.6801	1.8714	0	0	3.21114	14.5087	4.72128	0	11.062	0	13.0015	174.166	276.152	104.617	260.578	94.4943	145.006	154.191	78.9291	213.603	236.306
ABCA10__chr17	3.21971	7.14862	4.6785	0	3.16414	3.21114	1.31898	5.66554	0	14.2225	0	0	11.4677	10.1473	11.2492	2.56727	14.0125	9.5399	25.4561	23.0787	29.3612	13.6989
ABCA11P__chr4	4.02464	2.38287	5.6142	0	13.4476	7.70674	1.31898	5.66554	9.48845	0	0	0	7.88407	6.52327	3.37475	1.28364	11.1381	14.3098	2.90927	6.92361	17.6167	13.1281
ABCA12__chr2	0	0	0	0	0	0	0	0	0	0	0	0	25.8024	85.5273	33.7475	9.62728	271.626	295.26	80.7322	105.7	52.1161	57.0786
ABCA13__chr7	0.804927	0	0	17.6597	0	0	3.29744	0.944257	0	3.16056	6.34191	0	24.3689	23.9186	0	8.34364	559.421	647.759	889.508	738.057	698.062	630.719
ABCA17P__chr16	0	0	0	0	0	0.642228	3.95693	0	0	0	0	0	0	0	0	0	0	0	0	0	0	0
ABCA2__chr9	98.2011	65.529	18.714	58.8655	11.8655	15.4135	30.3364	27.3834	30.363	3.16056	6.34191	0	27.9526	31.8915	40.497	35.9418	53.5348	68.2103	71.277	69.6977	83.6794	74.2022
ABCA3__chr16	12.8788	15.4887	2.8071	0	8.70137	5.13783	17.1467	1.88851	17.0792	3.16056	4.22794	6.50076	5.01713	10.8721	0	0	0	0.476995	0.727317	5.07731	0.734029	0
ABCA4__chr1	0	0	0	0	1.58207	0	1.97846	5.66554	0	0	0	0	0	0	2.24983	4.49273	14.3718	6.67793	18.9102	29.0792	23.4889	22.8315
ABCA5__chr17	49.9055	38.126	29.0067	64.7521	24.522	29.5425	122.005	67.0422	41.7492	170.67	25.3676	84.5099	80.2741	130.465	21.3734	30.8073	218.091	255.192	431.299	450.496	379.493	350.463
ABCA6__chr17	0	2.38287	0	0	0.791034	0	0	0	0	0	0	0	14.3347	8.69769	0	0.641818	6.46729	1.43098	4.3639	0	12.4785	2.28315
ABCA7__chr19	17.7084	14.2972	1.8714	5.88655	7.1193	4.4956	0	2.83277	0	0	2.11397	0	27.2359	39.1396	24.7482	23.1055	9.70094	7.63192	17.4556	22.6171	17.6167	19.9775
ABCA8__chr17	0	0	0	0	0	0	0	0	0	0	0	0	0	0	0	0	0	0	0.727317	4.61574	0	0.570786
ABCA9__chr17	0	1.19144	0	0	0.791034	1.92669	1.97846	0	1.89769	7.9014	0	0	0.716733	0.724807	0	0	7.18588	0.95399	10.1824	5.07731	0	0
ABCB1__chr7	8.04927	0	11.2284	11.7731	27.6862	16.6979	46.8236	88.7601	15.1815	132.743	38.0514	78.0091	2.1502	0	0	0	0	0	0	0	0	0
ABCB10__chr1	65.1991	122.718	69.2418	359.08	116.282	91.1964	107.497	94.4257	119.554	79.014	93.0146	104.012	62.3558	83.3528	75.3694	62.8982	258.692	217.987	261.107	240.942	301.686	204.912
ABCB11__chr2	0	0	0	0	0	0	0	0	0	0	0	0	0	0	0	0	1.79647	0	2.18195	2.30787	0	0
ABCB4__chr7	0	0	0	0	0	0	0	0	0	0	0	0	0	0	0	0	0.718588	0.476995	0	2.76944	0	0.570786
ABCB5__chr7	0.804927	0	0.935701	0	0	0.642228	0	0.944257	0	6.32112	0	0	0	0	0	0	0.359294	0	0	0	0.734029	1.14157
ABCB6__chr2	21.733	21.4458	22.4568	23.5462	45.88	28.9003	20.4441	16.9966	34.1584	23.7042	44.3933	32.5038	34.4032	28.9923	70.8698	70.6	11.8567	13.3559	21.0922	20.7708	12.4785	13.6989
ABCB7__chrX	34.6119	17.8715	23.3925	23.5462	15.8207	41.7448	27.6985	28.3277	9.48845	30.0253	21.1397	39.0046	39.4203	28.2675	37.1223	17.9709	20.1205	38.1596	33.4566	24.0018	19.8188	17.6944
ABCB8__chr7	40.2464	28.5945	37.428	0	58.5365	47.5249	69.2462	34.9375	70.2145	28.445	52.8492	84.5099	15.0514	26.0931	17.9987	17.3291	30.1807	10.0169	8.00048	12.0009	18.3507	15.4112
ABCB9__chr12	24.9528	34.5516	17.7783	5.88655	124.983	21.8358	35.6123	8.49831	28.4653	15.8028	25.3676	0	22.2187	10.1473	33.7475	20.5382	3.59294	10.9709	6.54585	16.6167	0.734029	25.1146
ABCC1__chr16	94.9814	39.3174	68.3061	105.958	70.402	73.214	36.2718	80.2618	26.5677	33.1859	19.0257	0	123.995	171.779	196.86	188.053	124.316	96.83	152.009	132.01	100.562	132.422
ABCC10__chr6	30.5872	25.0202	44.9136	41.2059	41.9248	28.2581	92.9878	48.1571	113.861	90.0759	86.6727	6.50076	84.5745	55.0854	89.9934	66.1073	52.4569	47.2225	48.7302	48.0037	39.6376	57.0786
ABCC11__chr16	1.60985	0	0	0	0	0.642228	0.659488	0	0	1.58028	0	0	0	1.44961	0	0	0	0	0	0	1.46806	0
ABCC13__chr21	0.804927	0	0	0	0	0.642228	5.93539	2.83277	0	44.2478	0	32.5038	0	0	0	0	0	0.95399	0	0	0	0
ABCC2__chr10	1.60985	14.2972	17.7783	11.7731	6.32827	1.92669	115.41	155.802	60.7261	197.535	12.6838	312.037	1.43347	0	0	5.77637	57.8463	88.7211	53.8214	81.6986	46.2439	56.5078
ABCC3__chr17	2205.5	1888.43	2020.18	1877.81	1179.43	1634.47	2037.82	2011.27	1444.14	1624.53	1405.79	1553.68	155.531	244.26	481.465	346.582	48.864	65.8253	82.1868	127.856	114.509	134.706
ABCC4__chr13	1.60985	0	0	11.7731	1.58207	3.21114	0.659488	0	0	6.32112	0	13.0015	95.3255	134.089	157.488	150.186	55.3313	58.1934	84.3687	113.086	124.051	117.582
ABCC5__chr3	37.8316	45.2746	93.5701	58.8655	60.9096	41.7448	83.0955	28.3277	58.8284	61.6309	63.4191	26.003	233.655	214.543	170.987	187.411	339.533	348.206	305.473	281.56	311.963	315.074
ABCC5-AS1__chr3	0	0	0	0	0	0	0	0	0	0	0	0	0	0	0	0	10.4195	5.72394	3.63658	3.23102	30.0952	2.28315
ABCC6__chr16	26.5626	32.1688	14.0355	41.2059	28.4772	14.129	71.8842	98.2027	24.67	90.0759	50.7353	110.513	2.1502	2.17442	1.12492	0.641818	38.8038	27.1887	81.4595	52.6194	56.5203	59.9326
ABCC6P1__chr16	12.0739	16.6801	3.7428	0	7.1193	5.13783	23.7416	28.3277	17.0792	25.2845	23.2537	97.5114	0	0	0	2.56727	14.0125	10.4939	37.0932	18.463	8.07432	31.3932
ABCC6P2__chr16	0	0	0	0	0.791034	0	0	0	0	0	0	0	0	0	0	0	0	0	0	0	0	0
ABCC8__chr11	0	0	0	0	0	0	0	0	0	4.74084	0	0	0	0	0	0	0	0	0	0	0	0
ABCC9__chr12	0	0	3.7428	0	0	0	0.659488	0	0	3.16056	16.9118	0	0	1.44961	0	0	2.87435	8.10891	32.7293	26.3097	22.0209	16.5528
ABCD1__chrX	22.538	8.34005	8.42131	5.88655	4.7462	4.4956	27.039	19.8294	28.4653	18.9634	23.2537	195.023	30.8195	20.2946	1.12492	17.9709	8.26376	2.86197	0.727317	0	34.4994	6.27865
ABCD2__chr12	0	0	0	0	0	0.642228	0	0	0	0	0	0	0	0	0	0	19.4019	26.7117	5.09122	22.1555	7.34029	10.8449
ABCD3__chr1	367.852	520.658	561.42	771.138	533.948	514.425	571.776	756.35	554.125	714.286	524.264	663.078	234.372	257.307	215.984	259.295	652.837	597.675	939.693	779.137	971.855	778.552
ABCD4__chr14	45.0759	30.9773	101.056	41.2059	52.9993	34.0381	65.9488	49.1014	45.5445	83.7548	38.0514	52.0061	61.6391	42.0388	51.7462	43.6437	58.2056	74.8882	36.3658	39.2338	23.4889	45.0921
ABCE1__chr4	170.645	295.476	316.267	370.853	394.726	412.311	186.635	202.071	286.551	180.152	310.753	84.5099	301.028	331.237	400.47	336.313	776.794	587.658	581.126	603.739	540.246	484.598
ABCF1__chr6	202.842	252.584	152.519	64.7521	280.026	185.604	236.097	160.524	166.997	235.462	230.423	305.536	129.729	198.597	193.486	208.591	136.172	117.341	135.281	90.0069	114.509	78.1977
ABCF2__chr7	80.4927	69.1033	105.734	41.2059	97.2972	143.859	78.4791	77.4291	72.1122	61.6309	69.761	65.0076	98.9092	101.473	71.9947	96.2728	159.527	122.588	112.007	112.624	109.37	128.998
ABCF3__chr3	68.4188	81.0176	117.898	82.4117	87.8048	73.8563	93.6473	112.367	100.578	88.4956	101.471	78.0091	75.9737	82.628	110.242	73.8091	79.0447	82.5201	98.9151	88.1606	83.6794	67.9236
ABCG1__chr21	70.8336	26.2116	20.5854	47.0924	19.7758	12.2023	48.1426	65.1537	11.3861	41.0873	16.9118	104.012	51.6048	47.1125	11.2492	32.0909	26.5878	44.3605	68.3678	54.4657	71.9349	64.4988
ABCG2__chr4	249.528	122.718	584.813	1253.84	289.518	186.888	1105.3	1140.66	280.858	1558.16	247.334	1410.67	4.3004	13.7713	15.7488	7.70182	27.3063	14.7868	21.0922	41.0801	19.0848	30.2517
ABCG4__chr11	0	0	0	0	0	0	6.59488	0	0	0	0	0	0	0	0	0	0	0	0	0	0	0
ABCG5__chr2	0	1.19144	7.48561	0	8.70137	19.9091	22.4226	15.1081	3.79538	23.7042	4.22794	6.50076	0	0	0	0	0	0	0	0	0	0
ABCG8__chr2	0	0	0.935701	0	0.791034	1.28446	3.29744	0	0	4.74084	0	0	0	0	0	0	0	0	0	0	0	0
ABHD1__chr2	0	8.34005	0	0	0	0	0	0	0	0	0	0	0	0	0	0	0	1.90798	0	0	0	0
ABHD10__chr3	148.912	142.972	78.5989	223.689	143.968	125.877	99.5827	135.029	87.2937	131.163	105.698	110.513	100.343	105.097	87.7435	96.9146	288.513	250.422	258.925	273.252	278.197	247.15
ABHD11__chr7	194.792	176.333	229.247	217.802	171.654	224.78	189.273	209.625	254.29	199.115	181.801	240.528	78.8407	75.38	57.3708	81.5109	119.645	81.5661	73.459	113.086	126.987	119.294
ABHD11-AS1__chr7	35.4168	46.466	15.9069	23.5462	17.4027	12.2023	48.8021	55.7112	26.5677	39.507	31.7095	71.5084	2.86693	3.62404	0	3.20909	8.98235	13.8329	8.7278	4.15416	9.54238	5.70786
ABHD12__chr20	420.977	327.645	465.979	176.597	218.325	257.534	504.508	549.557	326.403	410.873	291.728	253.53	212.87	205.845	283.479	254.802	158.449	196.045	152.737	156.012	151.944	164.957
ABHD12B__chr14	0.804927	0	0	0	0	0	0	0.944257	0	7.9014	2.11397	0	0	0	0	0	17.6054	24.8037	70.5497	88.1606	35.2334	43.3798
ABHD13__chr13	50.7104	86.9748	116.027	111.844	71.193	108.537	117.389	133.14	125.247	116.941	50.7353	104.012	71.6733	113.795	109.117	90.4964	113.896	107.324	112.734	121.856	138.732	107.879
ABHD14A__chr3	106.25	38.126	82.3417	17.6597	126.565	157.346	58.6944	136.917	87.2937	44.2478	93.0146	149.518	92.4586	138.438	134.99	158.529	166.712	187.936	186.92	168.474	118.913	210.62
ABHD14B__chr3	412.123	483.723	175.912	70.6386	326.697	388.548	269.731	185.074	178.383	349.242	226.195	533.062	245.839	197.872	156.363	158.529	101.321	118.295	117.825	90.9301	90.2856	112.445
ABHD15__chr17	35.4168	30.9773	103.863	70.6386	53.7903	55.2316	52.759	27.3834	51.2376	53.7295	44.3933	149.518	35.1199	34.7908	21.3734	35.3	36.648	21.4648	20.3649	15.2319	14.6806	23.973
ABHD16A__chr6	251.942	281.179	524.928	1212.63	363.085	384.053	606.729	562.777	631.931	535.715	651.102	507.059	451.542	367.477	392.596	335.671	289.232	357.746	364.386	423.263	492.534	431.514
ABHD17A__chr19	63.5893	55.9975	42.1065	5.88655	37.9696	39.1759	46.1641	29.272	74.0099	113.78	63.4191	104.012	68.8064	61.6086	64.1203	71.2418	46.3489	35.7746	55.2761	68.7745	57.2543	46.2337
ABHD17B__chr9	77.273	140.589	116.027	206.029	82.2675	52.6627	102.88	130.307	104.373	121.682	59.1911	39.0046	161.265	142.787	192.361	114.885	292.106	351.068	279.29	264.02	284.069	259.708
ABHD17C__chr15	823.441	857.834	938.508	535.676	740.408	685.9	640.363	679.865	812.211	900.759	777.941	305.536	548.301	447.931	307.102	322.193	408.517	361.085	402.933	324.025	432.343	389.847
ABHD18__chr4	30.5872	32.1688	31.8138	58.8655	34.0145	37.2493	35.6123	24.5507	20.8746	37.9267	6.34191	0	30.8195	48.5621	32.6226	19.2546	48.1454	62.9633	60.3673	75.6981	49.18	35.9595
ABHD2__chr15	1068.94	644.567	1372.67	941.848	904.152	929.305	1398.77	1555.19	1252.47	880.216	1270.5	1027.12	490.962	371.101	274.48	282.4	691.641	550.929	766.592	653.127	754.582	586.198
ABHD3__chr18	66.004	58.3804	259.189	576.882	75.9392	93.7654	202.463	165.245	151.815	181.732	137.408	58.5069	44.4375	44.2132	60.7455	57.7637	313.664	226.573	292.381	195.707	298.016	264.845
ABHD4__chr14	1138.97	503.977	740.139	188.37	552.142	575.437	1082.22	559	1026.65	897.599	541.176	832.097	283.11	352.256	296.978	460.184	477.861	475.564	389.114	621.278	460.971	429.231
ABHD5__chr3	90.9568	132.249	308.781	306.101	137.64	222.853	178.721	288.943	157.508	216.498	109.926	130.015	119.694	155.834	88.8685	121.304	190.067	189.844	299.654	265.405	193.784	243.155
ABHD6__chr3	92.5667	94.1234	69.2418	82.4117	92.551	116.886	82.436	80.2618	60.7261	67.952	78.2169	97.5114	75.257	67.4071	35.9973	37.2255	100.243	102.077	70.5497	84.0064	77.0731	90.1842
ABHD8__chr19	29.7823	19.063	15.9069	0	7.91034	16.6979	13.8492	19.8294	17.0792	4.74084	40.1654	13.0015	33.6865	34.0659	34.8724	58.4055	28.7435	51.9924	28.3654	12.9241	44.7758	33.6764
ABI1__chr10	160.181	157.27	166.555	253.122	150.296	149.639	234.118	233.231	193.564	297.093	147.978	117.014	111.81	176.853	211.484	150.186	508.042	433.588	389.114	482.806	402.982	374.436
ABI2__chr2	103.836	122.718	65.499	47.0924	85.4317	99.5454	48.8021	30.2162	36.0561	53.7295	67.647	58.5069	132.596	189.175	119.241	172.649	464.208	477.949	387.66	396.03	350.866	472.04
ABI3BP__chr3	2.41478	0	0	5.88655	0	0	0	0	0	0	0	0	0	1.44961	0	0	5.7487	4.76995	0	9.23148	20.5528	10.8449
ABL1__chr9	133.618	197.778	140.355	58.8655	138.431	136.795	240.054	147.304	231.518	143.805	291.728	143.017	255.157	351.532	320.601	348.507	220.607	208.924	162.192	152.319	179.837	184.364
ABL2__chr1	8.04927	36.9345	30.8781	76.5252	45.88	21.8358	22.4226	29.272	98.6798	22.1239	25.3676	32.5038	60.2056	47.1125	52.8711	69.3164	112.1	187.459	63.2766	119.086	96.8919	121.577
ABLIM1__chr10	806.537	651.715	853.359	665.18	643.111	566.445	468.236	517.453	635.726	598.926	697.61	461.554	414.272	447.931	707.573	821.528	405.643	448.852	457.482	370.182	367.749	375.577
ABLIM2__chr4	2.41478	14.2972	3.7428	0	0.791034	7.06451	3.29744	2.83277	0	1.58028	0	0	2.1502	1.44961	0	6.41818	3.59294	5.24694	16.7283	15.6935	8.80835	1.71236
ABLIM3__chr5	1.60985	1.19144	0	0	2.3731	0	7.25437	5.66554	0	3.16056	4.22794	0	0	2.17442	6.7495	0.641818	11.8567	6.67793	0	0.923148	0	0
ABO__chr9	1.60985	1.19144	0	0	4.7462	10.9179	0.659488	0	0	0	25.3676	0	7.16733	5.07365	0	8.34364	6.82659	5.72394	18.1829	16.1551	11.7445	17.6944
ABR__chr17	165.815	121.526	119.77	311.987	124.983	119.454	166.191	155.802	220.132	252.845	266.36	123.514	239.389	164.531	237.358	220.786	76.5296	90.152	107.643	84.468	113.775	83.3348
ABRACL__chr6	272.065	253.776	488.436	323.76	371.786	423.871	506.487	539.171	489.604	583.123	598.253	435.551	338.298	366.028	490.464	483.931	150.544	95.399	149.827	140.318	166.625	174.661
ABT1__chr6	143.277	133.441	134.741	117.731	128.939	177.255	123.324	119.921	163.201	131.163	192.371	201.524	194.951	179.027	115.866	137.349	99.1652	108.755	82.1868	110.316	77.0731	73.0606
ABTB1__chr3	39.4414	30.9773	33.6852	41.2059	26.1041	17.3402	21.1036	37.7703	20.8746	91.6562	27.4816	58.5069	33.6865	36.2404	59.6206	47.4946	5.38941	2.86197	1.45463	4.15416	2.20209	9.13258
ABTB2__chr11	10.4641	10.7229	39.2994	70.6386	35.5965	30.827	51.4401	24.5507	66.4191	60.0506	76.1029	78.0091	14.3347	7.24807	4.49967	7.06	2.15576	0	4.3639	7.84676	11.7445	4.56629
ACAA1__chr3	172.254	183.481	274.16	264.895	332.234	236.982	276.325	214.346	250.495	421.935	340.349	429.05	174.883	115.969	186.736	127.08	42.3967	48.6535	45.0936	39.6954	47.7119	29.6809
ACAA2__chr18	559.425	377.685	543.642	653.407	463.546	526.627	728.075	701.583	523.762	655.816	780.055	578.568	53.755	52.1861	95.618	80.8691	39.8816	57.2394	50.9122	88.1606	68.2647	104.454
ACACA__chr17	129.593	116.761	55.2063	0	128.147	101.472	79.1385	72.7078	53.1353	71.1126	99.3565	65.0076	100.343	124.667	209.235	165.589	195.456	217.987	180.375	180.014	157.082	183.222
ACACB__chr12	12.0739	5.95718	4.6785	5.88655	24.522	16.0557	23.0821	16.0524	45.5445	25.2845	16.9118	39.0046	10.0343	2.89923	0	8.98546	22.9948	24.8037	8.00048	2.76944	12.4785	6.27865
ACAD10__chr12	21.733	17.8715	16.8426	11.7731	15.8207	14.129	23.7416	6.6098	5.69307	48.9887	25.3676	6.50076	13.6179	27.5427	10.1243	29.5236	11.8567	10.9709	12.3644	14.7704	2.93612	21.1191
ACAD8__chr11	70.8336	72.6776	88.8916	200.143	50.6262	95.0498	83.755	124.642	41.7492	85.3351	118.382	58.5069	98.9092	136.264	69.7449	78.3018	161.682	206.539	179.647	207.247	292.878	296.809
ACAD9__chr3	53.1252	29.7859	55.2063	52.979	65.6558	52.6627	29.677	39.6588	43.6469	36.3464	93.0146	19.5023	53.755	78.2792	41.6219	51.9873	53.8941	42.9295	50.1849	61.3893	35.2334	58.2202
ACADL__chr2	0	0	0	0	0.791034	0	0	0	0	0	0	0	28.6693	7.97288	4.49967	0	59.2835	15.2638	19.6376	42.9264	111.572	58.791
ACADM__chr1	70.8336	126.292	141.291	211.916	114.7	96.3343	170.807	205.848	83.4983	164.349	76.1029	58.5069	125.428	120.318	100.118	86.6455	240.008	230.389	229.832	250.173	248.102	246.58
ACADS__chr12	49.9055	34.5516	54.2706	17.6597	30.0593	26.3314	100.242	67.9865	108.168	93.2365	99.3565	130.015	24.3689	22.469	34.8724	27.5982	6.82659	13.3559	5.81853	13.8472	11.0104	2.28315
ACADSB__chr10	90.1519	83.4005	55.2063	88.2983	87.8048	82.2052	131.238	198.294	51.2376	156.448	57.0772	195.023	39.4203	63.0582	35.9973	43.6437	155.574	117.341	115.643	132.933	158.55	176.373
ACADVL__chr17	742.143	844.728	395.801	188.37	564.798	604.979	735.329	523.118	514.274	717.447	416.452	442.052	306.762	237.737	277.855	231.055	288.513	262.824	277.835	297.254	314.165	254.571
ACAN__chr15	0	0	0	0	0	0	0	0	0	0	0	0	0	0	5.62459	0	0	0	0	0	0	0
ACAP1__chr17	9.65913	4.76574	10.2927	0	2.3731	3.85337	1.97846	2.83277	7.59076	0	2.11397	0	0.716733	2.89923	4.49967	5.77637	52.8162	55.3314	30.5473	50.7731	32.2973	22.8315
ACAP2__chr3	218.135	189.438	161.876	206.029	112.327	118.17	201.803	246.451	123.35	128.003	109.926	110.513	143.347	122.492	70.8698	74.4509	397.379	373.487	292.381	350.335	305.356	270.553
ACAP3__chr1	24.1478	45.2746	35.5566	0	30.0593	20.5513	27.039	23.6064	22.7723	25.2845	12.6838	6.50076	53.755	50.7365	31.4977	46.2109	23.7134	24.8037	24.0015	17.0782	19.8188	35.9595
ACAT1__chr11	125.569	191.821	175.912	70.6386	211.206	193.311	67.9272	77.4291	74.0099	91.6562	44.3933	65.0076	146.93	154.384	94.493	146.976	247.554	199.861	208.013	289.407	199.656	208.908
ACAT2__chr6	227.794	162.035	107.606	5.88655	119.446	139.364	61.9919	98.2027	110.066	52.1492	169.118	45.5053	76.6905	53.6357	121.491	109.109	42.756	45.3145	55.2761	38.3106	46.2439	46.2337
ACBD3__chr1	284.944	262.116	262.932	406.172	250.758	221.569	303.364	377.703	356.766	284.45	209.283	416.049	194.235	287.749	187.861	192.546	306.119	303.369	318.565	312.947	338.388	306.512
ACBD4__chr17	51.5154	46.466	50.5278	52.979	41.9248	28.9003	52.759	50.9899	47.4422	112.2	67.647	123.514	30.8195	28.2675	23.6233	34.0164	5.38941	8.10891	17.4556	7.84676	9.54238	11.4157
ACBD5__chr10	123.154	78.6348	130.998	100.071	97.2972	83.4897	200.484	243.618	111.964	188.053	137.408	208.024	19.3518	26.0931	42.7468	37.2255	72.9367	88.2441	101.824	58.1583	54.3182	105.595
ACBD6__chr1	94.1765	111.995	74.8561	176.597	79.8944	141.29	39.5693	65.1537	98.6798	61.6309	90.9007	39.0046	175.6	156.558	148.489	200.889	45.6303	74.4112	78.5502	47.5421	57.2543	50.8
ACBD7__chr10	6.43942	21.4458	3.7428	5.88655	17.4027	13.4868	2.63795	2.83277	7.59076	20.5436	2.11397	6.50076	27.9526	27.5427	5.62459	17.3291	26.9471	41.9756	54.5488	57.6967	52.8501	39.3843
ACCS__chr11	12.8788	20.2544	2.8071	5.88655	12.6565	8.34897	30.9959	28.3277	1.89769	63.2112	10.5698	19.5023	16.4849	23.9186	24.7482	10.9109	6.82659	7.63192	16.7283	7.38518	5.87224	6.84944
ACCSL__chr11	0	0	0	0	0	0	0	0	0	0	0	0	0	0	0	0	0	0	0	0	0	0
ACD__chr16	40.2464	46.466	44.9136	47.0924	87.8048	84.7742	52.0995	14.1639	39.8515	25.2845	27.4816	19.5023	90.3084	42.0388	105.742	66.1073	31.6179	18.6028	31.2746	29.0792	40.3716	22.8315
ACE__chr17	12.8788	38.126	4.6785	11.7731	14.2386	10.2757	149.044	122.753	1.89769	282.87	33.8235	266.531	1.43347	0.724807	3.37475	5.13455	0.359294	0	0	4.61574	2.20209	2.85393
ACE2__chrX	3.21971	5.95718	13.0998	5.88655	27.6862	34.6803	1330.19	1513.64	75.9076	1768.33	137.408	1774.71	9.31753	7.97288	0	6.41818	24.0727	28.6197	17.4556	20.7708	16.1486	23.4022
ACER2__chr9	8.04927	4.76574	14.9712	23.5462	12.6565	3.21114	73.2032	42.4916	18.9769	25.2845	4.22794	6.50076	1.43347	0.724807	1.12492	0.641818	1.79647	3.81596	0	0.923148	1.46806	5.70786
ACER3__chr11	36.2217	65.529	115.091	88.2983	74.3572	86.0586	115.41	120.865	203.053	169.09	122.61	188.522	145.497	115.244	168.738	153.395	111.022	133.559	78.5502	108.47	132.125	103.312
ACHE__chr7	11.269	0	9.35701	0	12.6565	6.42228	253.243	84.0389	24.67	311.315	50.7353	201.524	3.58367	16.6706	0	1.92546	0	0	8.7278	6.46203	6.60627	0.570786
ACIN1__chr14	1293.52	973.403	733.589	729.932	810.019	1097.57	967.469	911.208	827.393	658.976	845.588	1059.62	980.491	1061.12	1309.4	908.815	893.924	1100.43	972.422	838.218	972.589	1069.08
ACKR2__chr3	0.804927	0	2.8071	0	0	0.642228	1.31898	0.944257	0	1.58028	2.11397	0	0	0	0	1.28364	8.26376	7.15492	2.90927	2.76944	4.40418	3.42472
ACKR3__chr2	0	0	0	0	0	0	0	0	0	0	0	0	0	0	15.7488	12.8364	104.195	99.2149	83.6414	66.0051	79.2752	70.2067
ACKR4__chr3	4.82956	7.14862	26.1996	35.3193	38.7607	37.8915	91.6688	78.3733	195.462	85.3351	109.926	71.5084	0	1.44961	0	0.641818	58.9242	48.1765	23.2741	44.3111	42.5737	33.6764
ACLY__chr17	771.12	673.161	412.644	406.172	515.754	558.739	443.176	357.873	294.142	417.194	405.882	487.557	242.973	231.214	352.099	333.104	286.717	325.788	316.383	297.715	241.496	261.42
ACMSD__chr2	0	0	0	0	0	0	7.25437	16.9966	0	12.6422	0	26.003	0	0	0	0	0	0	0	0	0	0
ACO1__chr9	250.332	218.033	232.054	182.483	263.414	274.874	313.257	395.644	324.505	384.008	202.941	409.548	171.299	120.318	187.861	124.513	140.843	177.919	202.194	216.478	144.604	199.775
ACO2__chr22	10.4641	10.7229	5.6142	0	9.49241	10.2757	15.8277	4.72128	3.79538	23.7042	10.5698	6.50076	16.4849	12.3217	10.1243	3.85091	11.1381	8.10891	8.7278	5.53889	11.7445	8.56179
ACOD1__chr13	0	0	0	0	0	0	0	0	0	0	0	0	0	0	0	0	0	0	0	0	0	0
ACOT1__chr14	0	0	0	0	0	0	0	0	0	0	0	0	0	0	1.12492	0	0	0.95399	0	0	0.734029	0.570786
ACOT11__chr1	20.9281	15.4887	37.428	17.6597	31.6414	38.5337	42.8667	27.3834	62.6237	74.2731	90.9007	123.514	11.4677	10.8721	17.9987	21.8218	2.87435	4.76995	1.45463	3.69259	0	4.56629
ACOT12__chr5	0	0	0	0	0	0	0	0	3.79538	0	0	0	0	0	0	0	1.07788	0	0	0	0	0
ACOT13__chr6	164.205	226.373	164.683	406.172	109.163	205.513	193.889	237.008	203.053	159.608	109.926	136.516	152.664	134.814	145.114	118.095	89.8235	98.7379	97.4604	60.0046	85.8814	85.0472
ACOT2__chr14	2.41478	2.38287	1.8714	0	4.7462	1.28446	5.93539	4.72128	0	7.9014	8.45588	6.50076	0	1.44961	0	1.28364	0.359294	0	0	0	2.93612	0
ACOT4__chr14	8.8542	2.38287	25.2639	100.071	21.3579	14.7713	17.8062	39.6588	22.7723	88.4956	54.9632	91.0107	2.86693	1.44961	5.62459	5.13455	3.59294	3.81596	15.2737	5.53889	22.7549	11.9865
ACOT6__chr14	0	0	0	0	0	0	0	0	0	0	0	0	0	0	0	0	0	0	0	0	0	0
ACOT7__chr1	320.361	249.01	486.564	206.029	382.86	535.619	344.253	347.487	489.604	510.43	479.871	370.543	241.539	277.601	570.333	564.158	153.778	119.249	172.374	173.09	151.944	215.757
ACOT8__chr20	38.6365	39.3174	44.9136	0	37.9696	65.5073	68.5867	10.3868	45.5445	132.743	65.533	65.0076	49.4546	52.9109	44.9967	42.36	33.4143	35.7746	23.2741	25.3866	36.7015	28.5393
ACOT9__chrX	78.078	85.7834	88.8916	105.958	56.1634	96.3343	38.2503	27.3834	96.7822	42.6675	73.9889	84.5099	78.8407	63.783	213.734	116.811	63.2358	49.1305	45.0936	36.4643	60.9244	47.3753
ACOX1__chr17	198.817	139.398	268.546	111.844	212.788	131.657	291.494	232.287	273.267	331.859	295.956	416.049	194.235	191.349	160.863	171.366	88.7456	93.968	77.0956	79.3907	115.243	62.7865
ACOX2__chr3	10.4641	0	0.935701	0	9.49241	2.56891	34.2934	41.5473	15.1815	61.6309	23.2537	175.521	35.8367	17.3954	0	0	1.07788	2.86197	10.9098	0.923148	6.60627	5.70786
ACOX3__chr4	62.7843	38.126	12.1641	41.2059	22.94	37.8915	32.9744	43.4358	22.7723	44.2478	35.9375	58.5069	46.5877	44.9381	28.1229	33.3746	84.4341	77.2732	80.7322	89.5453	126.987	82.1932
ACP1__chr2	396.829	492.063	536.156	435.605	422.412	543.968	379.206	491.958	478.218	409.292	403.768	377.044	352.633	374.725	363.348	361.344	402.409	374.441	399.297	393.723	322.973	381.285
ACP2__chr11	23.3429	25.0202	45.8493	5.88655	28.4772	28.9003	83.755	56.6554	77.8053	140.645	131.066	123.514	67.3729	69.5815	53.996	51.9873	21.9169	24.8037	26.9107	19.3861	38.1695	21.6899
ACP5__chr19	0	0	0	0	0	0	3.95693	8.49831	1.89769	0	0	0	3.58367	0	5.62459	3.20909	3.95223	1.43098	0.727317	1.38472	0	0
ACP6__chr1	94.1765	114.378	92.6344	100.071	81.4765	95.0498	81.117	142.583	102.475	96.397	97.2426	39.0046	149.797	104.372	152.989	78.3018	73.296	64.3943	86.5507	45.6958	70.4668	69.0651
ACP7__chr19	0	0	0	0	2.3731	0.642228	0	0.944257	0	4.74084	0	0	0	0	2.24983	3.20909	0.718588	3.33896	0	6.92361	1.46806	0
ACPP__chr3	8.8542	9.53149	7.48561	0	7.91034	19.9091	9.89232	9.44257	47.4422	15.8028	10.5698	19.5023	4.3004	13.0465	7.87442	6.41818	32.6958	14.3098	8.00048	8.7699	10.2764	3.9955
ACPT__chr19	0	0	0	0	0	0	0	0	0	0	0	0	0	0	0	0	0	0	0	0	0	0
ACR__chr22	0	1.19144	15.9069	17.6597	7.1193	6.42228	23.7416	15.1081	11.3861	4.74084	4.22794	19.5023	0	0	0	0.641818	0	0	0	0.923148	0	0
ACRBP__chr12	1.60985	19.063	0	0	5.53724	0	0.659488	0.944257	0	1.58028	0	0	5.01713	0	0	0	1.07788	5.72394	2.18195	2.76944	0	1.14157
ACRC__chrX	7.24435	23.8287	2.8071	0	10.2834	4.4956	0	12.2753	0	0	0	19.5023	7.16733	10.8721	1.12492	6.41818	10.7788	3.81596	26.1834	12.0009	8.80835	0
ACRV1__chr11	0	5.95718	0	0	0	0	0	0	0	0	0	0	0	0	0	0	3.95223	16.2178	26.9107	0.923148	18.3507	0
ACSBG1__chr15	0	1.19144	0	0	0	1.92669	0	0	1.89769	0	0	0	0	0	0	0	165.994	92.06	60.3673	117.701	93.2217	106.166
ACSBG2__chr19	0	0	0	0	0	0	0	0	0	0	0	0	0	0	0	0	0	0	0	0	0	0
ACSF2__chr17	29.7823	36.9345	19.6497	52.979	18.1938	17.3402	27.6985	16.9966	20.8746	26.8647	23.2537	58.5069	20.7853	35.5156	19.1236	34.6582	16.8868	16.2178	19.6376	36.0028	17.6167	26.827
ACSF3__chr16	101.421	114.378	42.1065	0	66.4468	70.6451	56.716	33.9932	39.8515	63.2112	40.1654	182.021	80.9909	54.3606	20.2485	34.6582	43.4746	36.7286	37.8205	24.4634	24.957	17.1236
ACSL1__chr4	204.452	178.715	224.568	123.618	165.326	186.888	117.389	141.639	144.224	101.138	224.081	130.015	126.145	122.492	84.3688	96.9146	254.38	274.272	212.376	218.324	256.91	237.447
ACSL3__chr2	406.488	382.451	399.544	470.924	271.325	326.252	224.885	279.5	358.663	244.943	433.364	195.023	253.724	273.977	296.978	255.444	356.06	375.395	397.842	439.88	461.705	408.683
ACSL4__chrX	123.959	145.355	166.555	170.71	109.163	117.528	147.725	84.9831	121.452	82.1745	133.18	52.0061	622.841	576.222	397.096	408.838	266.955	262.824	361.476	394.184	465.375	441.789
ACSL5__chr10	908.763	805.411	390.187	594.542	416.875	508.645	1183.78	1202.04	434.571	1439.63	336.121	1547.18	281.676	238.462	83.2439	92.4219	44.9118	40.5446	129.462	141.242	168.093	147.263
ACSL6__chr5	0	2.38287	0	0	0	0.642228	5.93539	0	0	7.9014	0	0	0	1.44961	1.12492	0	0.359294	0.476995	0	1.8463	2.20209	3.42472
ACSM1__chr16	0.804927	0	0	0	0	0	0	0	1.89769	0	0	0	2.1502	0	0	1.92546	3.59294	0.476995	0	0	1.46806	2.28315
ACSM2A__chr16	0	0	0	0	0	0	0	0	0	3.16056	0	0	0	0	0	0.641818	0	0	2.18195	0.923148	0.734029	0
ACSM2B__chr16	0	0	0	0	0	0	0	0	0	0	2.11397	0	0	0	0	0	0	0	0	0	0	0
ACSM3__chr16	31.3922	21.4458	15.9069	0	18.9848	16.6979	13.1898	21.7179	9.48845	12.6422	27.4816	0	10.751	14.4961	4.49967	3.85091	0	3.33896	6.54585	6.46203	1.46806	1.14157
ACSM4__chr12	0	0	0	0	0	0	0	0	0	1.58028	0	0	0	0	0	0	0	0	0	0	0	0
ACSM5__chr16	0	0	0	0	0	0.642228	0	0	0	0	0	0	0	0	0	0	0	0	0	0	0	0
ACSM6__chr10	0	0	0	0	0	0	0	0	0	0	0	0	0	0	0	0	0	0	0	0	0.734029	0
ACSS1__chr20	61.1745	60.7632	44.9136	5.88655	31.6414	42.3871	119.367	75.5405	87.2937	118.521	105.698	130.015	48.0211	50.7365	13.499	11.5527	43.4746	39.1136	19.6376	21.2324	38.9036	33.1056
ACSS2__chr20	1510.85	1224.8	670.897	1000.71	420.039	590.208	774.239	787.51	453.548	568.901	617.279	702.082	85.2913	93.5001	110.242	38.5091	141.921	110.663	114.189	120.009	149.742	153.542
ACSS3__chr12	0	0	0	0	0	0	0	0	0	0	0	0	0	0	1.12492	0	0	0	3.63658	11.0778	0.734029	9.13258
ACTA1__chr1	14.4887	0	0	0	0	0	0	0	0	0	0	0	0	5.79846	0	0.641818	0	0	7.27317	0	0	0
ACTA2__chr10	21.733	11.9144	2.8071	11.7731	8.70137	8.9912	62.6513	5.66554	5.69307	1.58028	4.22794	13.0015	35.1199	7.97288	0	21.8218	4.67082	10.4939	7.27317	8.30833	10.2764	10.8449
ACTB__chr7	17122.4	15101.5	26284.8	9842.31	22703.5	20187.2	25749	20901.1	36528.6	27650.1	36470.2	25372.5	11212.6	11116.4	17619.6	14569.3	7943.99	7375.3	6793.14	7289.64	7760.16	7083.46
ACTBL2__chr5	0	0	0	0	0	0	0	0	0	1.58028	0	0	0	0	0	1.28364	0	0	0.727317	0	2.93612	3.9955
ACTC1__chr15	0	0	0	0	0	0	0	0	0	3.16056	0	0	0	0	0	0	0	0	0	0	0	0
ACTG1__chr17	8891.23	7352.35	21855.2	18083.5	9688.58	9305.25	11831.9	9072.42	12782.8	11267.4	13216.5	11740.4	9033.71	9098.51	13703.7	13326.7	6734.61	7454	6970.6	6587.58	6761.15	6830.03
ACTG1P17__chr15	3.21971	0	0	0	2.3731	10.9179	0	0	0	0	8.45588	0	0	2.17442	0	0	4.67082	2.38497	0	3.69259	0	0
ACTG1P20__chr1	7.24435	1.19144	9.35701	11.7731	5.53724	1.92669	4.61641	0	3.79538	1.58028	2.11397	0	6.4506	4.34884	5.62459	6.41818	41.3188	26.7117	31.2746	18.0014	8.80835	29.1101
ACTG1P4__chr1	0	0	0	0	0	0	0.659488	0	0	0	0	0	0	0	0	1.28364	7.54517	2.38497	0	0	7.34029	0
ACTG2__chr2	0	0	0	0	0	0	0.659488	0	0	0	0	0	0	0	0	0	0	0	0	0	0	0.570786
ACTL10__chr20	4.82956	3.57431	10.2927	5.88655	11.8655	11.5601	17.8062	6.6098	7.59076	3.16056	12.6838	13.0015	15.0514	9.4225	6.7495	10.9109	2.87435	1.90798	2.90927	2.30787	5.13821	0.570786
ACTL6A__chr3	170.645	194.204	228.311	347.307	242.847	278.727	129.919	152.97	144.224	94.8168	179.687	71.5084	225.771	236.287	222.734	217.576	273.782	240.882	240.015	260.328	211.4	232.881
ACTL6B__chr7	0	0	0	0	2.3731	0	0	0	0	0	0	0	0	0	0	0	0	0	0	0	0	0
ACTL7B__chr9	0	0	0	0	0	0	0	0	0	0	0	0	0	0	0	0	0	0	0	0	0	0
ACTN1__chr14	3112.65	2556.82	2136.2	865.323	1889.78	1437.31	1167.29	830.946	2757.34	1063.53	2779.87	1170.14	3127.11	3144.94	6388.4	5624.9	1741.14	1874.11	2671.43	2174.01	2610.94	3026.88
ACTN1-AS1__chr14	0	0	0	0	0	0	0	0	0	0	0	0	0	0	0	0	0	0	0	0	0	0
ACTN2__chr1	0	0	0	0	0	0	0	0	0	0	0	0	0	0	0	0	0	0	0	0	0	0
ACTN3__chr11	0	0	0	0	0	0	0	0	0	0	0	0	0	0	0	0	0	0	0	0	0	0
ACTN4__chr19	4497.93	4510.78	5995.97	4579.74	4770.73	3970.26	5641.26	4228.38	7032.84	7185.53	5678.12	8060.94	3718.41	3698.69	4401.8	4592.21	3022.38	3335.15	2725.26	2508.65	2748.94	3163.3
ACTR10__chr14	205.256	227.564	434.165	200.143	218.325	310.839	589.582	439.079	1051.32	524.653	608.823	416.049	572.67	339.935	429.718	515.38	563.373	556.653	438.572	581.121	494.002	449.209
ACTR1A__chr10	395.219	263.307	355.566	347.307	358.338	508.645	421.413	558.056	242.904	530.974	295.956	845.099	260.891	235.562	397.096	317.058	238.931	213.217	229.832	191.092	181.305	280.827
ACTR1B__chr2	240.673	203.736	249.832	141.277	135.267	152.85	143.109	125.586	222.03	126.422	192.371	201.524	212.87	199.322	161.988	157.246	135.454	117.818	150.555	131.549	149.008	145.55
ACTR2__chr2	792.049	663.63	926.344	947.735	927.092	897.193	1043.97	1151.05	1045.63	1091.97	1173.25	923.108	528.949	516.063	641.203	630.266	989.496	1010.28	863.325	922.225	767.061	1014.86
ACTR3__chr2	693.043	705.33	1059.21	1630.57	733.288	691.68	1280.73	1331.4	1290.43	1406.45	1374.08	1430.17	716.016	565.35	775.068	716.269	1371.43	1153.37	1428.45	1428.11	1354.28	1246.6
ACTR3B__chr7	44.271	14.2972	32.7495	0	45.0889	24.4047	15.8277	9.44257	20.8746	6.32112	29.5956	13.0015	19.3518	12.3217	19.1236	16.0455	56.4092	54.8544	82.9141	56.312	53.5842	45.6629
ACTR3BP2__chr2	0	0	0	0	0	0	0	0	0	0	0	0	0	0	0	0	0	0	0	0	0	0
ACTR3BP5__chr10	0	0	0	0	0	0	0	0.944257	0	0	0	0	0	0	0	0	0	0	0	0	0	0
ACTR3C__chr7	10.4641	0	18.714	0	12.6565	26.3314	37.5908	40.603	34.1584	60.0506	40.1654	6.50076	4.3004	15.221	14.6239	13.4782	23.3541	9.5399	34.1839	44.3111	45.5098	41.6674
ACTR5__chr20	35.4168	20.2544	14.9712	0	25.3131	24.4047	11.2113	11.3311	17.0792	30.0253	8.45588	0	9.31753	16.6706	10.1243	19.8964	13.2939	12.4019	14.5463	17.0782	11.7445	15.4112
ACTR6__chr12	38.6365	60.7632	51.4635	52.979	41.9248	39.8182	45.5047	43.4358	22.7723	58.4703	63.4191	19.5023	74.5403	34.7908	55.1209	35.3	178.928	119.249	141.827	180.014	89.5516	164.957
ACTR8__chr3	21.733	28.5945	45.8493	11.7731	30.0593	22.478	36.9313	23.6064	28.4653	6.32112	29.5956	58.5069	51.6048	39.8644	22.4983	39.1509	43.8339	36.7286	29.0927	32.3102	33.0313	30.2517
ACTRT3__chr3	0	2.38287	3.7428	23.5462	0.791034	6.42228	11.2113	4.72128	1.89769	9.48168	4.22794	0	3.58367	1.44961	2.24983	0.641818	3.59294	2.38497	1.45463	3.23102	5.13821	0
ACVR1__chr2	155.351	77.4433	53.3349	0	87.0137	102.114	87.0524	92.5372	106.271	93.2365	86.6727	45.5053	72.3901	133.365	133.865	175.858	358.935	354.407	282.926	460.651	339.122	626.153
ACVR1B__chr12	55.54	67.9118	29.9424	29.4328	56.9544	42.3871	106.837	102.924	117.657	77.4337	73.9889	383.545	164.849	94.225	68.6199	123.229	270.548	163.609	239.287	212.324	283.335	186.076
ACVR1C__chr2	28.9774	30.9773	23.3925	5.88655	22.1489	35.9648	23.7416	40.603	5.69307	45.8281	21.1397	0	0.716733	1.44961	1.12492	0	6.108	9.0629	0	0	0	2.28315
ACVR2A__chr2	50.7104	32.1688	54.2706	58.8655	34.0145	56.5161	83.755	112.367	81.6006	116.941	95.1286	58.5069	49.4546	33.3411	28.1229	38.5091	100.243	107.324	92.3692	59.543	53.5842	35.3887
ACVR2B__chr3	13.6838	23.8287	1.8714	0	16.6117	10.2757	7.25437	8.49831	1.89769	0	14.7978	6.50076	16.4849	18.845	13.499	16.0455	90.1828	74.4112	50.1849	44.3111	36.7015	49.0876
ACVR2B-AS1__chr3	2.41478	16.6801	0	0	0	0	3.29744	1.88851	1.89769	9.48168	2.11397	0	3.58367	3.62404	5.62459	21.18	3.23365	6.67793	6.54585	0.923148	0.734029	0
ACVRL1__chr12	0	0	0.935701	0	0	0	8.57334	6.6098	0	20.5436	8.45588	0	0	0	0	0	0	0	2.90927	0.461574	0	0.570786
ACY1__chr3	0	1.19144	0	0	0	0	0	0	0	0	0	0	0	0	0	0	0	0	0	0	0	0
ACY3__chr11	84.5174	60.7632	149.712	76.5252	128.147	96.9765	293.472	324.824	138.531	295.512	194.485	351.041	10.751	7.97288	1.12492	3.20909	0	0.476995	15.2737	0	21.2869	23.4022
ACYP1__chr14	59.5646	103.655	55.2063	41.2059	64.0737	87.3431	15.8277	23.6064	18.9769	34.7661	54.9632	0	51.6048	58.7094	37.1223	40.4346	191.504	158.839	121.462	135.241	95.4238	118.724
ACYP2__chr2	21.733	38.126	125.384	188.37	41.1338	37.8915	15.8277	90.6487	70.2145	45.8281	31.7095	45.5053	155.531	119.593	93.3681	97.5564	82.6376	80.6121	82.1868	82.6217	66.7967	69.0651
ADA__chr20	15.2936	23.8287	15.9069	23.5462	32.4324	32.1114	2.63795	7.55405	17.0792	11.062	14.7978	19.5023	16.4849	18.845	12.3741	2.56727	14.7311	29.0967	5.09122	6.00046	16.1486	4.56629
ADAD2__chr16	0	0	0	0	0	0	0	0	0	0	0	0	0	0	0	1.28364	0	0	0	0	0	0
ADAL__chr15	22.538	25.0202	21.5211	0	34.0145	21.1935	36.9313	17.9409	22.7723	25.2845	25.3676	13.0015	22.9355	26.0931	29.2478	10.9109	26.5878	26.7117	29.82	25.3866	29.3612	30.8225
ADAM10__chr15	296.213	294.285	242.346	747.592	174.027	213.862	387.119	463.63	269.472	344.501	304.412	500.559	174.883	155.834	178.862	196.396	308.634	310.524	352.021	346.18	356.004	289.959
ADAM11__chr17	0	0	0	0	4.7462	0	0	0	0	0	0	0	0	0	0	0	0	0	0	0	0	0
ADAM12__chr10	1.60985	0	0	0	0.791034	0	3.29744	0	0	11.062	0	0	0.716733	0.724807	3.37475	2.56727	14.0125	3.33896	28.3654	30.9254	22.0209	11.4157
ADAM15__chr1	136.033	127.484	70.1775	11.7731	82.2675	77.7096	68.5867	23.6064	55.033	60.0506	109.926	71.5084	139.046	157.283	128.241	148.902	40.6002	41.4986	39.2751	37.3875	46.9779	42.2382
ADAM17__chr2	151.326	138.207	78.5989	29.4328	166.117	154.135	112.113	81.2061	87.2937	71.1126	177.573	65.0076	126.862	137.713	290.229	214.367	143.358	115.91	149.1	148.627	138.732	122.148
ADAM18__chr8	0	0	0	0	0	0	0	0	0	0	0	0	0	0	0	0	0	0	0	0	1.46806	0
ADAM19__chr5	0.804927	2.38287	0	0	0	0	0	0	0	0	0	0	52.3215	18.845	48.3714	39.1509	0.359294	0	0	6.46203	6.60627	16.5528
ADAM1A__chr12	2.41478	7.14862	10.2927	5.88655	3.95517	0.642228	4.61641	23.6064	0	9.48168	2.11397	13.0015	4.3004	8.69769	3.37475	1.92546	8.62306	3.33896	3.63658	2.76944	9.54238	14.2697
ADAM2__chr8	0	2.38287	0	0	0	0	0.659488	0	0	0	0	0	0	0	0	0	0	0	0	0	0	0
ADAM20__chr14	0	0	0	0	0	1.92669	0	0	0	0	2.11397	0	0.716733	0	0	0	0	0	0	0	0	0
ADAM20P1__chr14	0.804927	0	0	0	0	0	0	0	0	0	0	0	0	0	0	0	2.15576	0.476995	5.09122	1.38472	0	0.570786
ADAM21__chr14	0	0	0	0	0	0	0	0	0	0	0	0	0	0	0	0	0.359294	0	0	0	0	0
ADAM22__chr7	1.60985	0	0.935701	0	1.58207	3.85337	0	0	0	1.58028	0	0	8.6008	8.69769	8.99934	1.28364	30.1807	25.7577	11.6371	24.0018	3.67015	42.2382
ADAM23__chr2	0	0	0	0	0	0	0	0	1.89769	0	0	0	3.58367	10.8721	1.12492	1.28364	0.359294	21.4648	0.727317	0.923148	0	1.14157
ADAM28__chr8	1.60985	2.38287	2.8071	0	3.95517	0.642228	52.759	79.3176	66.4191	71.1126	46.5073	19.5023	65.2227	80.4536	38.2472	44.9273	153.419	172.195	452.391	393.261	625.393	480.602
ADAM29__chr4	0	0	0	0	0	0	0	0	0	6.32112	0	0	0	0	0	0	0.359294	0	0	0	1.46806	0
ADAM30__chr1	0	0	0	0	0	0	0	0	0	3.16056	0	0	0	0	0	0	0	0	0	0	0	0
ADAM32__chr8	2.41478	0	0	0	0	1.28446	0	0	5.69307	0	0	0	0	0	0	0.641818	0.718588	3.81596	7.27317	4.15416	8.80835	3.42472
ADAM33__chr20	1.60985	0	0	11.7731	0	0	0	0	0	0	0	0	0.716733	0	0	0	0	0	0	1.8463	0	0
ADAM3A__chr8	0	0	0	0	0	0	0	0	0	3.16056	0	19.5023	0	0	0	0	0	0	0	0	1.46806	0
ADAM7__chr8	0	0	0	0	0	0	0	0	0	1.58028	0	0	0	0	0	0	0	0	0	0	0	0
ADAM8__chr10	260.796	204.927	42.1065	47.0924	62.4917	18.6246	32.3149	39.6588	28.4653	39.507	27.4816	6.50076	11.4677	17.3954	34.8724	24.3891	5.7487	0.95399	18.1829	54.9273	6.60627	24.5438
ADAM9__chr8	670.505	588.569	849.616	1112.56	420.039	475.249	784.791	898.932	728.713	685.841	763.143	676.079	283.11	264.555	458.966	434.511	418.578	474.61	712.77	829.91	720.817	658.687
ADAMDEC1__chr8	0	0	0	0	0	0	0	0	0	0	0	0	0	0	0	0	0	0	0	0	0	0
ADAMTS1__chr21	0	0	0	5.88655	0	0.642228	0	0	0	1.58028	0	0	35.8367	50.7365	110.242	108.467	18.6833	18.6028	13.0917	23.0787	10.2764	19.4067
ADAMTS10__chr19	0	0	0	0	0	0	0	0	0	0	0	0	0	0	0	0	0	0	3.63658	0.923148	0	0
ADAMTS12__chr5	0	0	0	0	0	0	0	0	0	1.58028	0	0	0	0	0	0	0	0	0	0	0	0.570786
ADAMTS13__chr9	1.60985	0	7.48561	0	5.53724	4.4956	1.31898	0	0	0	0	0	2.1502	7.24807	6.7495	1.92546	1.43718	1.90798	5.09122	8.7699	2.20209	7.42022
ADAMTS14__chr10	3.21971	0	8.42131	0	3.16414	0	0	0	0	0	2.11397	6.50076	5.01713	15.9458	23.6233	10.9109	10.0602	10.9709	10.1824	12.9241	7.34029	14.2697
ADAMTS15__chr11	0	0	0	0	0	0.642228	0.659488	0	0	0	0	0	0.716733	1.44961	43.8718	50.0618	0.359294	1.90798	2.90927	2.30787	5.87224	3.9955
ADAMTS16__chr5	0	0	0	0	0	0	0	0	0	0	0	0	0	0	0	0	0	0	0	1.38472	0	0
ADAMTS17__chr15	0.804927	1.19144	3.7428	0	0	3.21114	1.31898	2.83277	0	0	0	0	0	1.44961	0	8.34364	1.43718	0	8.7278	4.61574	16.8827	6.84944
ADAMTS18__chr16	0	0	0	0	0	0	0	0	3.79538	0	0	0	0	0	0	0	6.46729	3.33896	0	2.30787	0	0
ADAMTS19__chr5	22.538	16.6801	10.2927	17.6597	15.0296	8.9912	0	0	0	3.16056	0	0	0	5.07365	3.37475	0	2.87435	0	12.3644	0	0.734029	0
ADAMTS19-AS1__chr5	0	0	0	0	0.791034	0	0	0	0	0	0	0	0	0	0	0	0	0	0	0	0	0
ADAMTS2__chr5	0	1.19144	0	0	0	0.642228	1.31898	4.72128	17.0792	0	6.34191	0	1.43347	0	2.24983	1.28364	0.359294	0	0	0.461574	0	0.570786
ADAMTS20__chr12	0	0	0	0	0	0	0	0.944257	0	0	0	0	0	0	0	0	0	0	0	0	0	0
ADAMTS3__chr4	0	0	0	0	0	0	0	0	0	0	0	0	1.43347	10.1473	7.87442	3.20909	14.0125	16.2178	1.45463	11.0778	8.07432	22.8315
ADAMTS4__chr1	0.804927	0	0	0	0	0	0	0	0	3.16056	0	0	0	0	0	0	0	0	0	0	4.40418	2.28315
ADAMTS5__chr21	0	0	0	0	0	0	0	0	0	1.58028	0	0	0	0	0	1.92546	0	0	15.2737	3.23102	4.40418	6.27865
ADAMTS6__chr5	0.804927	0	0	0	1.58207	6.42228	0	0	3.79538	0	8.45588	0	141.913	155.109	44.9967	53.2709	2.51506	2.38497	2.18195	7.84676	16.1486	11.4157
ADAMTS7__chr15	0	2.38287	0	11.7731	0	0.642228	1.31898	0	0	7.9014	0	0	18.6351	17.3954	29.2478	25.6727	0.718588	2.38497	1.45463	10.6162	24.957	20.5483
ADAMTS7P1__chr15	0	0	0	0	0	0	0	0	0	0	0	0	0	0	0	0	2.51506	5.72394	2.18195	0.461574	7.34029	0
ADAMTS8__chr11	0	0	0	0	0	0	0	0	0	0	0	0	0	0	1.12492	0	2.15576	3.33896	0.727317	2.76944	4.40418	2.28315
ADAMTS9__chr3	0	0	4.6785	0	0	0.642228	0	0	0	0	0	0	2.86693	0	0	0	4.67082	0	0.727317	8.7699	3.67015	8.56179
ADAMTS9-AS1__chr3	0	0	0	0	0	0	0	0	0	0	0	0	0	0	0	0	0.718588	0	0	0	0	0
ADAMTSL1__chr9	0	0	0	0	0	0	0	0	0	0	0	0	0	0	0	0	0.359294	0	0	0	0	0
ADAMTSL2__chr9	0	0	0	0	0	0	0	0	0	3.16056	0	0	0	4.34884	0	0	0	0	0	0	0	0
ADAMTSL3__chr15	0	0	0	0	0	0	0	0	0	0	0	0	0.716733	1.44961	0	5.13455	1.79647	0.476995	3.63658	1.38472	0	0.570786
ADAMTSL4__chr1	10.4641	15.4887	4.6785	0	9.49241	12.8446	11.8708	14.1639	5.69307	12.6422	8.45588	0	0	2.17442	0	1.28364	1.43718	1.90798	0	2.30787	0	0
ADAMTSL4-AS1__chr1	0.804927	0	0	0	0	3.85337	0	0	0	0	2.11397	0	2.86693	1.44961	0	0.641818	0.359294	2.38497	0	0	1.46806	0.570786
ADAMTSL5__chr19	81.2977	51.2317	57.0777	117.731	52.9993	72.5718	118.048	112.367	64.5214	161.188	109.926	84.5099	37.2701	52.9109	37.1223	32.0909	79.404	65.8253	32.7293	50.3116	77.0731	41.0966
ADAP1__chr7	227.794	195.395	206.79	35.3193	208.042	188.173	163.553	74.5963	197.36	154.867	101.471	169.02	19.3518	32.6163	26.998	36.5837	8.98235	8.58591	0.727317	17.5398	22.7549	3.42472
ADAP2__chr17	12.8788	1.19144	6.5499	0	1.58207	0.642228	5.2759	5.66554	11.3861	3.16056	2.11397	13.0015	0	0	3.37475	2.56727	5.03012	7.63192	0	4.15416	3.67015	4.56629
ADAR__chr1	582.767	652.907	393.93	253.122	971.39	1153.44	845.463	726.133	764.769	862.832	634.191	1235.14	678.746	773.369	871.811	621.28	1543.53	1791.59	1320.08	1412.42	1559.81	1780.28
ADARB1__chr21	16.9035	11.9144	6.5499	0	44.2979	20.5513	14.5087	3.77703	9.48845	12.6422	8.45588	19.5023	11.4677	6.52327	34.8724	15.4036	10.0602	20.9878	7.27317	11.0778	10.2764	4.56629
ADARB2__chr10	2.41478	0	0	0	0	0	0	0	0	0	0	0	9.31753	3.62404	0	5.77637	16.1682	16.2178	1.45463	0	0.734029	0
ADAT1__chr16	132.813	215.65	108.541	58.8655	476.993	166.979	155.639	232.287	81.6006	124.842	116.268	97.5114	193.518	177.578	179.987	193.187	295.34	268.071	141.099	226.633	267.187	277.402
ADAT2__chr6	44.271	128.675	27.1353	23.5462	60.9096	63.5806	32.3149	49.1014	15.1815	23.7042	27.4816	32.5038	51.6048	15.221	20.2485	17.9709	15.0903	23.3728	33.4566	12.0009	20.5528	29.6809
ADAT3__chr19	34.6119	20.2544	8.42131	5.88655	12.6565	5.13783	38.9098	18.8851	53.1353	7.9014	19.0257	13.0015	8.6008	13.0465	7.87442	35.3	6.82659	13.8329	5.81853	6.00046	22.7549	9.13258
ADCK1__chr14	53.9301	41.7003	30.8781	0	94.133	81.563	96.2852	40.603	45.5445	107.459	86.6727	39.0046	48.7379	55.0854	19.1236	52.6291	57.487	18.6028	56.7307	29.0792	35.9674	18.2652
ADCK2__chr7	31.3922	20.2544	29.0067	11.7731	32.4324	30.1847	25.72	13.2196	20.8746	20.5436	31.7095	39.0046	22.9355	26.0931	25.8731	25.6727	15.8089	19.5568	14.5463	10.6162	16.8827	13.6989
ADCK3__chr1	120.739	82.2091	28.071	5.88655	49.8351	60.3695	61.3324	26.4392	47.4422	42.6675	65.533	58.5069	40.1371	70.3063	25.8731	33.3746	46.7082	39.5906	32.7293	26.7713	10.2764	41.0966
ADCK4__chr19	28.9774	29.7859	37.428	0	24.522	37.2493	53.4185	33.9932	47.4422	31.6056	27.4816	104.012	58.7721	48.5621	52.8711	27.5982	49.9419	57.7164	49.4575	38.3106	39.6376	25.6854
ADCK5__chr8	39.4414	16.6801	23.3925	0	25.3131	26.9736	39.5693	47.2128	47.4422	52.1492	69.761	156.018	15.7681	23.1938	6.7495	26.9564	10.4195	5.24694	8.00048	2.30787	0	4.56629
ADCY1__chr7	24.1478	2.38287	26.1996	0	22.94	6.42228	0	0	1.89769	1.58028	10.5698	13.0015	5.73387	2.17442	2.24983	6.41818	0	0.476995	1.45463	0	0	0
ADCY10__chr1	0	1.19144	0	0	0	0	0	0.944257	0	7.9014	0	0	4.3004	0	0	0	0	0	0	0	0	0
ADCY10P1__chr6	12.0739	3.57431	1.8714	0	6.32827	5.78006	5.93539	3.77703	0	1.58028	4.22794	0	2.1502	2.17442	8.99934	1.92546	11.8567	7.63192	8.00048	6.00046	6.60627	7.99101
ADCY2__chr5	0	0	0	0	1.58207	0	0	4.72128	0	0	0	0	0	0	1.12492	0	15.4496	14.7868	69.8224	17.0782	45.5098	25.6854
ADCY3__chr2	2.41478	5.95718	9.35701	52.979	7.1193	11.5601	1.97846	2.83277	3.79538	0	2.11397	0	11.4677	7.24807	14.6239	7.70182	3.23365	0.95399	0.727317	2.76944	1.46806	1.14157
ADCY4__chr14	0	0	2.8071	0	0	4.4956	5.93539	4.72128	0	7.9014	0	6.50076	0	0.724807	0	0.641818	0	0	2.18195	2.30787	0	0
ADCY5__chr3	0	0	0	0	0	0	0	0	3.79538	0	0	0	1.43347	2.89923	0	5.77637	0	0	0	0	0	0
ADCY6__chr12	74.0533	58.3804	58.9491	58.8655	42.7158	38.5337	89.0309	40.603	117.657	91.6562	97.2426	91.0107	25.0857	30.4419	41.6219	30.1655	6.46729	11.9249	12.3644	9.23148	3.67015	8.56179
ADCY7__chr16	0.804927	1.19144	1.8714	0	3.95517	3.21114	9.23283	2.83277	24.67	0	0	0	4.3004	0	1.12492	3.85091	6.82659	19.5568	5.81853	3.23102	0	4.56629
ADCY9__chr16	19.3183	7.14862	14.0355	35.3193	8.70137	8.34897	74.5221	81.2061	18.9769	28.445	10.5698	104.012	37.2701	19.5698	12.3741	24.3891	38.8038	56.7624	96.0058	58.6199	115.977	114.728
ADCYAP1__chr18	0	0	0	0	0	0	0	0	0	0	2.11397	0	0	0	0	0	0	0	0	0	0	0
ADD1__chr4	546.546	471.809	708.325	429.718	523.664	453.413	720.161	694.973	774.257	926.044	737.775	643.575	561.202	876.292	726.696	877.366	552.235	658.73	492.393	611.124	516.757	686.085
ADD2__chr2	0	0	0	0	2.3731	0	0	0	0	0	0	0	12.1845	1.44961	1.12492	2.56727	0	0	0	0	0	0
ADD3__chr10	848.394	657.673	349.016	500.357	383.651	402.035	528.25	346.542	793.234	556.258	424.908	435.551	391.336	288.473	341.975	354.926	1120.64	1096.61	965.149	1059.31	1011.49	1056.53
ADD3-AS1__chr10	3.21971	1.19144	0	29.4328	0.791034	0	2.63795	6.6098	3.79538	0	0	0	2.1502	0	0	0	18.6833	11.9249	0	4.61574	11.0104	0.570786
ADGB__chr6	0	0	0	0	0	0	0	0	0	0	0	0	0	0	0	0	453.788	420.233	292.381	236.787	227.549	263.703
ADGRA1__chr10	0	0	0	0	0	0	0	0	0	0	0	0	0	0	0	0	15.0903	27.6657	1.45463	2.30787	3.67015	5.13708
ADGRA1-AS1__chr10	0	0	0	0	0	0	0	0	0	0	0	0	0	0	0	0	0	0	0	0	0	0
ADGRA2__chr8	0	0	0	0	0	0	0	0	0	0	0	0	0	0	0	0	0	0	0	0	2.20209	1.71236
ADGRA3__chr4	45.8809	64.3375	45.8493	76.5252	65.6558	66.1495	83.0955	98.2027	66.4191	71.1126	131.066	58.5069	66.6562	81.9032	83.2439	109.109	79.404	64.3943	116.371	82.1601	73.4029	98.1752
ADGRB1__chr8	1.60985	0	0	0	0	0	0	0	0	1.58028	0	0	0	0	0	0	0	0	0	0	0	0
ADGRB2__chr1	0	1.19144	0	0	0	0	8.57334	0	5.69307	0	0	0	0.716733	0.724807	1.12492	0.641818	16.1682	12.4019	4.3639	6.46203	12.4785	10.2742
ADGRD1__chr12	0	0	0	0	0	0.642228	0	0	0	0	0	0	0	0	0	0	0	0	0	0	0	1.71236
ADGRE1__chr19	0	0	0	0	0	0	0	0	0	0	0	0	0	0	0	0	0	0	0	0	0	0
ADGRE2__chr19	1.60985	0	0	0	0	0	0	0	0	4.74084	2.11397	0	0	0	0	0	0.359294	0.476995	2.18195	0	0.734029	0
ADGRE3__chr19	0	0	0	0	1.58207	0	0	0	0	0	0	0	0	0	0	0	0	0	0	0	0	0
ADGRE4P__chr19	0	0	0	0	0	0	0	0	0	3.16056	0	0	0	0	0	0	0	0	0	0	0	0
ADGRE5__chr19	99.0061	129.867	68.3061	11.7731	96.5061	67.434	125.962	73.652	151.815	140.645	181.801	117.014	15.0514	28.9923	22.4983	6.41818	57.8463	80.1351	46.5483	47.5421	55.7862	69.0651
ADGRF1__chr6	16.0985	22.6373	117.898	123.618	34.8055	78.9941	267.093	218.123	239.109	123.262	224.081	162.519	149.081	147.861	83.2439	102.049	214.139	228.004	368.75	266.328	234.155	244.867
ADGRF2__chr6	0.804927	1.19144	0.935701	0	0.791034	0.642228	0	4.72128	3.79538	3.16056	2.11397	13.0015	0	0.724807	0	0.641818	17.2461	42.4525	9.45512	12.0009	35.2334	17.6944
ADGRF3__chr2	2.41478	0	0.935701	5.88655	0	0	0	0	0	0	0	0	0	0	0	0	0	0	0	1.8463	0	0
ADGRF4__chr6	6.43942	3.57431	18.714	52.979	7.1193	1.92669	9.23283	18.8851	47.4422	1.58028	65.533	0	0	0.724807	8.99934	8.34364	5.7487	4.76995	29.0927	23.5403	5.87224	14.2697
ADGRF5__chr6	0.804927	0	0	5.88655	0.791034	0	5.2759	0.944257	0	0	4.22794	6.50076	318.946	264.555	148.489	173.933	17.9647	19.0798	18.9102	71.5439	230.485	168.382
ADGRG1__chr16	277.7	243.053	231.118	76.5252	215.952	281.938	154.32	147.304	269.472	180.152	209.283	188.522	501.713	531.284	445.467	592.398	147.311	185.074	260.379	249.25	210.666	264.274
ADGRG2__chrX	0	0	0	0	0	0	0	0	0	0	0	0	2.1502	0	0	1.92546	0	0	0	4.61574	0	0.570786
ADGRG3__chr16	0	0	0	0	1.58207	0	0	0	0	0	0	0	0	0	0	0	2.51506	0	0.727317	3.23102	1.46806	1.71236
ADGRG4__chrX	0	0	0	0	0	0.642228	1.31898	3.77703	0	0	0	0	0	0	0	0	0.359294	0.476995	0	0.461574	0.734029	0
ADGRG5__chr16	0	3.57431	2.8071	0	10.2834	4.4956	0.659488	2.83277	0	0	2.11397	19.5023	0	0	0	0	0	0	0	0	0	0
ADGRG6__chr6	435.466	330.028	887.98	1336.25	305.339	379.557	1036.71	1019.8	753.383	643.174	636.305	858.1	96.0423	123.942	152.989	116.169	306.119	316.248	178.92	205.862	150.476	114.728
ADGRG7__chr3	15.2936	27.403	41.1708	123.618	37.1786	38.5337	515.06	554.279	127.145	572.061	247.334	500.559	3.58367	0.724807	2.24983	1.28364	0	0.95399	3.63658	0	1.46806	0.570786
ADGRL1__chr19	217.33	169.184	138.484	47.0924	119.446	134.226	180.7	149.193	92.9868	107.459	76.1029	39.0046	65.9395	91.3257	26.998	37.2255	168.509	97.307	100.37	96.0074	101.296	118.724
ADGRL2__chr1	2.41478	1.19144	4.6785	0	4.7462	3.85337	2.63795	1.88851	5.69307	4.74084	6.34191	19.5023	536.833	638.555	491.589	614.862	891.049	714.538	627.674	557.12	703.934	671.245
ADGRL3__chr4	0	1.19144	2.8071	5.88655	0	1.28446	0	0	0	0	0	0	6.4506	15.221	5.62459	12.8364	14.7311	9.5399	8.00048	9.23148	0	1.14157
ADGRL4__chr1	0	0	1.8714	0	0	0	0	0	0	3.16056	0	0	0	0	0	0.641818	0	0	0	0.923148	0	0
ADGRV1__chr5	0	2.38287	0.935701	0	0	0	0.659488	0	0	7.9014	2.11397	0	2.86693	5.07365	2.24983	0	13.6532	10.0169	19.6376	36.9259	57.9883	57.0786
ADH1A__chr4	0	0	0	0	0.791034	0	0	0	0	0	8.45588	0	0	0	0	0	0	0	0	0	0	0
ADH1B__chr4	0	0	0	0	0	0	0	1.88851	0	1.58028	0	0	0.716733	0	0	0	0	0	0	0.461574	0	0.570786
ADH1C__chr4	0	0	12.1641	0	4.7462	0	80.4575	81.2061	136.634	418.774	295.956	383.545	40.8538	60.8838	16.8738	26.9564	89.4642	72.0262	189.102	231.249	255.442	226.031
ADH4__chr4	0.804927	8.34005	12.1641	5.88655	38.7607	60.3695	44.8452	53.8226	18.9769	91.6562	16.9118	32.5038	9.31753	3.62404	6.7495	1.92546	16.5275	3.33896	9.45512	5.07731	13.2125	10.8449
ADH5__chr4	1329.74	1330.83	1019.91	1336.25	1158.86	1354.46	1299.85	1612.79	1153.8	1529.71	1071.78	1033.62	2287.1	2217.91	2286.96	2445.33	1260.04	1256.4	882.962	1200.55	1033.51	952.642
ADH6__chr4	28.1725	11.9144	27.1353	70.6386	113.118	75.1407	129.919	158.635	96.7822	218.079	190.257	78.0091	6.4506	0	3.37475	0	103.477	98.7379	60.3673	87.2375	46.9779	74.2022
ADH7__chr4	0.804927	1.19144	1.8714	0	0	0	0	0	0	0	0	0	190.651	257.307	365.598	295.236	849.73	739.342	1130.98	1635.82	894.782	863.029
ADHFE1__chr8	3.21971	5.95718	7.48561	52.979	4.7462	5.13783	20.4441	25.4949	0	4.74084	0	26.003	27.2359	18.845	25.8731	10.9109	45.271	41.9756	60.3673	64.6203	65.3286	47.946
ADI1__chr2	392.805	492.063	896.401	777.025	887.54	909.395	1821.51	1955.56	1001.98	2439.95	1052.76	2164.75	664.412	562.45	340.85	436.437	282.764	222.28	217.468	167.09	157.082	226.031
ADIPOQ__chr3	0	0	0.935701	0	2.3731	0	0	0	0	3.16056	0	0	0	0	0	0	0	0	0	0	0	0.570786
ADIPOQ-AS1__chr3	7.24435	0	2.8071	0	0.791034	0	0	0	0	4.74084	0	0	0.716733	0.724807	1.12492	2.56727	0.359294	3.33896	1.45463	4.61574	2.93612	2.28315
ADIPOR1__chr1	1383.67	986.509	1023.66	523.903	777.586	982.61	1034.08	1101.95	890.016	793.3	868.841	1222.14	1003.43	1090.84	1330.78	1114.2	2587.28	2772.29	3150.74	3020.54	2917.03	3180.42
ADIPOR2__chr12	647.162	502.786	330.302	364.966	222.281	258.818	387.119	431.525	333.993	347.661	270.588	247.029	101.776	114.52	150.739	126.438	91.2607	114.002	122.917	86.7759	104.966	94.7505
ADIRF__chr10	1368.38	1510.74	990.907	2095.61	1072.64	1296.02	1413.94	1885.68	482.013	1665.61	583.455	2021.74	1801.15	1843.91	2363.45	2718.74	119.286	145.96	48.7302	84.468	76.3391	89.0427
ADK__chr10	141.667	210.884	171.233	317.874	230.191	242.762	92.9878	60.4324	106.271	110.62	112.04	19.5023	215.737	383.423	590.581	426.809	197.971	181.258	168.01	206.785	149.742	158.679
ADM__chr11	364.632	321.688	166.555	182.483	34.0145	57.8006	122.665	66.098	92.9868	56.8901	40.1654	52.0061	129.012	44.9381	4.49967	16.6873	49.9419	69.1643	26.9107	12.9241	49.18	11.4157
ADM2__chr22	63.5893	59.5718	69.2418	64.7521	71.193	70.0029	140.471	80.2618	115.759	121.682	124.724	45.5053	17.9183	60.159	3.37475	6.41818	2.15576	0	15.2737	0.923148	63.1265	45.0921
ADM5__chr19	5.63449	9.53149	10.2927	0	6.32827	16.0557	1.97846	2.83277	0	0	0	0	2.1502	10.1473	0	3.85091	11.4974	1.43098	0.727317	0	13.2125	11.4157
ADNP__chr20	195.597	184.673	145.034	147.164	172.445	120.739	124.643	98.2027	94.8845	134.324	80.3308	143.017	204.986	260.931	255.356	209.233	383.726	290.967	283.654	258.02	339.856	300.804
ADNP-AS1__chr20	0	0	0	0	3.16414	0	3.29744	0	0	3.16056	4.22794	0	0.716733	0	1.12492	1.92546	2.51506	3.33896	1.45463	3.23102	12.4785	1.14157
ADNP2__chr18	40.2464	36.9345	89.8273	117.731	97.2972	75.783	51.4401	47.2128	136.634	45.8281	63.4191	32.5038	66.6562	95.6746	115.866	99.4819	86.2306	83.9511	50.1849	68.7745	80.7432	98.746
ADO__chr10	116.714	128.675	178.719	170.71	163.744	172.759	80.4575	123.698	151.815	131.163	114.154	110.513	187.784	205.12	140.615	241.324	135.454	97.784	151.282	163.859	121.115	134.135
ADORA2A-AS1__chr22	0	0	0	0	0	0	0	0	0	0	0	0	0	5.07365	21.3734	0	0	0	0	0	0	0
ADORA2B__chr17	154.546	187.055	203.047	364.966	105.999	125.877	83.0955	79.3176	83.4983	36.3464	86.6727	188.522	69.5231	88.4265	100.118	114.244	45.9896	39.1136	64.0039	68.7745	45.5098	66.782
ADORA3__chr1	0	0	1.8714	0	0	0	0	0	0	0	0	0	0	0	0	0	0	0	0	0	0	0
ADPGK__chr15	130.398	76.2519	92.6344	64.7521	128.147	115.601	120.027	120.865	117.657	86.9154	120.496	169.02	78.1239	81.1784	104.617	98.1982	192.222	140.237	216.013	200.323	171.763	174.661
ADPGK-AS1__chr15	0	0	0	0	0	0	0	0	0	0	0	0	0	0	0	0	0	0	0	0	2.93612	0
ADPRH__chr3	0	0	18.714	5.88655	0	3.85337	0	2.83277	0	3.16056	2.11397	0	6.4506	2.89923	0	5.13455	4.31153	0.95399	0	3.23102	1.46806	2.28315
ADPRHL1__chr13	11.269	34.5516	14.0355	11.7731	15.0296	21.1935	29.677	25.4949	5.69307	1.58028	59.1911	0	12.9012	1.44961	4.49967	7.70182	36.2887	76.3192	10.1824	39.6954	59.4564	36.5303
ADPRHL2__chr1	38.6365	26.2116	45.8493	11.7731	26.8952	25.6891	27.039	9.44257	74.0099	25.2845	42.2794	39.0046	45.1542	37.69	26.998	62.8982	42.756	62.9633	31.2746	37.3875	37.4355	49.0876
ADPRM__chr17	37.8316	29.7859	41.1708	164.823	30.0593	33.3959	23.0821	12.2753	22.7723	12.6422	23.2537	13.0015	46.5877	17.3954	29.2478	36.5837	24.0727	17.1718	38.5478	19.8477	10.2764	3.9955
ADRA1A__chr8	0	0	0	0	0	0	0	0	0	0	0	0	0	0	0	0	0	0	0	0	0	0
ADRA1B__chr5	1.60985	0	0	0	0	0	0	0	0	0	0	0	0	0	1.12492	4.49273	0	0	0.727317	0	0	0
ADRA1D__chr20	0	0	0	0	0	0	1.97846	0	0	0	0	0	0	0	0	0	0	0	0	0	0	0
ADRA2A__chr10	643.137	912.64	418.258	329.647	680.289	612.044	598.155	554.279	667.987	459.861	585.569	442.052	1.43347	3.62404	2.24983	7.06	1.07788	0	13.0917	4.61574	20.5528	5.70786
ADRA2B__chr2	0.804927	4.76574	0.935701	0	0	0	0	0	0	0	2.11397	0	0	0.724807	0	0	0	0	0	0	0	0
ADRA2C__chr4	12.0739	15.4887	24.3282	0	22.1489	21.1935	13.1898	30.2162	45.5445	6.32112	35.9375	13.0015	0	0.724807	0	0	0	0	0	0	0.734029	0
ADRB1__chr10	20.9281	13.1058	46.785	23.5462	32.4324	27.6158	40.8882	35.8818	41.7492	71.1126	25.3676	13.0015	48.0211	60.159	31.4977	31.4491	30.1807	21.4648	34.1839	22.6171	60.1904	38.2427
ADRB2__chr5	2.41478	0	7.48561	23.5462	15.8207	14.129	17.1467	10.3868	17.0792	1.58028	16.9118	370.543	40.8538	55.0854	119.241	109.751	48.1454	26.7117	75.6409	72.4671	137.998	72.4899
ADRB3__chr8	0.804927	0	0	5.88655	0	0	1.31898	0	0	0	0	0	0	0	0	0	0	0	0	0	0	0
ADRBK1__chr11	1256.49	1083.02	593.234	194.256	666.05	660.211	790.726	423.027	751.485	711.126	655.33	728.085	655.094	520.412	473.59	462.109	234.978	355.838	258.925	303.254	361.143	472.611
ADRBK2__chr22	57.9548	45.2746	10.2927	5.88655	7.1193	12.2023	27.6985	33.9932	18.9769	25.2845	19.0257	13.0015	20.0685	62.3334	46.1216	44.2855	176.054	129.266	162.919	125.087	134.327	114.728
ADRM1__chr20	166.62	127.484	221.761	123.618	178.774	191.384	154.98	132.196	324.505	170.67	171.231	195.023	242.973	189.175	215.984	234.264	123.597	103.508	137.463	103.393	125.519	103.883
ADSL__chr22	234.234	366.962	172.169	117.731	376.532	271.02	168.169	147.304	231.518	169.09	209.283	117.014	215.02	317.466	238.482	238.115	183.959	176.965	152.009	123.24	176.167	102.171
ADSS__chr1	149.717	128.675	208.661	117.731	178.774	100.83	197.846	198.294	153.713	232.301	253.676	78.0091	194.951	258.756	271.105	241.324	435.824	552.36	567.307	671.59	402.982	474.894
ADSSL1__chr14	4.02464	5.95718	6.5499	11.7731	1.58207	4.4956	17.1467	27.3834	5.69307	9.48168	4.22794	0	20.0685	5.79846	41.6219	26.9564	68.2659	62.4863	85.8234	74.775	66.7967	57.6494
ADTRP__chr6	0.804927	0	1.8714	0	0	0	44.8452	39.6588	11.3861	131.163	2.11397	6.50076	0	0	0	0.641818	0	0	0.727317	3.23102	0	7.42022
AEBP1__chr7	0	0	0	0	0	0	0	0	0	0	0	0	0	2.89923	1.12492	0	0	0	0	0	0	0
AEBP2__chr12	91.7617	114.378	74.8561	135.391	86.2227	76.4252	63.3108	47.2128	81.6006	63.2112	80.3308	71.5084	86.008	75.38	134.99	90.4964	238.571	218.464	165.101	160.166	223.879	221.465
AEN__chr15	79.6878	134.632	96.3772	52.979	151.878	128.446	94.9663	93.4814	123.35	124.842	112.04	65.0076	80.9909	55.0854	79.8691	120.02	15.0903	18.6028	18.9102	52.6194	11.0104	19.9775
AES__chr19	2754.46	2821.32	2241.94	824.117	1941.99	1958.15	4692.26	3950.77	5841.09	5192.8	6449.72	4635.04	5499.49	4754.01	6300.66	6031.81	2044.74	2387.36	2405.24	2120.47	2561.76	2711.81
AFAP1__chr4	96.5913	122.718	84.2131	111.844	109.954	61.6539	63.9703	100.091	110.066	80.5942	103.584	45.5053	75.9737	81.1784	104.617	106.542	94.8536	72.0262	92.3692	139.857	164.423	107.879
AFAP1-AS1__chr4	0	0	0	0	0	1.28446	0	0	0	0	0	0	0	0	0	0	0	0	0	0.923148	0	3.9955
AFAP1L1__chr5	4.82956	13.1058	0.935701	0	0	0	0	0.944257	0	1.58028	2.11397	0	0.716733	3.62404	6.7495	16.0455	60.3614	31.0047	28.3654	42.0032	8.07432	39.955
AFAP1L2__chr10	16.0985	20.2544	6.5499	29.4328	15.0296	16.6979	81.7765	62.321	41.7492	47.4084	69.761	0	5.01713	6.52327	11.2492	7.06	21.5576	20.5108	12.3644	32.3102	16.8827	29.1101
AFF1__chr4	136.033	164.418	70.1775	135.391	98.0882	70.0029	120.686	168.078	136.634	184.893	76.1029	169.02	156.248	219.617	221.609	176.5	245.039	193.183	214.558	204.477	247.368	296.238
AFF2__chrX	0	1.19144	1.8714	0	0	0.642228	0	0.944257	0	0	0	0	1.43347	9.4225	10.1243	17.9709	14.7311	1.90798	8.00048	0	0	12.5573
AFF3__chr2	0	0	0	0	0.791034	0	0.659488	0	0	0	0	0	0	0	0	0.641818	0	0.476995	0.727317	0.923148	1.46806	0
AFF4__chr5	237.454	137.015	161.876	282.554	172.445	129.73	192.57	180.353	166.997	167.51	186.029	156.018	158.398	178.303	215.984	224.636	165.635	120.203	129.462	146.78	118.179	146.692
AFG3L1P__chr16	26.5626	23.8287	27.1353	70.6386	37.9696	25.6891	45.5047	44.3801	32.2607	20.5436	31.7095	26.003	27.2359	50.0117	26.998	19.2546	21.1983	16.2178	27.638	13.8472	24.223	23.973
AFG3L2__chr18	149.717	156.078	200.24	406.172	127.356	158.63	211.036	188.851	170.792	222.819	122.61	227.527	179.9	129.741	165.363	184.844	158.089	136.421	160.01	174.475	114.509	180.939
AFMID__chr17	56.3449	21.4458	26.1996	35.3193	21.3579	19.9091	32.9744	39.6588	32.2607	25.2845	31.7095	71.5084	47.3044	36.2404	14.6239	53.2709	14.3718	16.6948	21.8195	29.0792	23.4889	22.2607
AFP__chr4	0	0	0	0	3.16414	0	52.759	118.976	0	12.6422	0	26.003	0	0	0	0	0	0	0	0	0	0
AFTPH__chr2	430.636	315.731	180.59	500.357	335.398	262.029	426.689	389.034	280.858	542.036	331.893	403.047	247.273	209.469	174.362	194.471	642.058	624.386	507.667	510.039	427.939	495.442
AGA__chr4	45.0759	55.9975	160.941	188.37	68.0289	73.8563	79.798	113.311	56.9307	109.039	97.2426	52.0061	54.4717	81.1784	58.4957	78.9437	74.3739	82.9971	88.0053	83.5449	52.8501	87.9011
AGAP1__chr2	288.969	150.121	247.025	200.143	162.162	174.044	166.85	179.409	180.28	176.991	317.095	195.023	159.115	134.814	152.989	104.616	187.551	135.467	131.644	191.553	204.06	231.168
AGAP1-IT1__chr2	26.5626	13.1058	13.0998	0	18.9848	30.827	1.97846	0	15.1815	4.74084	0	6.50076	0.716733	0	0	0	0	0	0	1.8463	0	0
AGAP11__chr10	16.0985	0	0	0	20.5669	1.92669	12.5303	6.6098	0	0	0	0	9.31753	0	13.499	12.1946	2.87435	0	0	0	0	7.99101
AGAP12P__chr10	0	0	0	0	0	0	0	0	0	0	0	0	0	0	0	0.641818	0	0	0	0	0	0
AGAP2__chr12	0	0	0	0	0	0	0	0	0	0	2.11397	0	0	0	0	0	0	0	0	0	0	0
AGAP2-AS1__chr12	3.21971	2.38287	8.42131	0	7.91034	3.21114	0	4.72128	18.9769	1.58028	6.34191	0	10.0343	2.17442	5.62459	9.62728	3.59294	3.81596	0	2.76944	3.67015	2.28315
AGAP3__chr7	101.421	84.592	74.8561	35.3193	94.133	63.5806	108.815	82.1503	172.69	139.065	156.434	91.0107	225.054	252.958	377.972	449.273	63.9543	54.8544	34.9112	79.8523	124.051	53.0831
AGAP4__chr10	0	0	0	0	0	0	0	0	0	0	0	0	0	0	0	0	0	0.476995	0	0	0	0
AGAP5__chr10	0	0	0	0	0	0	0	0	0	1.58028	0	0	0	0	0	0.641818	0	0	0	0	0	0
AGAP6__chr10	0	0	0	0	0	0	0	0	0	0	0	0	0	0.724807	2.24983	0	0	0	0	0	0	0
AGAP7P__chr10	0	0	0	0	0.791034	0	0	0	0	0	0	0	0	0	0	0	0	0	0	0	0	0
AGAP9__chr10	0	0	0	0	0	0	0	0.944257	0	0	0	0	0	0	0	0.641818	0	0	0	1.8463	0	0
AGBL1__chr15	0	0	0	0	0	0	0	0	0	0	0	0	0	0	0	0	0	0	0	0	0	0
AGBL1-AS1__chr15	0	0	0	0	0	0	0	0	0	0	0	0	0	0	0	0.641818	0	0	0	0	0	0
AGBL2__chr11	0	8.34005	1.8714	0	0	0.642228	5.2759	3.77703	0	1.58028	2.11397	0	5.73387	3.62404	13.499	14.12	628.046	728.848	437.845	450.958	349.398	373.294
AGBL3__chr7	0	0	0	0	0	0	0	0	0	0	0	0	0	0.724807	5.62459	0	19.7612	29.5737	32.7293	6.00046	38.1695	10.2742
AGBL4__chr1	0	1.19144	0	0	0	0	0	0	0	0	0	0	0	0	0	0	40.2409	40.5446	26.1834	18.463	10.2764	33.1056
AGBL4-IT1__chr1	0	0	0	0	0	0	0	0	0	0	0	0	0	0	0	0	0	0	0	1.38472	0	0
AGBL5__chr2	37.8316	20.2544	47.7207	11.7731	26.1041	12.8446	15.8277	23.6064	5.69307	7.9014	21.1397	0	75.9737	81.1784	50.6213	60.3309	136.891	120.203	108.37	93.6995	107.902	82.764
AGBL5-AS1__chr2	1.60985	0	0	0	0	0	0	0	0	0	0	0	4.3004	0	0	0	0	0	0	0.461574	0	0
AGER__chr6	15.2936	15.4887	0	0	5.53724	10.2757	2.63795	0	0	11.062	2.11397	13.0015	9.31753	20.2946	13.499	5.13455	4.31153	29.5737	4.3639	3.69259	16.1486	18.2652
AGFG1__chr2	134.423	151.312	214.275	488.584	189.848	122.666	215.653	210.569	233.416	131.163	209.283	91.0107	96.0423	143.512	152.989	184.844	214.139	218.464	210.922	192.476	247.368	222.607
AGFG2__chr7	85.3223	34.5516	20.5854	0	69.611	44.956	106.837	64.2095	75.9076	156.448	48.6213	149.518	30.8195	31.8915	25.8731	26.3146	15.4496	28.1427	5.09122	5.07731	0.734029	15.4112
AGGF1__chr5	146.497	200.161	172.169	100.071	291.891	153.493	161.575	152.97	127.145	246.524	179.687	175.521	136.896	146.411	196.86	142.484	210.187	274.272	251.652	202.631	188.646	171.807
AGK__chr7	90.1519	91.7406	72.9847	64.7521	102.834	99.5454	73.8626	46.2686	142.327	48.9887	59.1911	19.5023	145.497	129.016	152.989	134.14	246.476	184.12	188.375	290.33	233.421	246.58
AGL__chr1	66.004	67.9118	113.22	300.214	70.402	86.7008	99.5827	98.2027	92.9868	134.324	86.6727	32.5038	194.951	173.954	155.239	139.916	335.581	289.536	210.922	230.325	206.996	232.31
AGMAT__chr1	39.4414	50.0403	55.2063	58.8655	107.581	69.3607	176.743	184.13	195.462	207.017	188.143	240.528	3.58367	2.89923	0	1.28364	2.15576	3.81596	3.63658	0.923148	2.93612	8.56179
AGMO__chr7	112.69	58.3804	112.284	206.029	85.4317	84.7742	240.054	253.061	231.518	276.549	139.522	156.018	1.43347	0	1.12492	0.641818	0.718588	0	8.00048	3.23102	6.60627	1.14157
AGO1__chr1	74.8583	70.2947	115.091	29.4328	95.7151	87.3431	56.0565	75.5405	43.6469	105.879	48.6213	78.0091	82.4243	101.473	82.1189	66.1073	49.2233	92.537	43.639	60.0046	35.9674	39.3843
AGO2__chr8	107.86	104.846	35.5566	0	70.402	58.4428	50.7806	46.2686	64.5214	90.0759	48.6213	78.0091	15.0514	32.6163	61.8704	44.2855	51.0198	15.7408	40.7297	28.156	10.2764	34.818
AGO3__chr1	6.43942	16.6801	9.35701	88.2983	13.4476	32.1114	15.1682	7.55405	3.79538	45.8281	21.1397	19.5023	24.3689	8.69769	7.87442	1.92546	2.87435	14.7868	13.819	32.3102	18.3507	23.973
AGO4__chr1	42.6612	50.0403	40.2351	5.88655	18.1938	21.1935	29.677	30.2162	15.1815	12.6422	21.1397	26.003	79.5574	42.0388	104.617	72.5255	100.243	81.5661	90.9146	70.6208	82.2113	66.782
AGPAT1__chr6	247.113	145.355	197.433	29.4328	155.834	185.604	269.071	189.796	343.482	319.216	376.286	331.539	174.883	165.981	213.734	239.398	101.68	73.9342	96.0058	72.9287	38.9036	83.9056
AGPAT2__chr9	212.501	213.267	218.954	52.979	139.222	111.748	277.644	209.625	180.28	355.563	183.915	435.551	62.3558	58.7094	82.1189	69.3164	40.9595	33.3896	36.3658	36.0028	15.4146	21.6899
AGPAT3__chr21	352.558	277.605	289.131	129.504	499.933	399.466	610.686	440.024	485.808	617.889	687.04	760.589	265.191	325.438	335.225	370.329	248.991	274.749	296.745	266.79	413.259	376.148
AGPAT4__chr6	5.63449	14.2972	0.935701	0	11.0745	23.1202	7.91385	41.5473	18.9769	0	0	32.5038	40.1371	36.9652	42.7468	75.0928	184.318	157.885	130.917	90.0069	91.0197	125.573
AGPAT4-IT1__chr6	3.21971	0	0	0	0	2.56891	0	0	1.89769	0	2.11397	0	9.31753	2.89923	23.6233	5.77637	12.216	4.29295	5.81853	9.23148	11.7445	20.5483
AGPAT5__chr8	97.3962	91.7406	111.348	105.958	133.685	102.114	48.1426	84.0389	104.373	66.3717	76.1029	39.0046	150.514	115.244	130.49	131.573	411.032	360.131	249.47	315.717	314.165	304.229
AGPS__chr2	150.521	129.867	351.823	459.151	219.907	241.478	218.95	255.894	554.125	390.329	380.514	305.536	174.166	163.806	161.988	172.007	406.721	444.559	436.39	394.646	406.652	397.267
AGR2__chr7	2862.32	3940.08	6446.04	11749.6	5817.26	6824.96	2895.81	3123.6	9869.88	3718.4	9462.13	3607.92	795.574	798.738	501.713	569.293	541.097	465.547	989.878	944.38	797.89	1050.25
AGR3__chr7	392	470.617	435.101	865.323	393.144	481.671	476.15	497.623	912.789	616.309	1021.05	643.575	12.9012	5.07365	2.24983	8.98546	868.054	803.259	774.592	919.455	938.824	800.242
AGRN__chr1	495.03	447.98	373.345	229.575	269.743	371.208	521.655	381.48	474.422	387.168	511.581	448.553	804.891	883.54	1276.78	1184.16	325.88	347.729	343.293	313.409	386.834	319.64
AGT__chr1	0	1.19144	0	52.979	0	0	16.4872	11.3311	0	0	0	32.5038	0	0	0	5.13455	9.70094	3.33896	21.8195	4.61574	20.5528	14.8404
AGTPBP1__chr9	32.1971	77.4433	29.0067	70.6386	51.4172	61.0117	69.2462	25.4949	66.4191	53.7295	86.6727	6.50076	88.8749	113.795	64.1203	72.5255	284.92	294.306	213.104	208.17	184.975	174.661
AGTR1__chr3	0	0	0	0	0	0	0	0	0	0	0	0	0	0	0	0	0	0	0	0	0	0
AGTR2__chrX	0	0	3.7428	0	0	0	0	0	0	0	0	0	0	0	0	0	0	1.43098	0	0	0	0
AGTRAP__chr1	73.2484	86.9748	43.0422	29.4328	91.7599	98.261	60.6729	42.4916	83.4983	26.8647	57.0772	32.5038	54.4717	65.9575	154.114	110.393	145.873	142.621	258.925	203.554	221.677	239.73
AGXT__chr2	0	0	0	0	0	0	5.93539	0	0	0	0	0	0	0	0	0	1.79647	1.43098	0	0	0	0
AGXT2__chr5	0	0	0	0	0	0	2.63795	2.83277	0	6.32112	0	26.003	0	0	0	0	0	0	0	0	0	0
AHCTF1__chr1	4.02464	9.53149	0.935701	5.88655	3.95517	5.13783	3.29744	4.72128	0	1.58028	2.11397	0	7.88407	0.724807	6.7495	1.28364	23.7134	16.6948	8.00048	9.23148	12.4785	26.827
AHCTF1P1__chr2	0	0	0	0	0	0	0	0	0	0	0	0	0	0	0	0	0	0	0.727317	0	0.734029	0
AHCY__chr20	286.554	284.753	477.207	623.974	337.771	274.232	169.488	169.022	254.29	189.634	308.639	149.518	602.773	601.59	633.328	578.92	78.3261	110.663	67.6405	82.1601	85.1474	75.3438
AHCYL1__chr1	1131.73	1097.31	529.607	453.264	894.659	676.909	992.529	569.387	571.204	937.106	695.496	1241.65	516.048	571.873	700.823	630.266	636.669	704.521	701.861	812.832	803.028	813.37
AHCYL2__chr7	95.7864	79.8262	258.253	565.109	113.118	172.759	234.778	253.061	161.304	300.253	133.18	409.548	15.7681	30.4419	29.2478	21.8218	59.2835	71.0722	74.9136	86.7759	112.307	99.3168
AHDC1__chr1	82.9075	89.3577	26.1996	47.0924	21.3579	28.9003	68.5867	30.2162	66.4191	47.4084	19.0257	39.0046	85.2913	69.5815	110.242	86.0037	74.3739	53.4234	38.5478	40.1569	55.0522	24.5438
AHI1__chr6	107.86	101.272	36.4923	117.731	116.282	113.674	112.772	99.147	79.703	63.2112	67.647	58.5069	66.6562	98.5738	37.1223	57.7637	215.217	226.573	163.646	182.783	163.689	185.506
AHNAK__chr11	1638.83	1552.44	2295.27	3973.42	1075.01	876	1840.63	1767.65	1838.86	1908.98	1509.37	1742.2	876.565	913.257	1415.15	1514.69	867.336	866.223	618.219	523.886	579.149	471.469
AHNAK2__chr14	4.82956	11.9144	12.1641	5.88655	3.95517	12.8446	45.5047	47.2128	70.2145	44.2478	31.7095	19.5023	12.9012	21.7442	76.4944	61.6146	231.745	200.815	160.01	241.403	138.732	162.103
AHR__chr7	111.885	187.055	341.531	465.038	170.072	174.686	168.169	234.176	140.429	232.301	319.209	71.5084	349.766	371.101	451.092	349.791	473.55	329.603	507.667	436.187	712.009	530.26
AHRR__chr5	33.002	26.2116	2.8071	5.88655	36.3876	24.4047	3.95693	1.88851	1.89769	6.32112	0	0	2.1502	7.97288	17.9987	25.0309	0	0	0	0	0	6.27865
AHSA1__chr14	142.472	154.887	130.062	23.5462	160.58	87.3431	79.798	72.7078	119.554	61.6309	120.496	91.0107	47.3044	89.8761	40.497	77.0182	305.041	309.093	378.932	392.338	290.676	296.238
AHSA2__chr2	126.374	126.292	44.9136	111.844	100.461	70.6451	77.1601	84.9831	49.3399	102.718	16.9118	136.516	130.445	106.547	76.4944	47.4946	185.755	196.999	404.388	313.409	391.972	359.595
AHSG__chr3	0	0	0	0	4.7462	0	0	0	0	0	0	0	0	0	0	0	1.07788	0	0	0	0	0
AICDA__chr12	0	2.38287	0	0	1.58207	0	0	0	0	0	0	0	0.716733	0	1.12492	0	0.718588	0	0	0	0	0
AIDA__chr1	397.634	452.746	447.265	459.151	357.547	462.404	351.507	451.355	351.073	300.253	295.956	409.548	331.847	235.562	332.975	390.226	499.419	524.694	533.85	596.815	552.724	472.04
AIF1L__chr9	18.5133	9.53149	7.48561	0	15.8207	16.0557	0	0	0	0	6.34191	0	21.502	42.0388	25.8731	12.8364	21.1983	27.6657	17.4556	10.1546	17.6167	13.1281
AIFM1__chrX	129.593	138.207	192.754	259.008	200.132	190.1	244.67	185.074	203.053	246.524	217.739	234.027	137.613	158.733	60.7455	91.78	86.2306	85.3821	69.8224	80.3139	92.4877	103.312
AIFM2__chr10	39.4414	30.9773	56.142	29.4328	34.8055	47.5249	90.3498	63.2652	74.0099	120.101	116.268	13.0015	32.253	42.7636	22.4983	26.3146	10.7788	20.5108	34.9112	18.463	21.2869	9.70337
AIFM3__chr22	0	0	1.8714	5.88655	0	0	3.29744	0	0	1.58028	6.34191	0	1.43347	0.724807	0	3.20909	3.23365	4.29295	2.90927	0.923148	6.60627	1.14157
AIG1__chr6	383.145	413.428	465.043	264.895	207.251	284.507	402.288	416.417	166.997	489.887	192.371	552.565	186.351	139.163	132.74	222.069	166.712	200.815	278.562	250.173	180.571	212.332
AIM1__chr6	218.94	256.159	459.429	653.407	265.787	244.047	362.718	390.922	313.119	357.143	266.36	507.059	388.469	448.656	296.978	320.909	385.163	377.78	316.383	217.863	284.803	279.685
AIM1L__chr1	33.002	16.6801	38.3637	58.8655	26.1041	18.6246	44.1857	33.049	47.4422	61.6309	33.8235	97.5114	7.16733	7.24807	4.49967	2.56727	5.7487	10.9709	2.90927	4.61574	2.20209	1.14157
AIM2__chr1	0	0	0	0	0	0	0	0	0	0	0	0	0	0	0	0	0	0	0	0	0	1.14157
AIMP1__chr4	145.692	258.542	222.697	500.357	198.549	210.651	221.588	246.451	269.472	276.549	293.842	292.534	185.634	230.489	219.359	160.455	249.35	200.338	264.016	318.948	238.56	233.452
AIMP2__chr7	12.8788	8.34005	26.1996	0	22.1489	49.4516	29.0175	40.603	17.0792	31.6056	40.1654	32.5038	11.4677	19.5698	29.2478	15.4036	12.9346	11.9249	5.81853	10.6162	13.2125	11.4157
AIP__chr11	170.645	106.038	101.056	111.844	51.4172	78.3519	73.2032	82.1503	121.452	82.1745	65.533	84.5099	156.248	120.318	138.365	138.633	38.8038	65.3483	77.0956	59.0815	68.2647	48.5168
AIPL1__chr17	0	0	0	0	0.791034	0	0	0	0	23.7042	0	6.50076	1.43347	2.17442	1.12492	0	0.718588	0.476995	0.727317	0.923148	0	0.570786
AIRE__chr21	0	0	0	0	0.791034	0	0	0	0	0	0	0	1.43347	0	0	0	0.359294	1.43098	0	0	0	0
AJAP1__chr1	0	0	0	0	0	0	0	0	0	0	0	0	0	0	0	0	0	0	0	0	0	0
AJUBA__chr14	115.91	86.9748	120.705	70.6386	99.6703	111.748	69.9057	46.2686	83.4983	55.3098	71.8749	32.5038	141.196	150.035	267.73	222.711	70.4216	62.9633	96.0058	80.3139	79.2752	62.7865
AK1__chr9	317.141	382.451	414.515	206.029	548.977	484.882	462.96	471.184	495.297	521.492	547.518	468.055	123.278	102.198	113.617	123.871	334.862	340.097	373.841	368.336	335.451	348.75
AK2__chr1	769.511	841.154	845.873	1024.26	800.526	870.22	929.218	1048.13	612.954	1438.05	750.459	1280.65	521.782	561.726	944.93	439.004	308.993	413.078	427.662	400.185	333.983	296.809
AK3__chr9	946.595	891.194	468.786	518.016	509.426	599.199	740.605	674.199	408.003	644.754	477.757	741.087	524.649	545.055	544.46	415.898	852.964	919.169	624.765	630.971	650.35	633.573
AK4__chr1	780.78	804.219	252.639	470.924	289.518	516.352	1390.86	1448.49	630.033	807.523	587.683	663.078	96.759	90.6009	133.865	124.513	130.424	137.852	223.286	149.088	229.751	110.733
AK5__chr1	0	0	0	0	0	1.92669	0	1.88851	0	0	0	0	0	0	0	0	2.87435	0.476995	0	0	0	2.28315
AK6__chr5	65.1991	77.4433	104.798	176.597	79.1034	135.51	75.8411	104.813	108.168	74.2731	122.61	19.5023	82.4243	74.6552	82.1189	40.4346	42.0374	65.8253	44.3663	48.4653	84.4134	61.0741
AK7__chr14	49.9055	46.466	13.0998	0	26.1041	43.6715	24.4011	3.77703	24.67	1.58028	10.5698	104.012	7.16733	1.44961	7.87442	6.41818	1917.91	2020.55	1626.28	1748.9	1255.92	1574.8
AK8__chr9	1.60985	0	3.7428	0	2.3731	0	0	3.77703	0	0	0	0	10.0343	2.89923	2.24983	0.641818	216.295	224.188	202.194	273.252	175.433	213.474
AK9__chr6	43.4661	35.7431	14.0355	0	7.91034	41.1026	19.7846	14.1639	1.89769	18.9634	4.22794	97.5114	16.4849	19.5698	40.497	19.8964	574.87	511.816	373.113	486.96	351.6	394.984
AKAIN1__chr18	0	0	0	0	0	0	1.31898	0	0	0	0	0	0	0	0	0	0	0	0	0	0	0
AKAP1__chr17	167.425	157.27	80.4703	164.823	143.177	134.868	188.614	190.74	174.587	312.895	209.283	123.514	144.78	134.814	92.2432	86.6455	67.9066	43.4065	64.0039	48.0037	35.9674	78.7685
AKAP10__chr17	78.078	63.1461	42.1065	64.7521	32.4324	46.8827	44.1857	58.5439	64.5214	50.5689	46.5073	117.014	62.3558	71.0311	39.3721	50.0618	118.208	107.324	123.644	141.242	121.115	101.6
AKAP11__chr13	218.94	207.31	141.291	359.08	159.789	171.475	106.837	145.416	66.4191	131.163	90.9007	130.015	106.793	81.1784	105.742	94.9891	492.592	454.576	400.751	286.176	480.789	370.44
AKAP12__chr6	3.21971	17.8715	4.6785	0	0.791034	7.06451	15.1682	20.7737	75.9076	23.7042	29.5956	0	18.6351	15.221	82.1189	83.4364	42.0374	11.9249	138.917	294.484	190.114	164.957
AKAP13__chr15	367.047	278.796	274.16	194.256	320.369	246.616	486.702	453.243	495.297	425.095	528.492	409.548	186.351	349.357	199.11	256.727	229.948	207.016	186.92	222.94	170.295	167.24
AKAP14__chrX	0	0	0	0	0	0	0	1.88851	1.89769	0	0	0	0	0	0	1.28364	361.809	372.533	347.657	389.107	339.856	327.631
AKAP3__chr12	14.4887	61.9547	25.2639	0	7.1193	1.92669	7.25437	0.944257	5.69307	4.74084	40.1654	6.50076	15.7681	14.4961	28.1229	17.9709	126.112	154.069	231.287	204.939	185.709	225.461
AKAP5__chr14	6.43942	0	5.6142	0	3.16414	0	18.4657	12.2753	24.67	28.445	21.1397	19.5023	7.88407	0.724807	1.12492	1.92546	2.51506	0.476995	11.6371	2.30787	2.20209	0
AKAP6__chr14	1.60985	3.57431	0	0	0	3.21114	0.659488	0	0	3.16056	4.22794	0	2.1502	7.97288	0	1.92546	98.0873	105.416	232.014	183.706	210.666	121.007
AKAP7__chr6	53.9301	50.0403	28.071	23.5462	108.372	23.1202	40.8882	22.6622	47.4422	37.9267	52.8492	26.003	22.2187	31.1667	15.7488	12.8364	35.2108	28.1427	29.0927	26.7713	38.1695	38.8135
AKAP8__chr19	94.1765	100.081	89.8273	29.4328	114.7	111.748	149.044	128.419	102.475	74.2731	50.7353	110.513	86.008	81.1784	95.618	80.8691	99.1652	68.6873	46.5483	55.8504	70.4668	61.0741
AKAP8L__chr19	20.1232	10.7229	0.935701	5.88655	15.8207	7.06451	13.1898	2.83277	7.59076	18.9634	12.6838	13.0015	15.0514	20.2946	20.2485	22.4636	11.8567	16.6948	12.3644	11.5393	19.8188	7.42022
AKAP9__chr7	337.265	356.239	125.384	341.42	192.221	256.249	581.668	537.282	263.779	491.467	245.22	435.551	364.817	403.718	244.107	277.266	1620.06	1430.98	1043.7	1217.63	1060.67	1160.98
AKIP1__chr11	36.2217	34.5516	52.3992	35.3193	35.5965	36.607	39.5693	35.8818	17.0792	18.9634	42.2794	19.5023	50.8881	50.0117	47.2465	59.0473	18.324	20.0338	24.0015	24.4634	19.8188	33.6764
AKIRIN1__chr1	242.283	243.053	510.893	453.264	227.818	307.627	286.218	304.995	233.416	273.388	268.474	403.047	234.372	248.609	311.602	343.373	487.921	608.169	391.296	414.955	429.407	338.476
AKIRIN2__chr6	158.571	140.589	116.027	188.37	117.073	125.877	101.561	178.465	111.964	94.8168	118.382	58.5069	174.166	216.717	318.352	317.7	96.2908	117.818	91.6419	105.239	126.987	122.148
AKNA__chr9	41.8562	17.8715	4.6785	0	22.1489	11.5601	11.2113	10.3868	9.48845	18.9634	10.5698	0	20.7853	13.7713	21.3734	10.2691	162.76	151.684	170.192	131.549	105.7	139.272
AKNAD1__chr1	4.02464	3.57431	2.8071	0	0	1.28446	0	0	0	0	0	0	0	0	0	0	0	0	0	0	0	0
AKR1A1__chr1	561.034	627.887	496.857	435.605	650.23	713.516	1038.69	1097.23	774.257	1385.9	1109.83	1638.19	680.18	763.222	611.955	792.646	430.434	444.559	503.303	562.659	541.714	611.312
AKR1B1__chr7	37.8316	58.3804	55.2063	29.4328	39.5517	102.114	11.2113	36.826	24.67	18.9634	10.5698	6.50076	270.208	250.783	533.211	387.658	112.459	103.508	80.0048	82.6217	78.5412	81.0517
AKR1B10__chr7	41.0513	36.9345	200.24	135.391	149.505	96.3343	603.431	793.176	605.363	1137.8	572.886	682.58	116.828	85.5273	206.985	172.649	35.9294	32.9126	19.6376	38.3106	35.9674	31.3932
AKR1B15__chr7	0	0	0	0	0	0	0	0.944257	0	1.58028	6.34191	0	0	0	1.12492	0	0	1.43098	0	0	0	0
AKR1C1__chr10	7.24435	16.6801	91.6987	129.504	10.2834	12.2023	96.9447	128.419	72.1122	170.67	107.812	143.017	14.3347	15.9458	5.62459	3.20909	31.9772	28.6197	29.82	53.5426	33.0313	36.5303
AKR1C2__chr10	12.8788	28.5945	112.284	182.483	19.7758	28.9003	177.402	274.779	115.759	254.425	253.676	240.528	106.793	100.748	84.3688	96.2728	162.76	201.292	114.189	186.014	120.381	116.44
AKR1C3__chr10	331.63	499.212	1183.66	2278.1	390.771	471.396	1267.54	1589.18	1411.88	2209.23	1342.37	1865.72	283.826	368.927	201.36	256.727	78.6854	80.1351	150.555	147.704	186.443	188.93
AKR1C4__chr10	35.4168	7.14862	83.2774	35.3193	44.2979	62.2962	365.356	455.132	127.145	428.256	131.066	520.061	0	1.44961	0	0	0	0	0.727317	0	5.87224	5.70786
AKR1C8P__chr10	0	0	0	0	0	0	0	0	0	1.58028	0	0	0	0	0	0	0.718588	0	0	0	2.93612	0
AKR1D1__chr7	0	0	0	0	0	0	0.659488	0	0	0	0	0	0	0	0	0	0.359294	0	0	0	0.734029	0
AKR1E2__chr10	0	0	0	0	4.7462	0	0	0	0	0	0	0	0	1.44961	3.37475	3.20909	4.31153	6.20093	2.18195	5.53889	9.54238	6.27865
AKR7A2__chr1	679.359	452.746	300.36	306.101	387.607	413.595	320.511	449.466	233.416	384.008	257.904	533.062	258.024	227.59	224.983	243.249	253.302	252.33	184.011	260.789	209.198	303.658
AKR7A2P1__chr1	0	1.19144	0	0	0	0	0	0	0	3.16056	0	0	0	0	0	0	0	0	0	0	0	0
AKR7A3__chr1	39.4414	34.5516	57.0777	11.7731	43.5069	32.1114	71.2247	63.2652	47.4422	156.448	48.6213	123.514	0.716733	1.44961	0	1.92546	0.359294	0.476995	1.45463	0.923148	0	6.27865
AKR7L__chr1	11.269	20.2544	12.1641	23.5462	9.49241	11.5601	49.4616	40.603	56.9307	41.0873	25.3676	0	1.43347	0	1.12492	6.41818	0.718588	0	0	0.461574	0.734029	0
AKT1__chr14	604.5	915.023	701.775	229.575	845.615	857.375	782.812	568.443	846.369	821.745	936.488	676.079	1216.3	1168.39	1169.91	1091.09	868.414	829.971	1066.97	1020.54	1203.07	1018.28
AKT1S1__chr19	1158.29	973.403	604.463	29.4328	819.511	657	962.852	378.647	1400.49	1153.6	1226.1	1326.16	1057.9	992.986	1195.79	1471.69	202.283	170.764	241.469	175.86	218.741	215.186
AKT2__chr19	170.645	134.632	90.763	82.4117	133.685	104.683	100.242	60.4324	176.485	131.163	145.864	201.524	227.921	230.489	199.11	226.562	112.818	136.898	80.0048	92.3148	110.104	117.582
AKT3__chr1	0	0	0	0	0	0	0	2.83277	0	3.16056	0	0	0	0	0	0	0.359294	0	2.18195	5.07731	3.67015	2.28315
AKTIP__chr16	63.5893	47.6574	71.1132	105.958	87.8048	102.757	114.751	67.0422	79.703	102.718	61.3051	65.0076	72.3901	65.2327	83.2439	62.8982	67.188	70.1183	101.097	69.2361	92.4877	97.0337
ALAD__chr9	694.652	517.083	569.842	983.054	367.04	376.346	931.856	652.481	318.812	584.703	824.448	929.609	336.148	240.636	140.615	302.938	178.928	297.645	197.83	366.028	238.56	393.843
ALAS1__chr3	193.183	119.144	183.397	47.0924	100.461	113.674	290.834	287.998	244.802	254.425	260.018	175.521	91.0251	67.4071	70.8698	31.4491	67.188	88.7211	98.1878	72.9287	75.605	77.0561
ALAS2__chrX	0	0	0	0	0	0	0	0	0	0	0	0	0	0	0	0	0	0	0	0	0	0
ALB__chr4	0	0	0	0	0	0	0	0	0	4.74084	0	0	0	0	0	0	1.43718	3.33896	2.90927	0	0.734029	0
ALCAM__chr3	247.113	322.879	297.553	364.966	255.504	217.715	120.686	154.858	182.178	137.484	198.713	169.02	442.941	481.997	336.35	425.526	2481.64	2428.86	2437.97	2455.11	2268.15	2154.15
ALDH16A1__chr19	49.9055	52.4232	46.785	17.6597	77.5213	70.0029	52.0995	75.5405	58.8284	77.4337	48.6213	58.5069	78.1239	47.8373	78.7442	70.6	77.2482	93.014	93.8239	52.1578	88.0835	67.3528
ALDH18A1__chr10	682.578	714.862	403.287	882.983	350.428	407.815	1070.35	1261.53	550.33	840.709	604.595	1176.64	245.123	202.221	257.606	207.307	169.227	130.697	162.192	158.32	180.571	148.404
ALDH1A1__chr9	2139.5	2157.69	4599.9	5910.1	3372.97	3730.06	6487.38	8663.56	6495.79	13573	6251.01	13216	1533.81	1458.31	584.957	797.138	3669.11	3266.46	6046.91	6170.78	4757.98	5341.99
ALDH1A2__chr15	0	0	0	0	0	0.642228	3.29744	49.1014	0	0	6.34191	0	0	0	0	0	0	0	0	0	0	0
ALDH1A3__chr15	57.1498	47.6574	245.154	135.391	108.372	89.2698	284.899	358.818	389.026	382.428	274.816	240.528	194.235	211.644	588.332	592.398	136.891	137.375	485.12	540.965	404.45	526.265
ALDH1B1__chr9	216.525	309.773	86.0845	176.597	175.61	161.842	54.7375	33.9932	53.1353	45.8281	84.5588	58.5069	24.3689	65.9575	47.2465	58.4055	13.6532	10.0169	18.9102	4.15416	9.54238	3.42472
ALDH1L1__chr3	0	0	0	0	0.791034	0	2.63795	0	3.79538	11.062	6.34191	19.5023	5.01713	12.3217	0	1.92546	10.0602	17.6488	5.09122	5.07731	2.20209	2.85393
ALDH1L1-AS1__chr3	0	0	0	0	0	0	0	0	0	0	0	0	0	0	0	0	0	0.476995	0	0.923148	0	0.570786
ALDH1L1-AS2__chr3	0	0	0	0	0	0	0	0	0	0	0	0	0	0	0	1.92546	0	0	0	0	0	2.28315
ALDH1L2__chr12	4.02464	0	0	17.6597	13.4476	12.8446	0	0	1.89769	0	0	0	0	0	5.62459	0	0	0	8.7278	10.6162	11.0104	22.2607
ALDH2__chr12	1008.57	1032.97	1323.08	688.726	1051.28	1112.98	1356.57	1275.69	1508.66	1457.02	1621.41	1573.18	439.357	476.198	1066.42	1200.2	167.072	201.292	330.929	283.406	337.654	324.777
ALDH3A1__chr17	391.195	534.955	662.476	900.642	608.305	647.366	130.579	170.91	297.937	218.079	240.992	396.546	3005.98	3593.59	4054.2	4008.16	1023.63	869.085	2234.32	2216.94	1392.45	1402.42
ALDH3A2__chr17	536.887	556.401	823.417	988.941	741.99	666.633	430.646	497.623	533.251	450.38	549.632	357.542	480.928	518.962	862.811	729.106	290.669	291.444	368.022	306.947	219.475	231.739
ALDH3B1__chr11	237.454	288.328	611.948	194.256	215.161	222.211	799.959	593.938	740.099	851.771	589.797	1300.15	40.1371	47.1125	124.866	91.78	2705.12	2922.07	2542.7	2296.79	2835.56	2802.56
ALDH3B2__chr11	25.7577	7.14862	16.8426	0	4.7462	9.63343	3.95693	1.88851	7.59076	4.74084	2.11397	6.50076	40.1371	51.4613	3.37475	11.5527	135.454	136.421	114.189	108.931	104.966	83.3348
ALDH4A1__chr1	19.3183	13.1058	25.2639	11.7731	28.4772	35.9648	21.7631	14.1639	41.7492	7.9014	52.8492	26.003	118.261	138.438	83.2439	105.258	2.51506	9.0629	11.6371	10.1546	8.07432	17.1236
ALDH5A1__chr6	49.9055	59.5718	76.7275	70.6386	129.73	91.8387	67.9272	106.701	132.838	109.039	59.1911	110.513	68.0897	47.8373	40.497	46.8527	139.047	165.517	138.19	138.934	150.476	147.263
ALDH6A1__chr14	48.2956	84.592	43.9779	11.7731	27.6862	35.3226	28.358	30.2162	13.2838	34.7661	12.6838	39.0046	84.5745	101.473	52.8711	61.6146	44.5525	37.6826	51.6395	42.0032	83.6794	38.2427
ALDH7A1__chr5	334.045	345.516	255.446	341.42	353.592	364.786	155.639	207.737	96.7822	252.845	167.004	201.524	1386.88	1419.9	1487.14	1282.35	279.89	367.763	186.193	247.404	265.719	292.243
ALDH8A1__chr6	5.63449	2.38287	0	0	0	2.56891	0	0	3.79538	7.9014	0	13.0015	5.73387	0	2.24983	1.92546	3.95223	0.476995	3.63658	5.53889	13.2125	1.14157
ALDH9A1__chr1	262.406	296.668	331.238	317.874	411.338	399.466	275.666	393.755	309.323	475.664	276.93	357.542	242.256	244.985	142.864	206.666	507.682	571.44	493.121	547.427	480.789	509.141
ALDOA__chr16	5921.05	4789.57	1940.64	1412.77	1987.08	2664.61	3322.5	2249.22	2694.72	1891.59	3027.2	2047.74	2315.05	1616.32	2441.07	1908.13	850.09	1594.12	945.512	1342.72	875.697	1073.08
ALDOB__chr9	447.54	501.595	289.131	570.995	1244.3	1386.57	35131.6	34835.5	1958.42	44540.2	2312.68	41253.8	46.5877	52.9109	60.7455	55.8382	0	0	2.18195	0	0	8.56179
ALDOC__chr17	1352.28	1135.44	112.284	88.2983	113.909	265.883	249.946	185.074	96.7822	69.5323	93.0146	32.5038	158.398	63.0582	55.1209	35.9418	58.9242	58.6704	53.8214	60.9278	22.7549	45.0921
ALG1__chr16	15.2936	4.76574	7.48561	0	3.95517	7.70674	6.59488	13.2196	5.69307	4.74084	19.0257	6.50076	27.9526	10.8721	6.7495	10.2691	6.108	2.86197	2.90927	3.69259	0	6.27865
ALG10__chr12	3.21971	5.95718	6.5499	47.0924	5.53724	3.21114	7.25437	2.83277	11.3861	3.16056	10.5698	0	8.6008	7.24807	8.99934	4.49273	12.9346	12.4019	17.4556	11.0778	0.734029	17.1236
ALG10B__chr12	37.0267	36.9345	28.071	47.0924	26.8952	30.827	19.1251	27.3834	55.033	47.4084	16.9118	6.50076	42.2873	64.5079	33.7475	30.8073	138.328	112.094	138.917	164.32	121.115	125.573
ALG11__chr13	9.65913	3.57431	11.2284	0	7.91034	17.3402	20.4441	11.3311	7.59076	14.2225	21.1397	13.0015	14.3347	10.1473	21.3734	8.34364	5.38941	3.81596	18.1829	7.38518	12.4785	20.5483
ALG12__chr22	208.476	212.076	179.655	88.2983	199.341	120.739	182.678	112.367	149.917	132.743	143.75	214.525	226.488	215.268	272.23	327.327	118.208	150.253	188.375	101.546	133.593	170.665
ALG13__chrX	69.2238	94.1234	180.59	141.277	75.1482	135.51	94.9663	82.1503	108.168	72.6928	86.6727	39.0046	125.428	134.089	104.617	114.885	135.813	183.643	155.646	167.551	178.369	130.139
ALG14__chr1	126.374	65.529	81.406	111.844	90.9689	111.106	129.919	152.97	140.429	200.695	147.978	286.033	63.0725	73.9303	73.1196	121.946	47.4268	60.1014	82.9141	75.6981	73.4029	86.7595
ALG1L__chr3	0	0	0	0	0	0	0	0	0	0	0	0	0	1.44961	0	0.641818	8.26376	6.67793	4.3639	1.38472	7.34029	4.56629
ALG1L2__chr3	0	0	0.935701	0	0	0	0	0	0	0	0	0	0	0	0	0	0	0	0	0	0	0
ALG1L9P__chr11	0.804927	0	0	0	2.3731	3.85337	1.97846	0	0	3.16056	0	0	4.3004	0.724807	0	2.56727	0.359294	0.476995	0	3.69259	4.40418	1.14157
ALG2__chr9	211.696	202.544	446.329	706.386	435.069	336.528	381.184	380.535	778.053	303.414	443.933	338.04	243.689	215.268	320.601	332.462	456.663	491.305	488.757	395.107	511.619	425.236
ALG3__chr3	1052.04	948.383	966.579	211.916	1466.58	1432.81	687.846	679.865	1098.76	886.537	1306.43	1560.18	561.202	644.354	601.831	636.042	774.638	607.215	743.318	453.727	654.02	624.44
ALG5__chr13	354.973	369.345	558.613	700.5	635.2	722.507	375.908	661.924	516.171	472.504	477.757	390.046	331.847	358.78	439.843	461.467	255.458	273.795	285.835	230.787	250.304	343.613
ALG6__chr1	16.9035	71.4862	104.798	41.2059	75.9392	57.1583	42.2072	35.8818	34.1584	30.0253	27.4816	45.5053	59.4889	81.9032	44.9967	51.3455	102.399	162.178	101.097	116.317	110.104	142.126
ALG8__chr11	145.692	179.907	267.61	259.008	286.354	334.601	174.764	244.563	248.597	219.659	232.537	312.037	170.583	131.915	265.48	175.858	275.938	172.195	242.196	224.325	234.889	198.063
ALG9__chr11	93.3716	163.227	58.9491	129.504	105.999	127.803	137.833	169.966	83.4983	115.36	71.8749	84.5099	103.21	78.2792	78.7442	67.3909	61.08	55.3314	96.0058	54.0041	35.9674	81.0517
ALK__chr2	0	0	0	0	0	0	0	0	0	0	0	0	0	0	0	0	0	1.90798	0	0	0	0
ALKBH1__chr14	66.004	53.6146	87.0202	100.071	52.9993	65.5073	44.1857	95.3699	43.6469	44.2478	46.5073	65.0076	74.5403	53.6357	56.2459	46.8527	81.5597	105.416	78.5502	80.3139	96.1579	113.586
ALKBH2__chr12	40.2464	26.2116	43.0422	23.5462	68.0289	89.2698	24.4011	19.8294	24.67	41.0873	33.8235	39.0046	45.8709	20.2946	31.4977	35.9418	22.9948	27.6657	36.3658	16.6167	30.0952	9.13258
ALKBH3__chr11	52.3203	48.8489	62.6919	70.6386	49.0441	62.2962	42.8667	57.5997	98.6798	82.1745	40.1654	39.0046	58.7721	63.783	62.9954	83.4364	79.7633	41.0216	42.1844	42.4648	34.4994	34.818
ALKBH4__chr7	4.02464	5.95718	2.8071	0	2.3731	5.78006	1.97846	16.9966	9.48845	11.062	12.6838	0	11.4677	19.5698	11.2492	13.4782	2.87435	8.10891	0.727317	3.23102	2.20209	3.42472
ALKBH5__chr17	1491.53	1601.29	1640.28	594.542	1180.22	1423.82	1086.84	703.471	1241.09	640.013	909.007	1287.15	1498.69	1318.42	1208.16	1514.05	4398.12	4934.04	3807.5	1899.38	3592.34	2750.62
ALKBH6__chr19	59.5646	54.8061	52.3992	5.88655	37.9696	57.1583	68.5867	46.2686	56.9307	52.1492	38.0514	19.5023	86.7247	142.787	127.116	94.9891	50.3012	62.4863	42.9117	47.5421	105.7	69.0651
ALKBH7__chr19	244.698	240.67	154.391	58.8655	190.639	195.88	177.402	250.228	176.485	304.994	192.371	201.524	240.822	247.884	118.116	172.007	101.68	64.8713	96.7331	92.3148	101.296	66.2112
ALKBH8__chr11	1.60985	3.57431	12.1641	0	10.2834	11.5601	9.89232	21.7179	26.5677	7.9014	12.6838	0	19.3518	8.69769	24.7482	21.18	25.5099	28.6197	26.1834	48.0037	27.8931	22.8315
ALLC__chr2	0	0	0	0	0	0	0	0	0	0	0	0	0	0	0	2.56727	0	0	0	0	0	0
ALMS1__chr2	22.538	14.2972	17.7783	11.7731	23.731	30.1847	9.89232	14.1639	13.2838	0	16.9118	13.0015	17.9183	13.0465	33.7475	17.9709	176.773	162.655	181.102	169.859	140.934	117.582
ALMS1-IT1__chr2	2.41478	5.95718	0	0	0	4.4956	0	0	0	4.74084	2.11397	0	5.01713	1.44961	1.12492	1.92546	1.07788	0	0	2.76944	0.734029	0
ALMS1P1__chr2	0	0	0.935701	0	1.58207	0	1.97846	0	0	0	0	0	0	0.724807	0	3.20909	6.108	2.86197	5.09122	3.23102	2.93612	2.28315
ALOX12__chr17	0	0	0	0	0	0	0	0	0	0	0	0	5.01713	5.07365	5.62459	0	11.4974	9.5399	7.27317	13.3856	0	0
ALOX12-AS1__chr17	15.2936	1.19144	11.2284	111.844	1.58207	10.9179	11.8708	6.6098	37.9538	15.8028	12.6838	0	0	0	0	1.28364	0.718588	0.95399	0.727317	10.6162	0	11.9865
ALOX12B__chr17	2.41478	0	2.8071	0	0.791034	8.9912	6.59488	0	0	11.062	8.45588	0	2.86693	0.724807	0	0	0	0.95399	0	0	0	0
ALOX12P2__chr17	3.21971	1.19144	0	0	0	1.28446	1.31898	0	1.89769	6.32112	6.34191	0	32.9697	2.17442	17.9987	0	2.15576	8.10891	5.09122	40.6185	2.20209	13.1281
ALOX15__chr17	6.43942	2.38287	0.935701	11.7731	4.7462	2.56891	0.659488	4.72128	11.3861	6.32112	4.22794	13.0015	1380.43	1347.42	20.2485	38.5091	882.067	901.043	1456.09	1568.43	1401.26	1498.31
ALOX15B__chr17	46.6858	52.4232	6.5499	0	18.9848	7.06451	0	0	0	0	0	58.5069	22.2187	24.6434	12.3741	7.06	1.79647	5.24694	0	8.30833	4.40418	0.570786
ALOX15P1__chr17	0	0	0	0	0	0	0	0	0	0	0	0	0	0	0	0	1.79647	0	0	0	0	0
ALOX5__chr10	17.7084	13.1058	4.6785	41.2059	2.3731	5.78006	15.1682	14.1639	32.2607	0	54.9632	0	2.1502	0	1.12492	5.13455	3.59294	5.24694	0	0	0	0
ALOX5AP__chr13	5.63449	2.38287	0	0	0	5.13783	109.475	81.2061	22.7723	225.98	40.1654	0	0	0	0	0	0	1.90798	0	0.461574	0.734029	0
ALOXE3__chr17	0	0	0	0	37.9696	5.13783	0	0	0	0	0	182.021	0	0	1.12492	0	5.03012	0	0.727317	0	13.2125	0
ALPI__chr2	0	0	0	0	0	0	51.4401	80.2618	3.79538	80.5942	0	45.5053	0	0	0	0	0	0	0	0	0	0
ALPK1__chr4	22.538	21.4458	8.42131	11.7731	7.1193	13.4868	15.1682	78.3733	7.59076	30.0253	16.9118	0	56.6219	15.221	11.2492	21.18	33.7736	44.8375	50.9122	52.6194	50.648	59.3618
ALPK3__chr15	20.1232	25.0202	39.2994	0	5.53724	5.78006	32.3149	31.1605	0	22.1239	27.4816	0	1.43347	0	0	1.92546	21.1983	42.9295	2.90927	19.3861	20.5528	39.3843
ALPL__chr1	0	0	0	11.7731	0	0	0	0	0	0	0	0	0	0	0	0	1.07788	3.81596	27.638	48.4653	11.7445	61.0741
ALPP__chr2	19.3183	15.4887	64.5633	35.3193	11.8655	10.2757	11.2113	44.3801	3.79538	28.445	6.34191	13.0015	0	0	0	0	0	0	0	0	0	0
ALPPL2__chr2	0	0	7.48561	5.88655	0	1.28446	2.63795	9.44257	20.8746	20.5436	10.5698	0	0	0	0	0	0	0	0	0	0	0
ALS2__chr2	78.8829	95.3149	100.12	170.71	86.2227	95.692	130.579	101.98	79.703	126.422	137.408	84.5099	75.9737	72.4807	79.8691	91.78	164.197	237.066	212.376	183.245	162.221	151.258
ALS2CL__chr3	20.1232	10.7229	25.2639	23.5462	13.4476	11.5601	44.1857	30.2162	51.2376	71.1126	14.7978	26.003	10.0343	23.1938	34.8724	26.3146	8.98235	9.5399	32.0019	20.7708	20.5528	25.1146
ALS2CR11__chr2	0	0	0	0	0	0	0	0	0	1.58028	0	0	1.43347	5.79846	3.37475	10.2691	1.43718	0.476995	0	8.7699	6.60627	1.71236
ALS2CR12__chr2	0	0	0	0	1.58207	0	0	1.88851	0	0	2.11397	0	0	0	0	0	74.3739	116.387	45.821	55.8504	49.18	60.5033
ALX1__chr12	0	0	0	0	0	0	0	0	0	0	0	0	0	0	0	0	0.718588	3.33896	4.3639	2.76944	0	3.9955
ALX4__chr11	0	0	0	0	0	0	0	0	1.89769	3.16056	0	0	0	0	0	0	0	0	0	0	0	0
ALYREF__chr17	191.573	166.801	283.517	29.4328	329.07	222.853	174.105	91.5929	195.462	221.239	234.651	136.516	142.63	285.574	289.104	124.513	125.394	173.149	131.644	158.781	119.647	191.784
AMACR__chr5	0	0	0	0	0	0.642228	0	0	5.69307	0	0	0	0.716733	0	0	0	0	0	0	0	0	0
AMBN__chr4	0	0	0	0	0	0	0	0	0	0	0	0	0	0	0	0	0	0	0	0	0	0
AMBP__chr9	0	0	4.6785	0	0.791034	1.92669	2.63795	3.77703	0	3.16056	0	39.0046	0	0	0	0	0	0	0	0	0	0
AMBRA1__chr11	7.24435	26.2116	19.6497	23.5462	7.1193	13.4868	17.1467	17.9409	28.4653	42.6675	29.5956	91.0107	39.4203	13.7713	25.8731	40.4346	10.0602	10.4939	2.18195	18.463	8.07432	8.56179
AMD1__chr6	328.41	395.557	612.884	788.798	586.947	743.058	371.292	460.797	444.059	276.549	369.945	370.543	315.363	354.431	309.352	302.296	492.233	396.383	429.844	480.498	459.502	353.887
AMDHD1__chr12	0	20.2544	7.48561	0	4.7462	5.78006	5.93539	16.9966	0	15.8028	8.45588	26.003	0	5.79846	12.3741	1.28364	0	0	0	0	0.734029	0
AMDHD2__chr16	0.804927	3.57431	0	17.6597	3.95517	5.78006	2.63795	0	0	0	0	13.0015	0.716733	1.44961	6.7495	3.85091	3.23365	2.86197	1.45463	0.461574	2.20209	3.42472
AMELY__chrY	0	0	0	0	0	0	0	0	0	0	0	0	0	0	0	0	0	0	0	0	0	1.14157
AMER1__chrX	3.21971	17.8715	14.9712	0	19.7758	5.13783	8.57334	0	0	1.58028	19.0257	26.003	2.86693	15.9458	14.6239	7.06	10.0602	23.8497	8.7278	4.61574	17.6167	17.1236
AMER2__chr13	0	0	0	0	0	0	0	0	0	4.74084	0	0	0	0.724807	0	0	1.07788	0.95399	1.45463	0.923148	0	0
AMER3__chr2	0	0	0	0	0	0	1.31898	0	0	0	2.11397	0	0	2.17442	0	0	0	0.95399	0	0	0	0
AMFR__chr16	203.647	156.078	161.876	117.731	185.102	179.824	344.912	348.431	203.053	425.095	253.676	169.02	220.037	129.741	206.985	174.575	160.964	201.292	165.101	180.475	248.836	226.031
AMH__chr19	0	0	0	0	3.16414	0.642228	0	0	0	4.74084	0	0	0	0	0	0	1.07788	4.29295	0	0.461574	9.54238	0.570786
AMHR2__chr12	3.21971	0	0	0	0	0	0	0	0	0	2.11397	0	0	0	0	0	0	0	0	0	0	1.14157
AMIGO1__chr1	8.04927	1.19144	0.935701	0	3.95517	3.21114	2.63795	9.44257	13.2838	7.9014	6.34191	19.5023	10.751	2.89923	0	0	0	0.476995	12.3644	0	0.734029	0
AMIGO2__chr12	193.988	101.272	157.198	288.441	68.0289	55.8739	158.937	149.193	123.35	63.2112	124.724	13.0015	29.3861	19.5698	461.216	339.522	103.477	90.629	205.831	210.478	265.719	373.294
AMIGO3__chr3	5.63449	8.34005	20.5854	0	10.2834	3.21114	1.31898	0	0	0	0	0	4.3004	16.6706	10.1243	23.1055	0.718588	1.43098	1.45463	0.461574	5.13821	1.71236
AMMECR1__chrX	28.1725	123.909	61.7562	82.4117	114.7	66.1495	75.8411	67.0422	70.2145	63.2112	63.4191	104.012	91.7419	90.6009	84.3688	100.124	142.64	173.149	124.371	167.551	157.816	91.3258
AMMECR1L__chr2	61.1745	58.3804	54.2706	88.2983	75.1482	65.5073	103.54	94.4257	119.554	39.507	38.0514	91.0107	114.677	123.217	147.364	100.124	103.117	120.68	129.462	76.1597	143.136	136.989
AMN__chr14	253.552	215.65	156.262	100.071	98.0882	140.648	518.357	508.954	328.3	592.605	410.11	858.1	26.5191	15.9458	30.3728	13.4782	15.4496	8.10891	9.45512	10.1546	9.54238	1.14157
AMN1__chr12	49.9055	110.804	47.7207	70.6386	20.5669	41.1026	47.4831	31.1605	22.7723	11.062	14.7978	19.5023	89.5917	42.0388	51.7462	47.4946	108.148	78.2272	96.0058	94.6226	100.562	137.559
AMOT__chrX	87.7371	67.9118	56.142	88.2983	71.9841	75.783	66.6083	89.7044	58.8284	30.0253	95.1286	58.5069	59.4889	34.7908	7.87442	10.2691	129.705	134.99	112.734	87.2375	93.2217	94.7505
AMOTL1__chr11	48.2956	60.7632	30.8781	23.5462	45.88	32.7537	22.4226	28.3277	15.1815	6.32112	12.6838	39.0046	164.132	140.613	310.477	279.833	199.767	237.066	46.5483	99.2384	65.3286	56.5078
AMOTL2__chr3	301.848	338.368	1214.54	841.777	388.398	326.252	260.498	177.52	214.439	335.019	260.018	546.064	394.203	447.931	631.078	661.715	197.252	245.652	379.659	409.878	469.045	412.108
AMPD1__chr1	0	0	0	0	0	0	0	0	0	0	0	0	0	0	0	0	0	0	0	0	0	0
AMPD2__chr1	119.934	95.3149	47.7207	5.88655	49.8351	61.6539	100.902	69.875	108.168	86.9154	93.0146	52.0061	25.8024	33.3411	41.6219	47.4946	31.6179	28.6197	18.1829	14.7704	34.4994	27.9685
AMPD3__chr11	26.5626	32.1688	34.6209	82.4117	20.5669	9.63343	78.4791	44.3801	32.2607	37.9267	57.0772	26.003	69.5231	28.9923	53.996	51.9873	648.885	620.093	496.757	440.341	461.705	340.759
AMPH__chr7	0	0	0	0	0	0	0	0	0	0	0	0	0	0	0	0	1.43718	0	5.81853	4.61574	0	1.14157
AMT__chr3	82.1026	58.3804	51.4635	47.0924	89.3868	70.6451	19.1251	21.7179	13.2838	72.6928	38.0514	45.5053	55.9052	53.6357	15.7488	18.6127	24.432	21.9418	48.7302	46.1574	29.3612	34.818
AMTN__chr4	0	0	0	0	0	0	0	0	0	0	0	0	0	0.724807	0	22.4636	11.1381	10.4939	227.65	332.333	331.047	328.773
AMY2A__chr1	0	0	0	0	0	0	0	0	0	0	0	0	0	0	0	0	0	0	0	0	0	0
AMY2B__chr1	15.2936	17.8715	4.6785	5.88655	9.49241	8.34897	7.91385	17.9409	3.79538	12.6422	2.11397	6.50076	12.1845	21.7442	8.99934	10.9109	39.8816	25.7577	53.0941	19.3861	36.7015	30.2517
AMZ1__chr7	0	0	0	0	0	0	0	0	0	3.16056	0	0	0.716733	0	2.24983	0	0	0	1.45463	0	0	0
AMZ2__chr17	90.1519	101.272	73.9204	105.958	75.1482	96.9765	80.4575	65.1537	62.6237	94.8168	93.0146	71.5084	230.071	176.853	127.116	154.678	178.928	188.413	202.194	205.4	167.359	162.674
AMZ2P1__chr17	13.6838	32.1688	4.6785	5.88655	22.1489	17.3402	5.2759	9.44257	13.2838	14.2225	0	0	6.4506	13.0465	4.49967	8.98546	38.0852	23.3728	40.7297	43.3879	47.7119	44.5213
ANAPC1__chr2	152.131	85.7834	102.927	111.844	92.551	96.3343	62.6513	91.5929	60.7261	96.397	78.2169	123.514	65.2227	68.1319	80.994	78.9437	84.0748	109.232	73.459	92.7763	88.8176	89.0427
ANAPC10__chr4	61.1745	61.9547	58.0134	164.823	38.7607	62.2962	48.1426	55.7112	47.4422	67.952	33.8235	65.0076	80.2741	85.5273	69.7449	94.9891	87.3085	73.9342	83.6414	102.008	80.0092	97.6045
ANAPC11__chr17	372.681	411.045	524.928	347.307	405.009	504.149	205.76	288.943	290.346	235.462	274.816	279.533	457.276	429.811	323.976	378.031	170.305	121.157	189.102	165.243	127.721	183.793
ANAPC13__chr3	266.431	577.846	474.4	606.315	333.816	423.229	398.331	390.922	415.594	401.391	412.224	240.528	587.005	538.532	922.432	605.235	463.489	371.579	496.757	527.117	489.598	446.926
ANAPC15__chr11	0.804927	2.38287	6.5499	0	7.91034	7.06451	1.31898	4.72128	9.48845	9.48168	12.6838	0	13.6179	13.0465	16.8738	16.6873	2.87435	6.20093	0	2.30787	0	3.9955
ANAPC16__chr10	391.195	450.363	477.207	353.193	353.592	412.311	336.339	444.745	309.323	333.439	420.68	422.549	687.347	676.245	556.834	632.191	480.735	467.455	532.396	509.578	468.311	445.784
ANAPC1P1__chr2	0	0	0	0	0	0	0	0	0	0	0	0	0	0	0	0	0	0	0	0	0	0
ANAPC2__chr9	11.269	8.34005	8.42131	17.6597	7.91034	18.6246	17.8062	15.1081	36.0561	18.9634	19.0257	52.0061	16.4849	9.4225	21.3734	30.1655	36.2887	25.2807	29.0927	24.4634	37.4355	49.6584
ANAPC4__chr4	51.5154	78.6348	44.9136	147.164	109.163	61.0117	77.1601	73.652	53.1353	61.6309	57.0772	156.018	68.0897	68.8567	83.2439	48.7782	328.754	290.013	250.197	213.709	250.304	211.191
ANAPC5__chr12	328.41	399.131	403.287	741.705	616.215	610.117	327.765	360.706	381.436	330.278	340.349	273.032	377.718	347.183	424.094	412.047	883.863	797.058	721.498	727.902	663.563	670.674
ANAPC7__chr12	113.495	110.804	122.577	117.731	168.49	174.686	104.859	106.701	43.6469	90.0759	71.8749	84.5099	131.162	165.256	124.866	192.546	206.594	235.635	171.647	240.018	146.072	203.2
ANG__chr14	338.07	395.557	110.413	341.42	119.446	276.158	372.611	494.791	440.264	322.377	291.728	188.522	27.2359	39.1396	8.99934	23.1055	150.544	150.253	176.738	156.935	233.421	162.103
ANGEL1__chr14	38.6365	77.4433	25.2639	11.7731	19.7758	56.5161	23.7416	36.826	7.59076	18.9634	10.5698	26.003	15.7681	47.8373	51.7462	39.7927	28.0249	26.2347	26.1834	18.463	30.8292	25.6854
ANGEL2__chr1	63.5893	44.0831	53.3349	41.2059	69.611	76.4252	50.1211	87.8159	55.033	56.8901	90.9007	26.003	117.544	105.822	109.117	97.5564	141.562	122.111	143.281	90.4685	147.54	164.386
ANGPT1__chr8	0	0	0.935701	0	0	0	0	0	0	1.58028	0	0	0	7.24807	0	0	9.70094	11.9249	5.09122	4.61574	4.40418	0
ANGPT2__chr8	0	0	0	0	0	0	0	0	0	0	2.11397	0	0.716733	0.724807	0	0	0	1.43098	5.09122	0	0	0
ANGPT4__chr20	0	0	0	0	0	0	0	0	0	0	0	19.5023	0	0	0	0	0.718588	2.38497	0	0	0	0
ANGPTL1__chr1	0	0	0	0	0	0	0	0.944257	0	0	0	0	0	0	0	1.92546	0	0	0	0	0	0
ANGPTL2__chr9	0	0	0	0	0	0	0	0	0	0	0	0	0	0	1.12492	0	5.38941	0.476995	3.63658	1.8463	2.93612	0
ANGPTL3__chr1	0	0	0	0	0	0	0	0	0	0	2.11397	0	0	0	0	0	0.718588	0	0	0	0	0
ANGPTL4__chr19	66.004	72.6776	1.8714	0	3.95517	10.2757	50.7806	10.3868	1.89769	9.48168	0	0	2.1502	0	1.12492	0.641818	2.87435	2.86197	1.45463	0.461574	0	0
ANGPTL5__chr11	0	0	0	0	0	0	1.31898	0	0	0	0	0	0	0	0	0	6.46729	7.15492	2.90927	5.07731	2.20209	0
ANGPTL6__chr19	0	0	0	0	0.791034	0	0	3.77703	0	0	0	0	1.43347	0	0	0	0.359294	0.95399	0	0	0	0
ANGPTL8__chr19	0	0	0	0	0	0	0	0	0	0	0	0	0	0	0	0	0	0	0	0	0	0
ANK1__chr8	24.9528	50.0403	12.1641	0	11.8655	12.8446	39.5693	73.652	32.2607	1.58028	35.9375	45.5053	0.716733	2.89923	20.2485	7.70182	0	17.6488	0	2.76944	0	1.71236
ANK2__chr4	0	0	0	0	0	0	0	0	0	1.58028	0	0	0	0	0	0.641818	3.59294	0.476995	8.00048	6.46203	0.734029	7.99101
ANK3__chr10	73.2484	34.5516	23.3925	0	53.7903	48.8094	150.363	143.527	75.9076	112.2	46.5073	234.027	74.5403	129.016	41.6219	84.0782	302.526	238.497	227.65	175.86	201.124	228.315
ANKAR__chr2	0.804927	8.34005	1.8714	0	11.8655	3.85337	1.97846	0.944257	5.69307	6.32112	2.11397	0	5.73387	2.89923	4.49967	2.56727	10.0602	18.6028	4.3639	13.3856	17.6167	4.56629
ANKDD1A__chr15	0	0	0	0	0	0.642228	0	0	0	0	0	0	0	2.17442	0	0	1.07788	2.38497	11.6371	10.6162	7.34029	0
ANKDD1B__chr5	0	0	0	0	1.58207	0.642228	3.29744	6.6098	0	3.16056	6.34191	0	12.1845	12.3217	12.3741	5.77637	48.1454	62.4863	66.1858	77.5444	61.6585	63.9281
ANKEF1__chr20	35.4168	11.9144	37.428	5.88655	30.0593	37.8915	14.5087	26.4392	22.7723	0	14.7978	0	49.4546	34.0659	22.4983	27.5982	94.135	79.1812	77.8229	82.6217	60.1904	67.3528
ANKFN1__chr17	0	0	3.7428	0	0	0	1.31898	0	0	0	0	0	0	0	0	0	10.4195	15.7408	13.0917	7.84676	6.60627	2.85393
ANKFY1__chr17	86.1272	97.6977	133.805	35.3193	121.819	119.454	112.113	101.035	187.871	153.287	93.0146	260.03	143.347	123.942	179.987	165.589	207.313	204.631	171.647	178.168	193.05	183.793
ANKH__chr5	227.794	163.227	130.062	200.143	156.625	125.877	168.169	174.688	212.541	188.053	236.765	104.012	58.0554	86.2521	110.242	116.811	29.1028	61.5323	80.7322	95.0842	64.5946	73.6314
ANKHD1__chr5	151.326	123.909	106.67	270.781	150.296	104.041	103.54	104.813	83.4983	110.62	78.2169	97.5114	217.887	119.593	119.241	100.765	253.302	251.853	177.465	241.865	189.38	196.921
ANKHD1-EIF4EBP3__chr5	2.41478	3.57431	5.6142	0	3.16414	2.56891	7.91385	0.944257	0	0	0	0	2.1502	3.62404	1.12492	3.20909	2.15576	0	1.45463	1.38472	1.46806	1.14157
ANKIB1__chr7	132.008	220.416	117.898	58.8655	67.2379	82.8475	145.087	157.691	62.6237	167.51	63.4191	156.018	141.913	121.043	194.611	152.753	284.561	216.079	272.744	281.098	225.347	254.571
ANKK1__chr11	0	0	0	0	0	0	0	0	0	0	0	0	1.43347	0	0	0	7.18588	6.67793	2.18195	0.461574	5.13821	0.570786
ANKLE1__chr19	5.63449	1.19144	0	0	1.58207	0	0	2.83277	1.89769	1.58028	6.34191	0	1.43347	3.62404	3.37475	3.20909	4.31153	0	0	1.38472	2.20209	1.14157
ANKLE2__chr12	138.448	131.058	146.905	188.37	117.073	124.592	193.889	172.799	174.587	110.62	141.636	136.516	123.278	141.337	237.358	175.858	186.114	149.776	153.464	181.399	167.359	151.258
ANKMY1__chr2	3.21971	0	0	0	3.95517	1.92669	13.1898	17.9409	9.48845	12.6422	0	0	24.3689	2.17442	3.37475	3.85091	125.753	143.098	50.1849	64.6203	35.2334	63.3573
ANKMY2__chr7	67.6139	72.6776	58.0134	117.731	64.8648	75.1407	81.117	67.0422	47.4422	91.6562	35.9375	123.514	92.4586	90.6009	66.3701	68.0328	146.233	163.132	144.009	128.779	161.486	119.294
ANKRA2__chr5	120.739	194.204	87.9559	141.277	60.9096	97.6187	114.751	105.757	56.9307	90.0759	101.471	39.0046	238.672	146.411	132.74	100.765	287.795	230.389	390.569	342.488	200.39	167.811
ANKRD1__chr10	0	0	0	0	0	0	0	1.88851	7.59076	3.16056	0	0	0	0	6.7495	7.06	0	0	1.45463	2.76944	0.734029	5.70786
ANKRD10__chr13	315.532	305.008	224.568	506.243	250.758	349.372	251.265	688.363	185.974	151.707	95.1286	71.5084	247.99	249.334	285.729	256.086	510.198	521.355	413.843	462.497	483.725	443.501
ANKRD11__chr16	366.242	375.302	234.861	294.328	471.456	313.407	323.809	266.28	339.686	263.907	350.919	435.551	429.323	420.388	384.722	511.529	333.425	315.294	232.014	255.712	251.038	319.07
ANKRD12__chr18	585.987	548.061	228.311	335.533	249.176	245.331	537.483	341.821	259.983	391.909	221.967	253.53	400.654	529.834	258.731	400.495	573.074	439.312	483.666	544.196	506.48	625.011
ANKRD13A__chr12	168.23	69.1033	147.841	111.844	138.431	125.877	216.312	186.963	157.508	156.448	105.698	97.5114	200.685	339.935	204.735	422.317	1008.54	895.319	748.409	743.595	779.539	965.2
ANKRD13B__chr17	32.1971	26.2116	12.1641	0	17.4027	30.827	8.57334	8.49831	0	3.16056	0	0	13.6179	17.3954	8.99934	25.6727	9.70094	12.8789	2.90927	3.23102	13.9466	15.4112
ANKRD13C__chr1	45.8809	41.7003	95.4415	147.164	51.4172	58.4428	61.9919	62.321	51.2376	80.5942	57.0772	32.5038	83.1411	83.3528	44.9967	78.9437	143.358	156.931	148.373	161.089	133.593	140.413
ANKRD13D__chr11	50.7104	44.0831	38.3637	5.88655	30.8503	26.3314	10.5518	12.2753	41.7492	18.9634	19.0257	19.5023	104.643	83.3528	61.8704	73.1673	53.1755	52.4694	45.821	39.6954	31.5633	59.9326
ANKRD16__chr10	8.04927	5.95718	3.7428	5.88655	3.16414	14.129	0	13.2196	1.89769	9.48168	19.0257	6.50076	12.1845	10.1473	10.1243	6.41818	10.4195	6.20093	3.63658	7.84676	19.0848	17.1236
ANKRD17__chr4	486.981	376.494	329.367	288.441	336.189	391.117	432.624	321.047	593.977	431.416	350.919	897.105	364.1	404.442	398.221	309.998	577.745	630.587	453.118	495.73	579.149	519.986
ANKRD18A__chr9	0	5.95718	5.6142	0	10.2834	6.42228	2.63795	1.88851	0	0	0	0	5.01713	0.724807	0	1.92546	15.4496	7.15492	3.63658	4.61574	3.67015	5.70786
ANKRD18B__chr9	3.21971	1.19144	0	11.7731	3.95517	0.642228	0	0	0	0	0	0	6.4506	7.24807	1.12492	3.85091	16.8868	4.29295	4.3639	4.15416	3.67015	3.9955
ANKRD18CP__chr9	0	0	0	0	0	0	0	0	0	0	0	0	0	0.724807	0	0	7.54517	1.43098	4.3639	1.8463	2.20209	2.28315
ANKRD18DP__chr3	0	3.57431	0	11.7731	2.3731	4.4956	1.31898	0	0	0	0	0	0	1.44961	3.37475	1.92546	5.03012	4.76995	0	3.69259	4.40418	0.570786
ANKRD19P__chr9	0.804927	0	2.8071	0	5.53724	10.2757	1.97846	0.944257	3.79538	1.58028	0	0	2.1502	0.724807	0	0	2.51506	2.86197	1.45463	0	0	0
ANKRD2__chr10	0	0	0	0	0	0	0	0	0	0	0	0	0	0.724807	0	5.77637	0	0.95399	0	0	5.13821	2.28315
ANKRD20A11P__chr21	0	0	0	0	0	0	0	0	0	0	0	0	0	0	0	0	0.359294	0	0	2.30787	0.734029	0
ANKRD20A19P__chr13	0	0	0	0	0	0	0	0	0	0	0	0	0	0	0	1.92546	0	2.38497	0	0.923148	0	0
ANKRD20A4__chr9	0	0	0	0	0	0.642228	0	0	0	1.58028	0	0	0	0	0	0	0	0	0.727317	0	0	0
ANKRD20A5P__chr18	0	0	0	0	0	0	0	0	0	0	0	0	2.1502	5.07365	2.24983	0	0.718588	0.476995	2.18195	1.8463	0.734029	0
ANKRD20A8P__chr2	0.804927	0	0	0	0	0	0	0	0	0	0	0	6.4506	3.62404	3.37475	0	4.67082	2.86197	0.727317	4.15416	2.20209	0
ANKRD20A9P__chr13	87.7371	78.6348	45.8493	5.88655	77.5213	51.3783	68.5867	39.6588	53.1353	134.324	78.2169	58.5069	106.793	121.043	95.618	77.66	154.137	115.91	139.645	127.856	146.806	115.299
ANKRD22__chr10	373.486	490.872	508.085	724.046	321.16	337.812	249.286	289.887	290.346	207.017	361.489	182.021	290.277	297.896	62.9954	80.2273	45.9896	51.0385	25.4561	43.8495	38.1695	29.6809
ANKRD23__chr2	4.82956	8.34005	0	5.88655	5.53724	5.78006	5.2759	0	32.2607	3.16056	4.22794	0	4.3004	5.07365	3.37475	1.28364	14.0125	1.90798	6.54585	24.925	0.734029	22.2607
ANKRD24__chr19	0	10.7229	0	0	0	7.70674	4.61641	0	0	6.32112	0	0	0	3.62404	0	0	0	1.90798	0	12.9241	2.93612	1.14157
ANKRD26__chr10	198.012	184.673	55.2063	100.071	94.133	111.748	103.54	72.7078	18.9769	23.7042	46.5073	39.0046	163.415	113.07	67.495	59.6891	499.419	420.71	357.112	405.262	289.208	262.562
ANKRD26P1__chr16	0	0	0	0	0	0	0	0	0	1.58028	0	0	0	0	0	0	0	0	0	0	0	0
ANKRD26P3__chr13	0	0	0	0	0	0	0	0	0	0	0	0	0	0	0	0	0.718588	0.95399	0	0	0	0
ANKRD27__chr19	122.349	73.869	97.3129	100.071	80.6855	92.4809	45.5047	72.7078	77.8053	58.4703	69.761	195.023	66.6562	60.159	53.996	69.3164	105.632	99.6919	106.188	131.087	145.338	113.016
ANKRD28__chr3	52.3203	79.8262	39.2994	17.6597	52.2082	63.5806	46.8236	55.7112	45.5445	56.8901	35.9375	26.003	68.8064	76.8296	76.4944	71.8837	200.486	209.401	203.649	156.474	242.964	194.638
ANKRD29__chr18	62.7843	11.9144	18.714	11.7731	18.1938	23.7625	55.397	38.7145	17.0792	30.0253	29.5956	71.5084	5.73387	8.69769	20.2485	30.1655	0	0	21.0922	13.8472	1.46806	2.85393
ANKRD30B__chr18	0	0	0	0	0	0	0	0	0	0	0	0	0	0	0	0	0	0.476995	0	0	0	0
ANKRD30BL__chr2	1.60985	0	0	0	0	0	0	0	0	0	0	0	0	1.44961	0	0	0	0	0	0	0	0
ANKRD30BP2__chr21	28.1725	21.4458	11.2284	5.88655	15.0296	11.5601	21.7631	13.2196	26.5677	18.9634	6.34191	6.50076	6.4506	2.17442	1.12492	4.49273	0	0.476995	2.18195	6.92361	22.7549	0
ANKRD30BP3__chr10	0	0	0.935701	0	0	0	0	0	0	0	0	0	0	0	0	0	0	0	0.727317	0.461574	0	0
ANKRD31__chr5	0.804927	2.38287	0	0	0	0.642228	1.31898	1.88851	7.59076	0	0	19.5023	2.1502	0	0	0	12.216	10.4939	27.638	22.1555	11.7445	13.1281
ANKRD33B__chr5	0	4.76574	2.8071	0	0	0	3.95693	8.49831	3.79538	22.1239	2.11397	0	5.73387	10.1473	2.24983	14.12	5.7487	10.9709	14.5463	22.6171	15.4146	27.3977
ANKRD34A__chr1	84.5174	20.2544	0.935701	0	2.3731	21.1935	17.8062	0.944257	0	9.48168	4.22794	39.0046	6.4506	28.9923	1.12492	1.28364	0.359294	0.476995	13.819	0.461574	0	0.570786
ANKRD34B__chr5	0	0	6.5499	5.88655	0.791034	0	0	0	0	0	0	0	0	0	0	0	0	2.86197	0	1.8463	5.87224	0
ANKRD34C__chr15	0	0	0	0	0	0.642228	0	0	0	3.16056	0	0	0	0	0	0	0	0	0	0	0	0
ANKRD35__chr1	0	2.38287	0	0	0	0	1.31898	0	0	0	0	0	1.43347	6.52327	1.12492	0	25.1506	18.1258	11.6371	9.69305	9.54238	11.4157
ANKRD36__chr2	3.21971	1.19144	0	0	6.32827	1.28446	4.61641	3.77703	0	0	4.22794	0	1.43347	1.44961	4.49967	1.92546	4.31153	9.0629	6.54585	5.53889	7.34029	8.56179
ANKRD36B__chr2	3.21971	5.95718	3.7428	0	8.70137	5.13783	4.61641	1.88851	7.59076	7.9014	2.11397	0	1.43347	8.69769	3.37475	1.92546	5.38941	9.0629	18.9102	7.38518	8.07432	11.9865
ANKRD36BP1__chr1	0.804927	0	0	0	0.791034	0	0	0	0	3.16056	0	0	0.716733	0	1.12492	5.13455	1.79647	0	2.90927	6.46203	3.67015	6.27865
ANKRD36BP2__chr2	0	0	0	0	1.58207	0	0	0	0	0	0	0	0	0	0	0	9.34165	11.9249	2.90927	6.92361	2.20209	4.56629
ANKRD36C__chr2	17.7084	16.6801	1.8714	0	15.0296	11.5601	13.1898	11.3311	9.48845	9.48168	4.22794	0	35.8367	47.8373	19.1236	44.9273	54.6127	31.0047	45.821	49.85	31.5633	79.9101
ANKRD37__chr4	156.961	135.824	26.1996	35.3193	18.9848	28.2581	15.1682	12.2753	3.79538	4.74084	0	0	10.0343	5.79846	1.12492	12.1946	85.1527	81.0891	83.6414	71.5439	52.1161	47.946
ANKRD39__chr2	28.1725	30.9773	59.8848	47.0924	47.462	37.8915	47.4831	34.9375	53.1353	39.507	73.9889	52.0061	50.8881	31.8915	23.6233	44.2855	23.7134	24.3267	21.0922	22.1555	20.5528	19.9775
ANKRD40__chr17	173.059	187.055	259.189	482.697	264.205	208.724	127.281	240.785	161.304	191.214	260.018	273.032	275.942	280.5	312.727	261.22	165.994	240.405	210.195	199.4	307.558	238.018
ANKRD42__chr11	127.983	145.355	161.876	111.844	111.536	131.657	128.6	100.091	144.224	74.2731	160.662	162.519	176.316	158.733	116.991	172.649	781.105	746.02	608.037	810.524	699.53	514.278
ANKRD44__chr2	0	0	0	0	1.58207	3.21114	4.61641	2.83277	1.89769	0	0	0	5.73387	20.2946	0	3.20909	37.0073	34.3436	25.4561	36.4643	19.8188	37.1011
ANKRD44-IT1__chr2	4.02464	11.9144	2.8071	0	0.791034	1.92669	6.59488	3.77703	0	14.2225	0	0	0.716733	0.724807	1.12492	3.20909	2.51506	4.76995	2.18195	1.8463	1.46806	3.42472
ANKRD45__chr1	0	0	0	0	0	0	0	0	0	0	0	0	0	0	0	0	172.82	156.931	144.736	127.394	130.657	113.586
ANKRD46__chr8	57.1498	85.7834	71.1132	82.4117	68.0289	60.3695	96.9447	75.5405	70.2145	99.5576	52.8492	182.021	73.8235	62.3334	34.8724	46.8527	93.0572	68.6873	82.9141	91.8532	106.434	53.0831
ANKRD49__chr11	46.6858	66.7204	57.0777	182.483	22.94	32.7537	42.2072	66.098	32.2607	36.3464	57.0772	45.5053	75.257	68.8567	66.3701	43.0018	34.4922	20.5108	21.0922	36.9259	38.1695	44.5213
ANKRD50__chr4	57.9548	86.9748	102.927	76.5252	67.2379	64.8651	84.4144	81.2061	136.634	50.5689	78.2169	6.50076	341.165	492.869	362.223	344.656	463.489	468.886	457.482	620.817	532.171	523.411
ANKRD52__chr12	168.23	108.421	194.626	70.6386	243.638	207.44	172.126	115.199	130.941	169.09	323.437	318.537	149.797	188.45	276.73	253.518	121.801	112.571	120.735	104.777	137.998	167.811
ANKRD53__chr2	0	0	0	0	0	0	0	0	1.89769	0	0	0	0	0	0	0	14.3718	23.8497	5.81853	11.0778	19.8188	5.13708
ANKRD54__chr22	18.5133	29.7859	42.1065	5.88655	55.3724	39.1759	27.039	12.2753	41.7492	53.7295	4.22794	65.0076	30.8195	34.0659	21.3734	35.3	157.011	157.885	112.734	115.393	87.3495	128.427
ANKRD55__chr5	0	0	0	0	0	0	0	0	0	0	0	0	0	0	0	0	0	0	2.90927	0	0	0
ANKRD6__chr6	0	0	0	23.5462	0	0	0	0	1.89769	0	0	0	20.7853	18.845	10.1243	23.7473	16.1682	23.8497	17.4556	24.0018	27.1591	31.964
ANKRD60__chr20	0	0	0	0	0	0	0	0	0	0	0	0	0	1.44961	0	0	0	0	0	1.38472	0	0
ANKRD61__chr7	0	0	0	0	2.3731	0.642228	0	0	0	0	0	0	0	0	0	1.92546	0	0	0	0	0	0
ANKRD62__chr18	8.04927	2.38287	0	0	1.58207	1.28446	1.31898	1.88851	0	7.9014	0	6.50076	2.86693	0	0	0	2.87435	0.476995	8.7278	3.69259	1.46806	3.9955
ANKRD62P1-PARP4P3__chr22	0	0	0	0	0	0	0.659488	0.944257	0	0	0	0	0	0	0	0	0.359294	0	0	0.461574	0	0
ANKRD63__chr15	0	0	0	0	0	0	0	0	0	0	0	0	0	0	1.12492	0	0	4.29295	0	0	0	0
ANKRD65__chr1	4.02464	2.38287	0.935701	0	1.58207	3.85337	5.2759	6.6098	5.69307	1.58028	2.11397	0	647.21	667.548	415.094	518.589	782.183	657.299	708.406	667.897	678.977	603.892
ANKRD66__chr6	0	0	0	0	0	0	0	0	0	0	0	0	0	0	0	0	157.011	170.287	118.553	108.008	118.179	128.998
ANKRD7__chr7	0	0	0	0	0	0	0	0	0	0	0	0	2.86693	2.89923	1.12492	0	0	1.90798	7.27317	11.5393	5.13821	0
ANKRD9__chr14	2537.13	1441.64	1243.55	824.117	562.425	860.586	1206.2	754.461	1353.05	1597.66	1283.18	1098.63	384.169	372.551	310.477	367.762	312.945	202.246	162.192	387.722	178.369	230.027
ANKS1A__chr6	129.593	55.9975	98.2486	64.7521	71.9841	128.446	64.6298	43.4358	79.703	83.7548	54.9632	19.5023	60.9223	44.2132	71.9947	39.7927	109.225	102.554	68.3678	77.0828	77.0731	97.0337
ANKS1B__chr12	0	0	0	5.88655	0.791034	0	0	0	0	0	0	0	0	0.724807	0	0	4.67082	4.76995	2.18195	0.461574	0	2.85393
ANKS3__chr16	10.4641	20.2544	5.6142	0	7.1193	3.85337	3.95693	1.88851	18.9769	3.16056	0	26.003	26.5191	11.5969	7.87442	6.41818	3.59294	8.58591	0.727317	2.30787	5.87224	10.2742
ANKS4B__chr16	56.3449	60.7632	33.6852	70.6386	71.9841	39.8182	88.3714	96.3142	98.6798	97.9773	80.3308	84.5099	1.43347	0.724807	0	3.20909	0.359294	0	0	0	0	0
ANKS6__chr9	101.421	48.8489	67.3704	64.7521	106.79	102.757	77.8196	69.875	64.5214	64.7915	95.1286	201.524	50.1713	87.7017	112.492	68.6746	63.9543	48.6535	86.5507	63.6972	96.1579	63.3573
ANKUB1__chr3	0	0	0	0	0	0	0	0	0	0	0	0	0	0.724807	1.12492	1.92546	84.4341	112.571	120.735	102.469	93.2217	83.3348
ANKZF1__chr2	92.5667	73.869	5.6142	0	30.8503	24.4047	48.1426	15.1081	22.7723	12.6422	8.45588	19.5023	23.6522	33.3411	13.499	30.8073	62.5172	52.4694	35.6385	43.8495	56.5203	41.6674
ANLN__chr7	255.967	225.181	210.533	241.349	274.489	332.032	50.7806	57.5997	39.8515	26.8647	29.5956	0	93.1753	95.6746	249.732	146.335	285.279	373.487	437.117	533.118	402.982	486.881
ANO1__chr11	51.5154	36.9345	112.284	164.823	39.5517	53.9472	85.0739	73.652	371.947	142.225	255.79	240.528	65.9395	48.5621	53.996	46.8527	7.90447	15.2638	5.81853	15.2319	5.13821	5.13708
ANO10__chr3	45.0759	82.2091	45.8493	47.0924	83.0586	93.1231	141.79	141.639	166.997	230.721	78.2169	214.525	48.7379	43.4884	32.6226	54.5546	41.3188	62.0093	16.7283	52.1578	49.18	56.5078
ANO2__chr12	0	0	0	0	0	0	0.659488	4.72128	1.89769	1.58028	6.34191	0	0	0	0	0	0.359294	0.95399	0	1.38472	0	0
ANO3__chr11	0	0	0	0	0	0	0	0	0	0	0	0	0	0	0	0	1.79647	8.10891	8.00048	1.8463	0.734029	6.27865
ANO4__chr12	0	0	0	0	0	0	0.659488	7.55405	0	11.062	0	26.003	0	0	0	0	0	0	5.09122	0	0	0
ANO5__chr11	51.5154	53.6146	54.2706	158.937	55.3724	34.6803	57.3754	50.9899	79.703	48.9887	50.7353	169.02	13.6179	20.2946	6.7495	5.13455	1.07788	4.76995	0	6.92361	8.07432	14.8404
ANO6__chr12	200.427	108.421	68.3061	282.554	67.2379	85.4164	179.381	121.809	113.861	167.51	73.9889	65.0076	50.1713	36.9652	79.8691	51.9873	131.502	111.617	133.826	171.705	119.647	123.861
ANO7__chr2	5.63449	50.0403	15.9069	5.88655	4.7462	3.21114	28.358	15.1081	11.3861	6.32112	33.8235	0	27.2359	11.5969	4.49967	18.6127	3.59294	1.90798	0	0	0	0
ANO8__chr19	85.3223	70.2947	116.963	188.37	34.8055	43.6715	48.8021	58.5439	36.0561	41.0873	31.7095	45.5053	36.5534	39.1396	58.4957	46.8527	45.6303	32.4357	144.009	90.4685	96.8919	123.861
ANO9__chr11	250.332	283.562	39.2994	5.88655	114.7	53.305	488.681	253.061	166.997	426.675	238.879	858.1	118.261	130.465	115.866	73.1673	90.5421	39.5906	72.7317	80.7754	143.136	62.2157
ANOS1__chrX	10.4641	3.57431	4.6785	29.4328	1.58207	3.21114	8.57334	7.55405	9.48845	4.74084	4.22794	0	115.394	131.19	122.616	117.453	237.493	222.28	381.114	310.639	422.067	381.285
ANP32A__chr15	576.328	627.887	651.248	323.76	626.499	547.821	504.508	511.787	643.317	440.898	583.455	565.566	468.744	540.706	768.318	617.429	354.983	431.203	426.208	370.182	384.631	372.723
ANP32A-IT1__chr15	0.804927	0	6.5499	0	0	0	0.659488	0.944257	1.89769	4.74084	0	13.0015	0.716733	0.724807	5.62459	0.641818	3.59294	0	0	1.8463	3.67015	0.570786
ANP32AP1__chr15	0	0	0	0	0	0	0.659488	0	0	1.58028	0	0	0	0	0	0	0	0	0	0	0	0
ANP32B__chr9	2050.96	2018.29	1513.03	1636.46	1919.05	2071.83	1090.13	1214.31	1480.2	1006.64	1181.71	1059.62	1509.44	1536.59	1951.73	1374.78	954.644	901.52	871.325	711.285	899.92	694.647
ANP32C__chr4	0	0	0.935701	0	0	1.28446	0.659488	0.944257	0	0	2.11397	0	0.716733	0	1.12492	1.28364	0.359294	0	0	0	0	0
ANP32E__chr1	243.893	302.625	118.834	176.597	241.265	157.346	135.195	147.304	96.7822	91.6562	93.0146	110.513	97.4757	121.043	118.116	91.78	267.315	281.904	326.565	338.795	351.6	222.607
ANPEP__chr15	179.499	162.035	85.1488	64.7521	499.142	301.205	6055.42	3104.72	83.4983	6980.09	194.485	4765.06	10.751	8.69769	10.1243	10.2691	3.59294	7.63192	0	0.461574	11.7445	10.2742
ANTXR1__chr2	1.60985	1.19144	0	0	0.791034	0	0	0	0	0	0	0	98.1925	100.748	122.616	125.796	131.142	124.019	56.7307	60.9278	140.934	98.1752
ANTXR2__chr4	175.474	94.1234	145.034	217.802	72.7751	68.7184	133.876	181.297	130.941	154.867	120.496	169.02	67.3729	65.9575	34.8724	26.9564	50.6605	41.0216	72.7317	36.9259	78.5412	93.0382
ANTXRL__chr10	0	0	0	0	0	0	1.97846	0	0	1.58028	0	0	0	0	2.24983	0	0	0	0	0	0	0
ANTXRLP1__chr10	0	0	0	0	0	0	0	0	0	0	0	0	0	0	0	0	0	0	0	0	0	0
ANXA1__chr9	324.386	334.794	960.029	1795.4	490.441	533.05	853.377	1124.61	1497.28	1248.42	1111.95	1228.64	892.333	1036.47	897.684	994.819	2396.85	2322.49	2174.68	2243.25	2050.14	2092.5
ANXA10__chr4	217.33	212.076	1640.28	2713.7	388.398	509.929	1309.74	1668.5	1573.18	840.709	1849.72	897.105	40.8538	46.3877	152.989	135.424	20.4798	16.6948	17.4556	12.0009	5.87224	17.6944
ANXA11__chr10	1605.83	1519.08	2559.14	983.054	2002.11	1904.85	3487.37	2669.41	2797.19	3762.64	3185.75	3328.39	1234.93	1201.01	1273.41	1289.41	2178.04	2249.51	2176.86	2185.55	2218.24	2432.12
ANXA13__chr8	30.5872	52.4232	123.512	105.958	193.803	172.117	942.408	1015.08	1241.09	1177.31	1352.94	949.111	0.716733	0	2.24983	8.98546	0	0.95399	0	0	0	0
ANXA2__chr15	2764.12	2985.74	6408.61	13468.4	3132.49	4183.48	5642.58	5781.68	7334.57	6115.68	7329.13	6058.71	6205.48	5862.97	9990.39	9764.63	5088.68	4567.7	4303.53	4809.14	4110.57	4286.03
ANXA2P1__chr4	0	0	0.935701	0	0.791034	0	1.31898	0	0	0	0	0	0	0	0	1.28364	0	0	0	0	0.734029	0
ANXA2P2__chr9	0.804927	0	3.7428	0	0.791034	2.56891	5.93539	5.66554	5.69307	3.16056	6.34191	0	5.73387	6.52327	7.87442	6.41818	3.59294	2.38497	1.45463	1.38472	2.93612	2.85393
ANXA2P3__chr10	0	0	1.8714	0	0	0	0	0	1.89769	0	0	0	0	0	0	0	0.718588	0	0	0	0	0
ANXA2R__chr5	7.24435	0	3.7428	0	0	3.21114	1.97846	0.944257	0	1.58028	0	0	0	5.07365	1.12492	4.49273	14.7311	4.76995	2.18195	2.76944	5.87224	5.70786
ANXA3__chr4	645.552	593.335	983.421	1306.81	732.497	899.762	909.434	677.976	895.709	630.531	913.235	734.586	164.132	165.256	647.952	400.495	246.476	158.839	334.566	331.41	274.527	259.137
ANXA4__chr2	1001.33	1198.58	2031.41	2960.94	1359	1443.09	4369.77	4385.13	4461.47	4965.24	5079.87	4674.05	564.069	543.606	607.455	566.726	651.041	658.253	698.951	721.44	744.306	829.923
ANXA5__chr4	1082.63	1011.53	1411.97	1165.54	2190.37	1572.18	2035.18	1209.59	1937.54	1493.36	1464.98	1404.16	928.886	1369.89	1881.99	1889.51	2134.57	3163.43	2403.78	3125.78	2191.81	3453.83
ANXA6__chr5	67.6139	114.378	26.1996	17.6597	56.9544	34.6803	13.8492	2.83277	56.9307	14.2225	21.1397	58.5069	3.58367	7.24807	4.49967	5.77637	6.82659	12.4019	13.819	13.8472	21.2869	57.0786
ANXA7__chr10	212.501	244.244	365.859	570.995	249.967	266.525	224.885	259.671	267.574	244.943	319.209	175.521	359.083	327.613	375.722	306.789	875.959	739.342	829.868	893.607	751.646	747.159
ANXA8__chr10	0	0	0	0	0	0	0	0	0	0	0	0	0.716733	0	1.12492	1.28364	0.359294	0	0.727317	0	0.734029	0
ANXA8L1__chr10	0	0	0	0	0	0	0.659488	0	0	0	0	0	0	1.44961	12.3741	6.41818	0.718588	4.76995	0.727317	0.461574	0	0
ANXA9__chr1	38.6365	27.403	97.3129	253.122	18.1938	48.1671	122.665	135.029	45.5445	102.718	84.5588	91.0107	1.43347	2.89923	17.9987	2.56727	0	4.29295	5.81853	9.69305	5.87224	4.56629
AOAH__chr7	42.6612	44.0831	6.5499	0	8.70137	2.56891	13.8492	6.6098	5.69307	23.7042	14.7978	6.50076	0	0	0	0	0	0	0	0	0	0
AOC1__chr7	1022.26	623.121	435.101	153.05	361.502	335.885	1395.48	1085.9	667.987	1401.71	615.165	2138.75	17.9183	15.221	6.7495	10.2691	0	0	0	0.923148	10.2764	0
AOC2__chr17	0.804927	0	0	0	6.32827	0	10.5518	0	0	0	0	0	0	2.17442	10.1243	1.28364	3.59294	8.10891	0	0.461574	2.20209	0
AOC3__chr17	0	0	0	5.88655	0	0	0	0	0	0	0	0	1.43347	0	0	0	0	0	0.727317	0	0	0
AOC4P__chr17	0	0	0	0	0	0	0	0	0	0	0	0	0	0	0	0	0	0	0	0	0	0
AOX1__chr2	3.21971	3.57431	7.48561	0	0	0	0	0	0	0	0	0	0	0	0	0	2.15576	1.90798	0	0	0	0
AOX3P-AOX2P__chr2	0	0	0	0	0	0	0	0	0	0	4.22794	0	0	0	0	0	0	0	0	0	0	0
AP1AR__chr4	185.133	148.929	233.925	400.285	135.267	159.273	222.247	301.218	326.403	137.484	162.776	136.516	164.132	113.07	88.8685	92.4219	384.804	292.398	262.561	282.022	306.09	183.222
AP1B1__chr22	174.669	208.501	276.967	182.483	200.132	163.768	276.985	225.677	320.709	259.166	321.323	390.046	184.2	187.725	178.862	175.216	112.459	151.684	177.465	143.549	113.775	178.656
AP1B1P1__chr22	0	0	0	0	0	0	0	0	0	0	6.34191	0	0	0	0	0	0	0	0	0	0	0
AP1G1__chr16	373.486	340.751	465.979	570.995	330.652	398.182	478.129	598.659	518.069	447.219	572.886	331.539	279.526	292.097	332.975	311.282	617.626	614.369	570.944	654.05	606.308	530.831
AP1G2__chr14	771.12	682.693	481.886	153.05	639.155	543.325	619.919	580.718	641.419	676.36	543.29	975.114	679.463	717.559	505.088	525.007	430.075	432.634	464.755	431.572	493.268	504.575
AP1M1__chr19	87.7371	54.8061	61.7562	94.1848	68.8199	67.434	108.156	94.4257	102.475	181.732	97.2426	136.516	78.8407	102.198	146.239	121.304	71.8588	91.106	77.8229	70.1592	76.3391	63.9281
AP1M2__chr19	1406.21	1271.26	1018.98	423.832	1341.59	1743.01	1595.3	1709.1	1635.81	1934.26	1401.56	2008.74	733.218	865.42	821.189	612.937	838.233	1140.97	1106.25	976.69	1034.98	1243.17
AP1S1__chr7	154.546	191.821	205.854	88.2983	141.595	120.739	207.079	112.367	227.723	214.918	346.691	110.513	166.999	119.593	179.987	188.053	34.4922	37.2056	25.4561	20.3093	24.223	15.982
AP1S2__chrX	0.804927	9.53149	9.35701	0	4.7462	13.4868	12.5303	4.72128	17.0792	20.5436	0	0	37.9869	14.4961	64.1203	25.6727	2.51506	3.81596	1.45463	8.30833	2.20209	0
AP1S3__chr2	168.23	157.27	127.255	270.781	147.132	101.472	167.51	132.196	246.7	172.25	224.081	318.537	227.921	207.295	244.107	230.413	68.2659	66.3023	86.5507	86.3143	94.6898	87.3303
AP2A1__chr19	33.807	20.2544	25.2639	0	33.2234	14.7713	38.2503	12.2753	24.67	50.5689	33.8235	6.50076	29.3861	15.221	14.6239	26.3146	7.18588	10.9709	8.7278	4.15416	12.4785	8.56179
AP2A2__chr11	503.885	586.186	456.622	164.823	431.904	441.853	557.927	556.167	609.158	429.836	359.375	656.577	388.469	428.361	281.229	424.884	500.497	683.057	536.76	608.816	383.163	476.036
AP2B1__chr17	412.928	456.32	462.236	211.916	529.993	468.185	296.77	271.946	578.795	396.65	435.478	344.54	469.46	572.598	533.211	458.9	416.063	458.869	474.21	432.495	483.725	539.964
AP2M1__chr3	683.383	742.265	784.117	241.349	868.555	940.222	816.446	943.313	857.756	1069.85	921.691	1157.14	1033.53	1011.83	1346.53	1295.19	808.052	809.46	769.501	691.438	781.007	704.921
AP2S1__chr19	1085.85	1231.94	1013.36	364.966	1210.28	1308.22	889.649	1068.9	965.924	1063.53	792.738	936.11	844.312	1095.91	1042.8	1008.94	515.946	456.007	408.025	417.724	407.386	335.052
AP3B1__chr5	430.636	465.851	482.822	323.76	542.649	526.627	650.255	784.677	586.386	848.61	917.463	663.078	486.662	432.71	665.951	477.513	828.532	933.002	714.952	937.918	988.738	841.91
AP3B2__chr15	0	0	8.42131	0	0	1.28446	1.31898	0	0	1.58028	6.34191	0	6.4506	0	0	0	9.70094	0	7.27317	2.30787	0	9.70337
AP3D1__chr19	268.846	288.328	367.73	364.966	348.055	283.223	379.865	284.221	487.706	376.106	448.161	279.533	234.372	239.911	330.726	369.687	158.089	187.936	226.195	189.707	198.922	187.789
AP3M1__chr10	468.468	586.186	654.055	1094.9	659.722	632.595	506.487	504.233	478.218	530.974	729.319	656.577	564.069	400.818	698.574	480.722	852.245	793.243	840.778	794.369	836.794	736.314
AP3M2__chr8	60.3696	34.5516	28.071	29.4328	71.193	142.575	12.5303	31.1605	22.7723	41.0873	33.8235	19.5023	32.9697	31.1667	40.497	23.1055	132.22	128.789	78.5502	96.9305	68.2647	99.8876
AP3S1__chr5	814.587	739.882	655.926	994.827	391.562	514.425	1003.74	1243.59	557.921	881.796	687.04	851.6	614.24	494.319	458.966	434.511	331.269	404.969	317.837	378.952	434.545	363.591
AP3S2__chr15	0	0	0	0	4.7462	0	0	0	0	0	4.22794	0	0	0	0	0	0	0	0	0	0	0
AP4B1__chr1	165.815	202.544	83.2774	41.2059	312.458	120.739	184.657	194.517	127.145	169.09	150.092	110.513	177.033	156.558	112.492	125.796	134.735	65.8253	172.374	148.627	282.601	214.616
AP4B1-AS1__chr1	0	0	0	0	0	0	0	0	0	0	0	0	0	0	0	0	0	0	0	0	0	0
AP4E1__chr15	24.9528	23.8287	33.6852	17.6597	23.731	18.6246	66.6083	38.7145	36.0561	42.6675	35.9375	13.0015	36.5534	34.7908	29.2478	41.7182	44.9118	58.1934	34.1839	67.8514	41.8397	35.3887
AP4M1__chr7	12.8788	4.76574	7.48561	0	7.1193	17.9824	17.1467	7.55405	17.0792	26.8647	19.0257	6.50076	12.9012	11.5969	11.2492	16.6873	26.2285	25.7577	8.00048	12.9241	20.5528	18.2652
AP4S1__chr14	16.0985	10.7229	22.4568	23.5462	12.6565	34.0381	41.5477	28.3277	34.1584	18.9634	27.4816	19.5023	85.2913	94.225	49.4964	66.7491	72.5774	82.5201	35.6385	67.3898	51.3821	34.2472
AP5B1__chr11	45.8809	66.7204	115.091	35.3193	36.3876	73.8563	101.561	95.3699	74.0099	47.4084	44.3933	26.003	46.5877	55.0854	101.243	115.527	23.7134	13.8329	37.8205	20.3093	40.3716	21.1191
AP5M1__chr14	98.2011	71.4862	135.677	211.916	156.625	114.959	186.635	231.343	206.848	244.943	198.713	312.037	105.36	100.023	89.9934	102.049	188.989	192.706	177.465	235.864	206.996	176.944
AP5S1__chr20	41.0513	26.2116	38.3637	29.4328	65.6558	102.114	108.815	50.0456	195.462	99.5576	107.812	188.522	60.9223	112.345	39.3721	76.3764	25.5099	29.5737	18.9102	25.3866	41.1057	38.8135
AP5Z1__chr7	18.5133	17.8715	13.0998	23.5462	39.5517	29.5425	34.9529	40.603	53.1353	52.1492	27.4816	58.5069	37.9869	13.7713	28.1229	30.1655	17.6054	16.2178	18.1829	12.0009	9.54238	11.9865
APAF1__chr12	5.63449	10.7229	0	0	2.3731	17.3402	5.93539	11.3311	1.89769	6.32112	2.11397	19.5023	5.73387	0	0	7.06	5.38941	3.81596	2.90927	0.461574	16.8827	6.84944
APBA1__chr9	0.804927	0	0	0	0.791034	1.92669	0	0	0	0	0	19.5023	1.43347	0	1.12492	1.28364	1.79647	5.24694	5.81853	0	4.40418	12.5573
APBA2__chr15	0	0	0.935701	0	0	0	0	0	0	0	0	0	0.716733	0	0	0	0	0	1.45463	0	0	0
APBA3__chr19	57.1498	23.8287	79.5346	11.7731	75.9392	40.4604	58.0349	38.7145	113.861	63.2112	107.812	45.5053	81.7076	53.6357	50.6213	56.48	25.8692	29.0967	30.5473	46.619	30.8292	68.4944
APBB1__chr11	0	3.57431	4.6785	11.7731	4.7462	7.06451	0	0	7.59076	0	2.11397	13.0015	5.73387	27.5427	48.3714	20.5382	35.5701	35.2976	22.5468	15.6935	28.6271	46.2337
APBB1IP__chr10	0	0	0	0	0	0	0	0	0	0	0	0	0	0	0	0	0	0	0	0	0	0
APBB2__chr4	198.817	210.884	281.646	276.668	222.281	183.677	92.9878	81.2061	142.327	71.1126	137.408	84.5099	60.2056	47.8373	84.3688	45.5691	58.9242	56.2854	68.3678	82.1601	42.5737	78.7685
APBB3__chr5	7.24435	60.7632	0	0	53.7903	52.0205	59.3539	95.3699	32.2607	17.3831	48.6213	0	57.3387	57.9846	105.742	40.4346	195.456	161.701	94.5512	100.623	117.445	150.688
APC__chr5	173.864	195.395	84.2131	147.164	174.818	123.308	144.428	167.133	89.1914	137.484	97.2426	65.0076	127.579	109.446	74.2445	75.7346	193.659	174.58	144.009	140.318	146.072	119.294
APC2__chr19	0	0	0	0	1.58207	0	3.29744	0	0	0	0	0	2.86693	7.97288	0	0	0	0	0	0	0	0
APCDD1__chr18	3.21971	2.38287	0	0	1.58207	0	1.97846	0.944257	1.89769	1.58028	2.11397	0	526.799	384.873	352.099	328.611	262.285	249.945	429.117	480.037	411.057	469.186
APCDD1L__chr20	0	0	0	0	0	0	0	0	0	0	0	0	0	0	2.24983	5.13455	0	0	0	0	0	0
APCDD1L-AS1__chr20	0	0	0	0	0	0	0	0	0	0	0	0	0	0	0	0	0	0	0	0	0	2.28315
APCS__chr1	0	0	0	0	3.16414	0	0	0	0	0	0	0	0	0	0	0	0	0	0	0	0	0
APEH__chr3	285.749	284.753	230.182	29.4328	276.071	292.856	241.373	160.524	218.234	304.994	281.158	299.035	194.951	255.857	237.358	241.966	116.771	131.651	109.825	165.705	107.168	115.87
APELA__chr4	0	0	0	0	0	0	0	0	0	0	0	0	0	0	0	0	0	0	0	0.923148	0	0
APEX1__chr14	4051.2	2571.12	2139.95	4091.15	2902.3	3057.65	1582.11	1994.27	1709.82	1897.92	1640.44	1950.23	2833.96	2903.58	2182.34	2221.98	1117.4	1625.6	1789.2	1759.06	1421.82	1422.4
APEX2__chrX	647.162	581.421	677.447	111.844	1190.51	832.328	704.993	632.652	945.049	945.007	473.529	994.616	709.566	457.353	1113.67	623.848	446.962	673.517	439.299	822.525	460.971	550.238
APH1A__chr1	289.774	327.645	499.664	176.597	281.608	312.123	410.861	271.002	709.736	355.563	490.441	344.54	336.865	379.074	353.224	358.135	131.142	127.358	144.009	141.242	158.55	101.6
APH1B__chr15	14.4887	17.8715	11.2284	29.4328	7.1193	10.2757	38.2503	38.7145	7.59076	30.0253	33.8235	39.0046	82.4243	79.7288	32.6226	39.1509	135.095	132.128	83.6414	80.7754	134.327	112.445
API5__chr11	1456.92	1396.36	1557.94	3172.85	1482.4	1684.57	1152.13	1219.98	1161.39	945.007	1259.93	1170.14	1211.28	1063.29	1705.37	1159.12	2260.68	2523.78	2189.22	2266.33	1872.51	2242.62
APIP__chr11	252.747	275.222	256.382	570.995	305.339	324.968	224.885	294.608	242.904	184.893	308.639	110.513	218.604	217.442	106.867	87.2873	116.052	127.835	133.099	133.856	161.486	142.697
APITD1__chr1	18.5133	33.3602	25.2639	64.7521	45.88	55.2316	18.4657	19.8294	7.59076	36.3464	25.3676	26.003	40.1371	34.0659	29.2478	32.7327	74.3739	69.1643	79.2775	74.3134	57.2543	47.3753
APITD1-CORT__chr1	0	0	0	0	0	0	0	0	0	0	0	0	0	0	0	0.641818	0	3.81596	0	0.461574	0	0
APLF__chr2	3.21971	0	0.935701	0	0	3.21114	5.2759	5.66554	0	20.5436	2.11397	0	6.4506	7.24807	4.49967	5.13455	0.718588	2.86197	5.09122	9.69305	13.2125	13.1281
APLN__chrX	0	0	0	5.88655	0	5.78006	0	0.944257	0	6.32112	0	0	10.751	0	2.24983	0.641818	0	0	0	0	0	0
APLNR__chr11	0	0	0	0	0	0	0	0	0	0	0	0	0	0	0	0	0	0	0	0	0	0.570786
APLP1__chr19	12.0739	0	0	58.8655	45.0889	0	4.61641	17.9409	7.59076	0	48.6213	0	24.3689	0	31.4977	7.06	4.67082	6.67793	0	6.00046	0	1.14157
APLP2__chr11	3912.75	3542.14	1938.77	2419.37	2658.66	2785.99	3441.87	4330.36	2931.93	4984.2	2864.43	3269.88	4459.51	4854.03	5456.97	6056.2	3865.64	3503.53	4823.56	5150.24	5857.56	4328.84
APMAP__chr20	154.546	160.844	277.903	317.874	208.042	172.117	238.075	265.336	241.007	256.005	205.055	130.015	251.573	275.427	248.607	254.16	112.459	88.2441	123.644	92.3148	81.4773	115.299
APOA1__chr11	0	0	0	0	2.3731	3.85337	96.9447	131.252	0	83.7548	4.22794	156.018	0.716733	0	0	0	0	0	0	0	0	0
APOA2__chr1	0	0	0	0	0	0.642228	0	0.944257	0	0	0	0	0	0	0	0	0	0	0	0	0	0
APOA4__chr11	0	2.38287	0.935701	0	0	0	15.1682	28.3277	0	3.16056	0	0	0	0	0	0	0	0	0	0	0	0
APOB__chr2	4.82956	9.53149	0	0	18.9848	12.2023	428.667	500.456	1.89769	330.278	2.11397	357.542	5.01713	0	0	0	0	0	0	0	0	0
APOBEC1__chr12	217.33	152.504	72.9847	82.4117	59.3275	63.5806	914.05	934.814	151.815	984.514	308.639	591.569	2.86693	1.44961	2.24983	0.641818	1.07788	0	0	0	0	0
APOBEC2__chr6	0	0	0	0	0	0	0	0	0	0	0	0	0	0	0	0	0	0	2.18195	0	0	0
APOBEC3A__chr22	0	0	0	0	2.3731	0	1.97846	5.66554	0	6.32112	4.22794	19.5023	0	0	0	3.85091	17.9647	23.8497	4.3639	9.69305	2.93612	16.5528
APOBEC3B__chr22	3.21971	3.57431	4.6785	0	3.16414	7.06451	8.57334	6.6098	5.69307	7.9014	2.11397	6.50076	5.73387	4.34884	5.62459	0	3.59294	4.76995	5.09122	7.38518	1.46806	2.28315
APOBEC3B-AS1__chr22	3.21971	0	0	0	0	0.642228	0	1.88851	0	1.58028	0	0	0	0	3.37475	0	0	1.90798	0	3.23102	0	4.56629
APOBEC3C__chr22	750.192	493.254	183.397	35.3193	460.382	343.592	394.374	129.363	778.053	507.27	513.694	539.563	2675.57	2054.1	1202.54	1127.67	407.439	387.32	211.649	374.798	556.394	384.71
APOBEC3D__chr22	4.02464	0	0	0	0	3.85337	0.659488	0	7.59076	0	2.11397	0	0	5.79846	2.24983	0.641818	5.38941	4.76995	0	0.923148	5.13821	1.71236
APOBEC3F__chr22	56.3449	46.466	31.8138	5.88655	31.6414	38.5337	64.6298	28.3277	20.8746	61.6309	65.533	182.021	98.1925	133.365	66.3701	56.48	120.723	72.0262	82.1868	35.0796	70.4668	106.737
APOBEC3G__chr22	0	0	0	0	1.58207	3.21114	1.31898	0	0	6.32112	0	0	86.7247	81.9032	31.4977	39.7927	28.7435	37.2056	28.3654	46.1574	46.2439	46.8045
APOBEC3H__chr22	0	22.6373	3.7428	0	0	1.92669	0	16.0524	0	0	0	0	15.7681	17.3954	22.4983	2.56727	2.15576	12.4019	8.7278	10.1546	8.07432	0
APOBEC4__chr1	2.41478	0	0	0	0	0	0	0.944257	0	4.74084	0	0	0	0	3.37475	0	3055.44	3000.3	1992.12	2619.43	1740.38	2197.53
APOBR__chr16	0	0	0	0	0	1.92669	5.93539	5.66554	0	1.58028	0	0	0	0	0	0	0	0.95399	0	0	0	0
APOC1__chr19	11.269	9.53149	3.7428	5.88655	8.70137	10.2757	2.63795	10.3868	20.8746	0	10.5698	0	5.01713	2.89923	10.1243	0.641818	2.87435	3.33896	5.09122	0	2.93612	9.13258
APOC1P1__chr19	0	0	0.935701	0	0	0	0	0	0	6.32112	2.11397	6.50076	0	0.724807	0	0	0	0	0	0	0	0
APOC3__chr11	3.21971	0	0	0	9.49241	3.85337	377.227	482.515	0	39.507	2.11397	52.0061	0	0.724807	0	0.641818	0	0	0	0	0	0
APOD__chr3	0	1.19144	9.35701	23.5462	5.53724	3.21114	21.1036	13.2196	1.89769	6.32112	6.34191	6.50076	47.3044	15.221	39.3721	23.1055	71.4995	55.3314	173.829	115.855	367.749	278.544
APOE__chr19	6.43942	0	0	0	1.58207	0	1.97846	9.44257	0	0	0	26.003	11.4677	6.52327	4.49967	11.5527	15.4496	11.4479	5.81853	8.7699	5.87224	5.70786
APOF__chr12	0	0	0.935701	0	0	0	0	0	0	0	0	0	0.716733	0	0	0	0	0	0	0	0	0
APOH__chr17	0	0	0.935701	0	0	0	6.59488	1.88851	0	3.16056	6.34191	0	0	0	0	0	0.718588	0	0	0	0	0
APOL1__chr22	0	3.57431	10.2927	0	9.49241	4.4956	50.7806	23.6064	7.59076	28.445	27.4816	71.5084	20.7853	12.3217	40.497	21.18	71.4995	74.8882	31.2746	33.2333	66.7967	53.0831
APOL2__chr22	15.2936	16.6801	86.0845	11.7731	9.49241	12.8446	54.078	39.6588	51.2376	88.4956	59.1911	104.012	47.3044	16.6706	32.6226	29.5236	28.3842	31.4817	17.4556	13.3856	19.8188	23.973
APOL3__chr22	0	0	0	0	0	0.642228	0	0	5.69307	0	0	0	5.01713	1.44961	1.12492	0	5.38941	6.20093	8.00048	5.53889	11.0104	7.99101
APOL4__chr22	20.9281	16.6801	3.7428	5.88655	13.4476	9.63343	39.5693	25.4949	5.69307	20.5436	4.22794	104.012	15.7681	4.34884	6.7495	17.3291	130.064	90.629	41.4571	41.5416	88.8176	51.3708
APOL6__chr22	495.835	338.368	276.967	382.626	271.325	265.24	683.229	591.105	383.333	847.03	372.059	825.597	134.029	98.5738	127.116	143.767	395.583	377.303	338.93	369.721	474.183	471.469
APOLD1__chr12	29.7823	28.5945	0	23.5462	20.5669	17.9824	26.3795	20.7737	3.79538	9.48168	10.5698	0	20.7853	10.1473	5.62459	1.92546	5.7487	7.63192	15.2737	8.7699	19.8188	10.8449
APOM__chr6	12.0739	27.403	25.2639	5.88655	7.91034	2.56891	19.7846	15.1081	5.69307	17.3831	0	26.003	12.9012	26.0931	3.37475	9.62728	14.3718	6.67793	2.18195	12.0009	2.20209	10.8449
APOO__chrX	56.3449	72.6776	103.863	206.029	132.894	100.83	73.8626	101.98	47.4422	72.6928	50.7353	32.5038	92.4586	71.7559	50.6213	57.1218	139.406	128.789	180.375	245.557	171.763	216.899
APOOL__chrX	554.595	443.214	308.781	300.214	297.429	412.311	319.852	293.664	330.198	434.577	693.382	162.519	466.593	275.427	277.855	235.547	182.881	140.237	366.568	680.821	398.578	436.081
APOOP5__chr16	0	0	0	0	0.791034	0	0	0	0	0	0	0	0	0	0	0	1.07788	0.476995	0	0	0	0.570786
APOPT1__chr14	57.9548	78.6348	60.8205	41.2059	71.193	61.6539	60.0134	60.4324	92.9868	88.4956	65.533	71.5084	135.463	98.5738	46.1216	89.8546	26.9471	40.0676	33.4566	28.156	38.9036	26.2562
APP__chr21	3870.9	3032.2	1750.7	935.962	1537.77	1807.23	2165.76	2074.53	2188.04	2182.37	2242.92	1709.7	2757.99	2461.45	3162.14	3547.33	1484.96	1337.49	1293.9	1716.13	1363.09	1491.46
APPBP2__chr17	153.741	167.992	121.641	182.483	158.998	183.677	216.972	190.74	134.736	146.966	186.029	136.516	155.531	144.237	115.866	166.231	280.609	305.277	306.928	363.259	295.814	330.485
APPL1__chr3	128.788	197.778	139.419	129.504	132.103	155.419	90.3498	132.196	83.4983	109.039	78.2169	143.017	134.746	147.861	175.487	143.767	116.411	103.985	144.009	115.855	139.466	130.139
APPL2__chr12	473.297	545.678	774.76	653.407	448.516	585.07	1266.22	1213.37	611.056	1000.32	547.518	1001.12	278.092	242.81	237.358	231.696	1411.31	1294.09	2789.26	2519.27	2427.44	2438.97
APRT__chr16	411.318	430.108	393.93	335.533	539.485	448.275	278.963	262.503	537.046	447.219	555.974	468.055	409.255	466.776	431.968	394.077	161.323	168.856	116.371	122.779	122.583	136.989
APTR__chr7	115.91	152.504	52.3992	129.504	57.7455	100.83	82.436	83.0946	51.2376	53.7295	63.4191	58.5069	69.5231	62.3334	53.996	50.7037	86.2306	82.5201	144.009	139.395	69.7328	79.9101
APTX__chr9	78.8829	160.844	92.6344	141.277	170.863	179.182	94.3068	84.0389	172.69	86.9154	84.5588	208.024	89.5917	144.237	71.9947	104.616	163.838	148.822	105.461	159.243	157.816	118.724
AQP1__chr7	12.0739	22.6373	0	0	0	0	1.31898	5.66554	0	0	4.22794	0	0.716733	0.724807	2.24983	0	5.7487	5.24694	7.27317	2.76944	5.13821	12.5573
AQP10__chr1	0	0	0	0	0	0	0	0	0	0	0	0	0	0.724807	2.24983	1.28364	1.43718	7.15492	0	2.30787	0	0
AQP11__chr11	12.0739	25.0202	43.0422	23.5462	37.1786	39.1759	143.109	86.8716	15.1815	113.78	42.2794	110.513	0	2.89923	4.49967	0.641818	8.62306	8.10891	3.63658	0.461574	0	0.570786
AQP3__chr9	170.645	190.63	267.61	135.391	164.535	161.199	174.105	145.416	64.5214	265.487	82.4448	260.03	16343.7	16253.1	10779	11674.7	4660.4	4543.38	3798.78	4149.55	3585.73	3047.43
AQP4__chr18	0	0	0	0	0	0	0	0	0	0	0	0	15.0514	2.89923	1.12492	12.8364	43.4746	31.9587	17.4556	35.0796	63.1265	49.0876
AQP4-AS1__chr18	0	0	0	0	0	0	0	0	0	1.58028	0	0	0	0	0	1.92546	0	0	0	0	0	0
AQP5__chr12	1001.33	1055.61	431.358	400.285	775.213	823.337	59.3539	73.652	41.7492	17.3831	21.1397	58.5069	343.315	371.101	56.2459	72.5255	1.43718	2.38497	33.4566	51.6963	27.8931	43.3798
AQP6__chr12	4.02464	0	10.2927	0	9.49241	4.4956	0	0	0	1.58028	0	0	7.16733	0.724807	4.49967	0	0	0	0	1.8463	0	1.14157
AQP7__chr9	1.60985	1.19144	2.8071	5.88655	4.7462	1.92669	16.4872	22.6622	0	31.6056	2.11397	32.5038	0.716733	0	0	0	7.54517	5.72394	10.1824	2.30787	6.60627	3.42472
AQP7P1__chr9	14.4887	3.57431	1.8714	0	0.791034	9.63343	42.8667	27.3834	1.89769	47.4084	2.11397	52.0061	6.4506	0.724807	1.12492	2.56727	6.108	4.76995	8.7278	6.46203	1.46806	13.1281
AQP8__chr16	0	0	0	0	0	0	0	0	0	0	0	0	0	0	0	0.641818	0	0	0	0	0	0
AQR__chr15	183.523	156.078	418.258	176.597	233.355	272.947	203.782	205.848	149.917	139.065	145.864	169.02	136.896	181.927	263.231	196.396	409.595	404.969	298.2	381.722	352.334	297.95
AR__chrX	0	5.95718	0	0	0	0	0	0	0	1.58028	0	0	184.2	171.779	191.236	188.695	121.441	70.1183	122.917	107.085	173.965	148.975
ARAF__chrX	209.281	154.887	175.912	70.6386	321.16	210.009	259.179	85.9274	208.746	278.129	251.562	182.021	197.818	250.783	199.11	250.309	87.6677	111.14	128.008	83.0833	187.178	143.838
ARAP1__chr11	57.1498	60.7632	46.785	11.7731	30.0593	28.9003	58.0349	10.3868	24.67	28.445	19.0257	26.003	53.755	76.8296	79.8691	58.4055	48.864	60.5784	42.1844	39.6954	43.3077	27.9685
ARAP2__chr4	37.0267	30.9773	59.8848	117.731	40.3427	40.4604	63.9703	75.5405	51.2376	44.2478	48.6213	13.0015	13.6179	28.9923	29.2478	26.3146	73.6553	74.4112	95.2785	68.7745	83.6794	96.4629
ARAP3__chr5	1.60985	1.19144	0	0	0	1.28446	5.2759	0.944257	9.48845	1.58028	0	0	22.9355	30.4419	47.2465	21.18	16.8868	12.8789	34.9112	19.3861	19.8188	27.3977
ARC__chr8	2.41478	1.19144	124.448	129.504	22.94	65.5073	0	0.944257	0	0	10.5698	0	0	0	0	0	0	0	0	0	0	0
ARCN1__chr11	1093.09	1054.42	820.609	1712.99	1014.11	877.284	1389.54	1053.79	1089.27	1212.07	1023.16	1222.14	557.618	600.14	772.818	653.371	975.843	953.99	1032.06	821.601	950.568	821.932
AREG__chr4	111.885	167.992	760.725	906.529	230.982	215.789	236.097	281.389	575	312.895	429.136	390.046	53.755	52.9109	379.097	234.906	19.7612	20.5108	34.1839	67.3898	24.223	27.9685
AREL1__chr14	136.838	128.675	99.1843	17.6597	124.983	138.079	282.261	216.235	148.02	237.042	240.992	65.0076	162.698	166.706	167.613	129.006	201.923	334.373	283.654	311.562	254.708	301.375
ARF1__chr1	2109.71	2025.44	1772.22	1059.58	1852.6	1700.62	1969.23	1776.15	2503.05	2231.35	1965.99	1319.65	1764.6	1630.82	1439.89	1696.97	1199.68	1167.68	1306.26	1482.11	1586.97	1361.33
ARF3__chr12	1628.37	1677.54	1296.88	676.953	1447.59	1264.55	1950.77	1297.41	1888.2	1460.18	1830.7	2119.25	1565.35	1283.63	1942.73	1428.05	962.908	968.3	1490.27	1255.02	1153.89	1154.13
ARF4__chr3	2235.28	1909.87	3393.79	2295.75	2350.16	2511.76	3162.9	3305.84	3950.99	3323.33	3517.64	2905.84	1674.29	1926.54	2308.33	2290.01	1751.92	1924.2	2296.87	2620.35	2079.51	1997.18
ARF4-AS1__chr3	2.41478	0	9.35701	0	3.95517	1.28446	1.31898	0.944257	0	0	0	0	4.3004	0	7.87442	2.56727	2.51506	4.76995	1.45463	0.461574	0.734029	2.28315
ARF5__chr7	451.564	359.814	375.216	176.597	299.011	303.774	319.852	250.228	500.99	360.304	462.959	494.058	583.421	525.485	627.704	680.328	168.868	188.89	157.828	169.859	154.88	174.09
ARF6__chr14	778.365	843.537	1076.06	1124.33	760.975	633.237	720.82	640.206	817.904	579.962	805.422	669.578	695.231	772.645	766.069	605.877	732.601	646.805	791.321	714.978	557.862	591.335
ARFGAP1__chr20	61.9794	34.5516	53.3349	0	49.8351	56.5161	50.1211	33.049	125.247	64.7915	67.647	19.5023	40.1371	61.6086	50.6213	35.9418	12.216	26.7117	29.0927	19.8477	14.6806	11.4157
ARFGAP2__chr11	88.542	116.761	53.3349	64.7521	97.2972	141.932	83.0955	66.098	201.155	82.1745	63.4191	32.5038	129.729	129.016	66.3701	104.616	83.3562	69.1643	86.5507	47.5421	108.636	90.1842
ARFGAP3__chr22	196.402	141.781	149.712	135.391	121.028	127.803	255.881	215.291	180.28	208.597	171.231	162.519	126.862	167.43	148.489	116.811	270.908	238.497	525.85	516.501	601.17	549.096
ARFGEF1__chr8	286.554	269.265	148.776	223.689	155.043	156.062	317.873	290.831	296.04	284.45	314.981	279.533	139.046	126.841	100.118	148.902	314.382	337.235	265.471	344.334	295.814	304.8
ARFGEF2__chr20	330.825	492.063	404.223	1147.88	272.907	265.24	510.444	679.865	387.129	338.18	469.301	357.542	225.771	218.167	149.614	196.396	486.125	484.15	416.025	529.425	495.47	385.281
ARFGEF3__chr6	383.95	395.557	173.105	282.554	403.427	258.176	207.739	144.471	288.449	170.67	234.651	136.516	349.049	343.559	237.358	232.338	423.967	504.184	687.314	486.499	753.114	662.683
ARFIP1__chr4	450.759	650.524	491.243	1065.47	469.083	378.915	699.057	864.939	673.68	685.841	545.404	396.546	374.135	417.489	480.34	354.926	705.654	732.187	888.781	970.228	728.157	879.582
ARFIP2__chr11	343.704	362.197	396.737	700.5	377.323	436.715	352.167	539.171	408.003	469.343	511.581	559.065	338.298	381.249	291.354	359.418	330.191	331.511	342.566	300.023	342.058	267.128
ARFRP1__chr20	7.24435	3.57431	20.5854	35.3193	26.1041	23.1202	30.9959	30.2162	20.8746	45.8281	19.0257	19.5023	37.9869	37.69	40.497	29.5236	7.18588	14.3098	20.3649	18.9245	11.0104	14.2697
ARG2__chr14	4.02464	15.4887	45.8493	88.2983	41.9248	70.6451	19.7846	29.272	9.48845	17.3831	10.5698	0	98.1925	71.7559	51.7462	38.5091	16.5275	6.20093	10.9098	30.4639	8.80835	18.8359
ARGFX__chr3	2.41478	2.38287	0.935701	0	0.791034	0.642228	1.31898	1.88851	0	0	2.11397	13.0015	2.1502	5.07365	1.12492	5.77637	2.15576	6.20093	0.727317	4.15416	7.34029	1.71236
ARGFXP2__chr17	0	0	0	0	0	0	0	0	0	1.58028	0	0	0	0	0	0	0	0	0	0	0	0
ARGLU1__chr13	263.211	253.776	169.362	235.462	247.594	258.176	210.377	186.963	166.997	178.572	128.952	71.5084	259.457	298.621	230.608	196.396	582.056	445.99	534.578	472.652	482.257	519.986
ARHGAP1__chr11	624.624	440.831	651.248	323.76	673.17	712.231	915.369	533.505	743.894	817.004	1278.95	468.055	1003.43	1043.72	980.928	978.131	420.374	491.305	450.209	328.641	561.533	386.993
ARHGAP10__chr4	20.9281	4.76574	8.42131	5.88655	18.1938	19.9091	16.4872	26.4392	20.8746	20.5436	14.7978	26.003	7.16733	4.34884	1.12492	0.641818	2.87435	1.43098	6.54585	1.8463	13.2125	3.9955
ARHGAP11A__chr15	45.8809	54.8061	42.1065	76.5252	79.1034	82.8475	10.5518	22.6622	0	18.9634	6.34191	26.003	40.1371	28.9923	46.1216	28.8818	24.432	21.4648	52.3668	27.6944	30.0952	27.9685
ARHGAP12__chr10	321.971	403.897	292.874	441.491	253.131	208.082	376.568	321.992	377.64	221.239	293.842	201.524	222.187	253.683	327.351	172.649	345.282	357.746	414.571	491.576	524.831	405.829
ARHGAP15__chr2	0	0	0	0	0	0	0	0	0	1.58028	0	0	0	0	0	0	0	0	0	0	0	0
ARHGAP17__chr16	94.9814	107.229	102.927	82.4117	141.595	72.5718	176.743	156.747	132.838	199.115	69.761	227.527	55.1885	49.2869	74.2445	69.3164	68.6252	72.5032	36.3658	52.1578	85.8814	69.6359
ARHGAP18__chr6	175.474	203.736	187.14	329.647	121.028	102.757	327.765	401.309	309.323	409.292	344.577	416.049	69.5231	43.4884	15.7488	33.3746	1023.27	972.593	810.958	958.227	743.572	871.591
ARHGAP19__chr10	29.7823	35.7431	8.42131	0	27.6862	25.6891	11.8708	6.6098	0	12.6422	0	0	20.0685	18.845	23.6233	30.8073	30.1807	29.0967	20.3649	23.5403	30.8292	11.9865
ARHGAP20__chr11	0	0	0	0	0	0	0	0	0	3.16056	10.5698	0	2.86693	7.24807	13.499	8.34364	0.718588	0	4.3639	11.0778	2.20209	19.4067
ARHGAP21__chr10	177.084	170.375	133.805	559.222	121.028	125.235	124.643	169.966	91.0891	118.521	147.978	175.521	118.978	78.2792	133.865	123.871	147.67	136.421	189.102	155.55	209.198	193.497
ARHGAP22__chr10	0	0	1.8714	0	0	0	0	0	0	0	0	0	8.6008	2.89923	17.9987	19.8964	0.359294	0	0	0.461574	0	2.28315
ARHGAP23__chr17	37.8316	7.14862	6.5499	47.0924	12.6565	23.7625	10.5518	50.0456	9.48845	22.1239	14.7978	19.5023	813.492	1121.28	1145.17	912.024	1338.37	1399.5	1413.18	909.762	1305.1	1469.77
ARHGAP24__chr4	3.21971	2.38287	0.935701	23.5462	0	3.21114	3.95693	0	0	7.9014	0	0	5.73387	9.4225	32.6226	10.2691	49.5826	53.4234	83.6414	70.6208	38.9036	57.0786
ARHGAP25__chr2	0	0	0	0	0	0	0	0	0	0	0	0	14.3347	23.1938	16.8738	9.62728	3.23365	0	4.3639	2.76944	11.7445	8.56179
ARHGAP26__chr5	202.037	132.249	198.369	553.336	227.027	192.669	313.257	290.831	98.6798	218.079	171.231	214.525	60.2056	49.2869	53.996	62.2564	67.9066	54.8544	61.8219	46.619	73.4029	94.1797
ARHGAP26-AS1__chr5	0	0	0	0	0	0	0	0	0	0	0	0	0	0	0	0	1.43718	0	2.18195	0	1.46806	0
ARHGAP26-IT1__chr5	6.43942	3.57431	0	0	0.791034	0	0	2.83277	0	0	0	0	0	1.44961	0	0	0	0	0	1.38472	0	0
ARHGAP27__chr17	144.887	132.249	172.169	141.277	115.491	118.17	254.562	170.91	311.221	225.98	289.614	169.02	47.3044	53.6357	71.9947	54.5546	68.2659	69.1643	29.0927	42.0032	32.2973	47.3753
ARHGAP28__chr18	0	0	0	0	0	0	0	0	0	0	0	0	0.716733	2.17442	0	0	7.90447	7.63192	30.5473	7.84676	5.87224	4.56629
ARHGAP29__chr1	21.733	27.403	43.9779	47.0924	46.671	25.6891	45.5047	33.049	5.69307	31.6056	38.0514	0	10.0343	6.52327	16.8738	8.98546	12.5753	18.1258	64.0039	68.7745	51.3821	70.2067
ARHGAP30__chr1	6.43942	0	0	0	1.58207	1.92669	0	0	0	0	0	0	0.716733	2.89923	0	0	10.0602	0.476995	2.18195	11.5393	4.40418	8.56179
ARHGAP31__chr3	0	2.38287	0	0	0.791034	0	1.97846	0.944257	0	1.58028	0	0	2.86693	8.69769	13.499	5.77637	54.972	36.2516	21.8195	24.0018	3.67015	26.2562
ARHGAP32__chr11	528.837	413.428	286.324	453.264	260.25	194.595	424.71	321.047	554.125	658.976	388.97	292.534	344.749	352.981	347.599	335.029	797.992	763.192	749.864	738.057	687.052	573.64
ARHGAP33__chr19	28.9774	14.2972	2.8071	11.7731	7.91034	15.4135	10.5518	1.88851	0	0	2.11397	0	43.7207	50.7365	42.7468	17.3291	67.9066	48.1765	42.1844	70.1592	49.914	57.6494
ARHGAP35__chr19	227.794	154.887	219.89	176.597	229.4	156.062	160.256	170.91	155.611	85.3351	156.434	91.0107	204.269	174.679	176.612	180.993	149.826	122.111	89.46	90.4685	132.859	122.719
ARHGAP39__chr8	75.6632	58.3804	208.661	64.7521	62.4917	53.9472	56.716	101.98	91.0891	34.7661	38.0514	13.0015	45.1542	37.69	71.9947	39.1509	464.926	469.363	472.029	397.877	353.802	409.254
ARHGAP4__chrX	28.1725	9.53149	18.714	0	19.7758	8.9912	19.1251	2.83277	32.2607	12.6422	2.11397	0	0	2.17442	1.12492	0	5.7487	3.81596	15.2737	6.92361	2.93612	2.28315
ARHGAP40__chr20	0	0	0	0	0	0	0.659488	0	0	0	0	0	0.716733	1.44961	7.87442	3.85091	3.59294	3.33896	1.45463	0.923148	0	3.9955
ARHGAP42__chr11	15.2936	26.2116	63.6276	94.1848	23.731	17.3402	30.3364	24.5507	24.67	44.2478	25.3676	91.0107	10.751	7.24807	5.62459	18.6127	38.0852	33.8666	42.1844	29.0792	44.0418	38.8135
ARHGAP44__chr17	7.24435	4.76574	1.8714	35.3193	9.49241	3.21114	4.61641	1.88851	17.0792	14.2225	16.9118	0	4.3004	15.221	28.1229	16.0455	5.7487	12.4019	18.9102	10.1546	29.3612	35.3887
ARHGAP5__chr14	655.211	699.373	504.343	700.5	430.322	373.777	672.678	845.11	447.855	589.444	558.088	546.064	463.01	348.632	430.843	330.536	969.016	890.072	875.689	1090.24	913.133	954.355
ARHGAP5-AS1__chr14	16.9035	16.6801	13.0998	29.4328	2.3731	16.0557	16.4872	64.2095	11.3861	33.1859	4.22794	6.50076	7.88407	15.221	1.12492	12.1946	9.70094	21.4648	12.3644	6.46203	2.20209	6.27865
ARHGAP6__chrX	1.60985	0	0	0	8.70137	1.28446	0	0	0	0	0	0	0	0.724807	0	0	8.26376	11.9249	7.27317	1.8463	22.0209	26.2562
ARHGAP8__chr22	0	0	0	0	0	0	0	0.944257	0	0	0	0	0	0.724807	0	0	0	0	0	0	0	0
ARHGDIA__chr17	949.814	1034.17	1498.06	311.987	1269.61	976.187	1204.22	914.041	1721.2	1330.6	2010.38	1176.64	914.552	1273.49	1841.49	1517.9	356.779	512.293	381.841	432.956	430.875	495.442
ARHGDIB__chr12	57.9548	35.7431	38.3637	11.7731	37.1786	3.21114	50.7806	31.1605	56.9307	11.062	35.9375	13.0015	419.289	158.008	246.357	184.844	126.472	144.529	240.015	112.162	316.367	283.11
ARHGDIG__chr16	25.7577	29.7859	5.6142	0	5.53724	9.63343	14.5087	20.7737	1.89769	53.7295	10.5698	19.5023	0	0	0	0	0	0	0	0	0	0
ARHGEF1__chr19	112.69	58.3804	47.7207	23.5462	70.402	80.2786	56.716	72.7078	92.9868	12.6422	54.9632	65.0076	76.6905	83.3528	91.1183	80.2273	30.1807	31.9587	9.45512	29.0792	11.0104	38.2427
ARHGEF10__chr8	21.733	32.1688	63.6276	41.2059	3.16414	27.6158	13.1898	20.7737	17.0792	11.062	10.5698	0	30.1028	28.9923	57.3708	53.9127	31.6179	38.1596	17.4556	17.5398	20.5528	14.2697
ARHGEF10L__chr1	94.1765	66.7204	114.155	294.328	97.2972	67.434	130.579	108.59	138.531	131.163	196.599	97.5114	23.6522	42.0388	38.2472	39.7927	27.3063	29.0967	27.638	29.5407	47.7119	31.3932
ARHGEF11__chr1	61.1745	25.0202	29.9424	94.1848	41.1338	50.0938	74.5221	85.9274	94.8845	104.298	80.3308	520.061	45.8709	42.7636	73.1196	62.2564	90.1828	139.76	94.5512	62.3125	132.125	83.3348
ARHGEF12__chr11	975.572	863.791	892.658	235.462	845.615	731.498	1169.27	1023.57	704.043	971.872	623.621	910.107	773.355	941.525	921.307	1025.63	1830.24	1391.39	1772.47	1922.46	1915.82	1840.21
ARHGEF16__chr1	86.1272	25.0202	56.142	17.6597	68.0289	61.0117	98.9232	63.2652	106.271	80.5942	105.698	97.5114	75.257	110.896	64.1203	68.6746	10.4195	18.1258	6.54585	6.46203	15.4146	11.4157
ARHGEF17__chr11	1.60985	0	2.8071	0	0.791034	0	1.31898	1.88851	3.79538	7.9014	4.22794	0	7.88407	13.0465	24.7482	17.9709	8.62306	10.4939	9.45512	5.07731	24.957	0
ARHGEF18__chr19	71.6385	91.7406	87.0202	129.504	64.8648	71.9296	93.6473	75.5405	140.429	102.718	116.268	149.518	59.4889	84.8025	106.867	94.9891	52.0976	56.7624	71.277	48.9268	80.7432	107.879
ARHGEF19__chr1	6.43942	8.34005	13.0998	0	3.16414	7.06451	9.89232	0	0	7.9014	4.22794	0	94.6088	89.8761	78.7442	68.0328	28.7435	32.9126	13.819	24.4634	29.3612	12.5573
ARHGEF2__chr1	349.339	275.222	174.04	158.937	170.072	161.199	218.95	164.301	134.736	203.856	162.776	390.046	50.1713	88.4265	32.6226	81.5109	46.7082	44.8375	50.9122	51.2347	43.3077	50.2292
ARHGEF25__chr12	0	0	0	0	0	0	0	0	0	0	0	0	0.716733	0	0	0.641818	0	0	0	0	0	0
ARHGEF26__chr3	42.6612	17.8715	65.499	64.7521	22.94	28.2581	17.1467	14.1639	15.1815	7.9014	38.0514	13.0015	40.1371	68.8567	49.4964	34.6582	33.7736	28.6197	41.4571	50.3116	38.1695	44.5213
ARHGEF26-AS1__chr3	5.63449	10.7229	10.2927	0	0.791034	2.56891	0	2.83277	5.69307	7.9014	0	0	8.6008	4.34884	0	3.20909	72.5774	60.1014	85.8234	77.0828	52.1161	63.3573
ARHGEF28__chr5	115.91	53.6146	30.8781	11.7731	46.671	48.8094	73.2032	96.3142	94.8845	219.659	63.4191	45.5053	56.6219	68.1319	51.7462	82.1528	213.78	185.551	352.021	318.948	339.122	265.986
ARHGEF3__chr3	43.4661	33.3602	17.7783	17.6597	26.8952	43.0293	36.2718	31.1605	45.5445	23.7042	23.2537	39.0046	164.849	179.027	98.9927	143.126	83.7155	77.2732	93.8239	71.0824	80.0092	105.025
ARHGEF3-AS1__chr3	0	0	0	0	0	0	0	0	0	0	0	0	0	0	0	0	0	0	0	0	0	0
ARHGEF33__chr2	0	0	0	0	0	1.92669	0	0	0	1.58028	0	0	0	0	0	0	14.0125	11.9249	8.7278	5.07731	5.87224	6.84944
ARHGEF35__chr7	88.542	104.846	248.896	264.895	106.79	138.079	206.42	237.008	195.462	172.25	213.511	182.021	51.6048	42.7636	79.8691	45.5691	94.4943	92.06	21.0922	29.5407	54.3182	38.8135
ARHGEF37__chr5	21.733	19.063	69.2418	5.88655	34.0145	39.8182	61.9919	70.8193	68.3168	58.4703	84.5588	84.5099	46.5877	18.845	30.3728	16.0455	21.9169	41.0216	82.1868	60.9278	29.3612	56.5078
ARHGEF38__chr4	24.1478	38.126	8.42131	5.88655	9.49241	35.3226	24.4011	31.1605	32.2607	17.3831	21.1397	19.5023	16.4849	10.8721	4.49967	1.28364	44.5525	28.1427	37.0932	29.0792	34.4994	59.3618
ARHGEF38-IT1__chr4	5.63449	0	0	0	1.58207	6.42228	2.63795	2.83277	0	11.062	4.22794	0	3.58367	0	0	0	1.43718	0	2.18195	1.8463	0	0
ARHGEF39__chr9	32.1971	60.7632	36.4923	11.7731	43.5069	40.4604	5.93539	16.0524	15.1815	1.58028	6.34191	13.0015	5.73387	13.0465	2.24983	3.85091	12.216	3.33896	16.7283	2.30787	13.9466	4.56629
ARHGEF4__chr2	0	0	0.935701	0	0	0	0	0	0	0	0	0	68.8064	31.8915	96.7429	84.72	82.6376	48.1765	48.0029	64.1588	33.7654	45.0921
ARHGEF40__chr14	140.057	160.844	32.7495	11.7731	219.116	111.106	102.88	199.238	13.2838	61.6309	181.801	110.513	53.755	56.535	60.7455	38.5091	38.4445	59.6244	56.0034	45.2342	50.648	72.4899
ARHGEF5__chr7	37.8316	32.1688	70.1775	52.979	17.4027	22.478	38.9098	31.1605	45.5445	31.6056	57.0772	71.5084	58.0554	23.1938	52.8711	51.3455	8.98235	21.9418	13.819	14.3088	5.13821	2.85393
ARHGEF6__chrX	0.804927	0	0	0	1.58207	0	0.659488	0	3.79538	0	0	0	2.86693	4.34884	0	5.77637	11.4974	9.0629	14.5463	12.9241	50.648	43.9505
ARHGEF7__chr13	126.374	71.4862	59.8848	105.958	115.491	114.959	116.729	84.9831	64.5214	124.842	107.812	52.0061	103.926	105.822	95.618	121.946	132.22	168.379	102.552	100.162	118.913	135.276
ARHGEF7-AS2__chr13	0	0	0	0	0	0	0	0	0	0	0	0	0	0	0	0	0	0	5.09122	0	0	0
ARHGEF9__chrX	78.078	47.6574	36.4923	0	90.9689	50.0938	50.1211	51.9341	26.5677	60.0506	65.533	13.0015	71.6733	84.8025	66.3701	62.2564	32.6958	30.0507	68.3678	54.9273	37.4355	35.9595
ARID1A__chr1	894.274	662.438	386.444	117.731	650.23	353.868	743.902	533.505	988.696	774.337	701.838	923.108	1024.93	1179.26	1140.67	1034.61	1229.5	1034.6	1074.97	1095.31	941.76	1073.08
ARID1B__chr6	264.821	263.307	121.641	200.143	175.61	215.789	259.179	258.726	275.165	216.498	255.79	84.5099	346.899	255.857	338.6	286.893	469.238	457.438	402.206	460.189	444.088	344.755
ARID2__chr12	246.308	207.31	195.561	247.235	341.727	238.909	218.95	220.012	204.95	181.732	348.805	279.533	214.303	255.132	208.11	200.889	367.917	443.605	294.563	342.949	209.932	240.301
ARID3A__chr19	30.5872	28.5945	12.1641	0	18.9848	9.63343	33.6339	11.3311	36.0561	11.062	14.7978	26.003	13.6179	13.0465	12.3741	12.1946	29.1028	11.9249	8.00048	7.38518	0	6.27865
ARID3B__chr15	26.5626	3.57431	24.3282	35.3193	31.6414	22.478	18.4657	22.6622	13.2838	48.9887	25.3676	0	12.1845	6.52327	57.3708	19.2546	9.34165	0.95399	4.3639	20.3093	7.34029	1.71236
ARID3C__chr9	0	0	0	0	0	0	0	0	0	0	0	0	0	0	0	0	0	0	0	0.923148	0	0
ARID4A__chr14	178.694	216.841	85.1488	82.4117	95.7151	93.1231	164.872	159.579	140.429	148.546	84.5588	123.514	101.059	136.264	95.618	89.8546	140.125	132.128	144.736	112.162	102.03	125.573
ARID4B__chr1	309.092	413.428	286.324	264.895	314.04	315.976	315.895	231.343	235.313	211.757	116.268	266.531	388.469	287.024	276.73	167.515	777.512	772.732	760.773	805.446	750.178	740.31
ARID5A__chr2	2.41478	14.2972	0.935701	11.7731	1.58207	5.78006	5.2759	2.83277	3.79538	3.16056	2.11397	6.50076	2.86693	3.62404	3.37475	5.77637	2.15576	11.9249	0	10.1546	5.87224	5.13708
ARID5B__chr10	620.599	708.904	420.13	629.861	372.577	484.24	390.417	377.703	250.495	241.783	340.349	338.04	390.62	361.679	374.597	320.267	518.102	498.46	652.403	470.805	674.573	651.267
ARIH1__chr15	236.649	246.627	189.947	311.987	181.147	219.642	158.277	193.573	235.313	154.867	240.992	214.525	235.805	188.45	201.36	279.191	341.689	381.596	409.479	314.332	287.006	355.029
ARIH2__chr3	91.7617	95.3149	101.056	41.2059	158.207	119.454	86.3929	70.8193	62.6237	80.5942	78.2169	71.5084	113.961	115.969	152.989	141.842	85.1527	79.1812	79.2775	90.0069	93.9558	107.308
ARIH2OS__chr3	3.21971	0	4.6785	0	0	3.85337	0.659488	0.944257	0	0	0	0	1.43347	7.24807	3.37475	0.641818	1.43718	3.33896	0.727317	0.461574	1.46806	0
ARL1__chr12	345.314	355.048	260.125	429.718	299.802	371.85	371.292	494.791	394.719	414.033	456.617	305.536	314.646	256.582	277.855	274.698	561.936	571.44	611.673	724.209	712.009	629.006
ARL10__chr5	0.804927	4.76574	0	0	0.791034	1.92669	0	0	0	0	0	0	1.43347	1.44961	0	0.641818	0	0	0.727317	0	0	0
ARL11__chr13	0.804927	0	0	0	1.58207	1.28446	1.31898	0.944257	1.89769	3.16056	2.11397	39.0046	0	2.17442	0	0	4.31153	3.81596	4.3639	11.0778	30.0952	6.27865
ARL13A__chrX	0	0	0	0	0	0	0	0	0	0	0	0	0	0	0	0	0	0	0	0	0	0
ARL13B__chr3	30.5872	20.2544	15.9069	35.3193	22.94	23.1202	8.57334	16.9966	15.1815	7.9014	8.45588	6.50076	24.3689	30.4419	26.998	20.5382	141.562	116.864	147.645	154.166	149.742	131.281
ARL14__chr3	45.0759	46.466	407.03	547.449	90.1779	62.2962	437.24	455.132	277.063	251.264	224.081	201.524	2.1502	2.17442	12.3741	0.641818	4.67082	1.90798	0	0.461574	2.20209	0
ARL14EP__chr11	25.7577	27.403	53.3349	52.979	49.8351	41.7448	24.4011	20.7737	26.5677	14.2225	46.5073	6.50076	36.5534	50.7365	29.2478	66.7491	55.3313	44.8375	39.2751	98.3152	45.5098	84.4764
ARL15__chr5	13.6838	1.19144	0.935701	29.4328	16.6117	10.2757	12.5303	21.7179	9.48845	36.3464	21.1397	0	4.3004	7.24807	16.8738	7.70182	4.67082	1.43098	6.54585	9.69305	6.60627	0
ARL16__chr17	24.1478	19.063	54.2706	52.979	41.9248	21.8358	21.1036	25.4949	64.5214	14.2225	21.1397	19.5023	48.0211	43.4884	49.4964	57.7637	26.2285	26.2347	16.7283	14.7704	24.223	14.8404
ARL17A__chr17	44.271	11.9144	0.935701	0	6.32827	14.129	1.31898	2.83277	11.3861	3.16056	2.11397	0	25.8024	13.7713	26.998	20.5382	35.5701	17.6488	13.0917	12.4625	32.2973	29.1101
ARL17B__chr17	0	0	0	0	0	0	0	0	0	0	0	0	0	0	0	2.56727	0	0	0	0	0	0
ARL2__chr11	259.187	309.773	137.548	29.4328	283.19	326.894	155.639	133.14	121.452	219.659	160.662	227.527	148.364	130.465	134.99	228.487	113.896	125.45	128.735	84.468	126.987	132.993
ARL2BP__chr16	112.69	115.569	287.26	200.143	211.206	229.918	199.165	231.343	282.756	224.4	183.915	156.018	731.068	331.962	555.709	358.777	511.635	419.756	524.395	414.493	410.322	329.914
ARL3__chr10	185.938	193.013	189.012	82.4117	204.878	313.407	46.8236	50.0456	100.578	48.9887	40.1654	52.0061	432.19	448.656	290.229	401.778	737.99	671.132	518.577	651.281	629.797	683.231
ARL4A__chr7	243.088	276.413	371.473	600.428	169.281	227.991	311.938	307.828	288.449	342.921	202.941	546.064	341.165	287.749	222.734	180.993	212.343	183.166	257.47	230.325	190.848	192.926
ARL4C__chr2	119.129	159.652	133.805	129.504	132.103	134.868	32.3149	39.6588	60.7261	20.5436	48.6213	19.5023	1065.07	961.095	736.821	773.391	103.836	109.232	101.824	149.55	137.998	156.966
ARL4D__chr17	6.43942	14.2972	41.1708	5.88655	25.3131	16.0557	1.97846	3.77703	15.1815	6.32112	12.6838	58.5069	835.711	1039.37	772.818	709.851	79.404	112.094	105.461	112.162	97.6259	114.728
ARL5A__chr2	384.755	258.542	334.045	300.214	270.534	295.425	393.714	318.215	271.37	450.38	270.588	487.557	424.306	400.818	388.096	298.446	563.014	464.116	473.483	529.887	378.759	382.998
ARL5B__chr10	53.1252	30.9773	68.3061	70.6386	54.5813	44.956	65.9488	106.701	83.4983	39.507	118.382	52.0061	17.9183	21.7442	17.9987	16.6873	42.756	38.1596	46.5483	46.1574	45.5098	71.9191
ARL6__chr3	22.538	20.2544	19.6497	41.2059	10.2834	35.9648	4.61641	10.3868	20.8746	6.32112	2.11397	65.0076	20.0685	27.5427	15.7488	20.5382	366.48	370.148	213.831	334.179	188.646	271.694
ARL6IP1__chr16	1402.99	1566.74	1771.28	1977.88	1541.72	1586.3	1313.04	1394.67	1136.72	1286.35	1188.05	1443.17	915.268	863.246	709.823	720.762	959.315	760.807	965.149	1123.01	1110.59	991.456
ARL6IP4__chr12	324.386	316.922	314.395	158.937	312.458	348.73	203.782	252.117	337.789	270.228	240.992	370.543	407.821	466.776	372.348	388.3	141.203	135.944	85.0961	109.855	86.6155	117.011
ARL6IP5__chr3	1403.79	1227.18	1457.82	2213.34	693.737	956.92	1540.56	1739.32	1244.88	1811	1312.77	1787.71	947.521	937.176	1103.54	1180.3	1086.86	1128.09	1001.52	1012.69	1163.44	966.912
ARL6IP6__chr2	169.84	498.02	117.898	359.08	100.461	154.135	89.0309	35.8818	81.6006	30.0253	52.8492	71.5084	137.613	110.171	134.99	94.3473	173.898	134.036	178.92	181.86	154.88	111.303
ARL8A__chr1	229.404	444.406	249.832	211.916	208.833	258.176	450.43	389.034	252.393	384.008	350.919	559.065	367.684	342.834	399.346	322.193	273.063	239.451	218.195	293.099	302.42	305.371
ARL8B__chr3	224.575	232.33	255.446	300.214	206.46	254.965	301.386	364.483	419.389	276.549	293.842	240.528	282.393	243.535	362.223	390.226	391.271	330.08	330.202	339.718	358.94	293.384
ARL9__chr4	0	0	0	0	4.7462	0	0	5.66554	0	0	0	0	10.0343	1.44961	2.24983	0.641818	0.359294	3.33896	1.45463	6.92361	0	5.70786
ARMC1__chr8	197.207	284.753	242.346	476.811	266.578	219.642	185.316	153.914	144.224	278.129	160.662	169.02	135.463	144.961	177.737	158.529	187.911	189.367	204.376	157.397	157.082	183.222
ARMC10__chr7	276.09	278.796	224.568	335.533	248.385	235.698	144.428	180.353	203.053	167.51	270.588	32.5038	194.235	175.403	211.484	240.04	188.989	140.237	162.192	191.092	118.179	144.98
ARMC2__chr6	4.82956	0	0.935701	0	3.16414	3.21114	0.659488	0	0	0	0	0	5.73387	1.44961	0	1.92546	417.14	433.588	227.65	260.328	222.411	188.359
ARMC2-AS1__chr6	0	0	0	0	0	0	0	0	0	0	0	0	0	0	0	0	0.718588	0	0	0	0	0
ARMC3__chr10	2.41478	0	0.935701	0	0.791034	0	0	0	0	0	0	0	0	0	5.62459	0	1002.07	1054.64	810.231	860.835	731.093	702.067
ARMC4__chr10	0	0	0	0	0	0	0	0	0	0	0	0	0	0	0	0	383.726	460.777	314.928	378.491	335.451	337.905
ARMC5__chr16	16.9035	16.6801	35.5566	17.6597	31.6414	85.4164	30.9959	32.1047	18.9769	28.445	42.2794	0	53.755	39.1396	35.9973	56.48	12.216	17.6488	20.3649	12.4625	11.0104	6.27865
ARMC6__chr19	42.6612	46.466	53.3349	35.3193	55.3724	59.085	41.5477	41.5473	115.759	28.445	71.8749	6.50076	106.793	103.647	96.7429	103.333	37.0073	40.5446	54.5488	48.4653	45.5098	45.6629
ARMC7__chr17	29.7823	53.6146	114.155	52.979	70.402	34.6803	31.6554	45.3243	66.4191	67.952	107.812	65.0076	35.8367	26.8179	44.9967	50.0618	13.6532	14.3098	21.0922	12.0009	20.5528	16.5528
ARMC8__chr3	91.7617	82.2091	109.477	194.256	105.999	105.325	120.686	95.3699	91.0891	140.645	97.2426	273.032	147.647	110.171	160.863	100.765	210.546	159.316	173.829	186.476	180.571	147.834
ARMC9__chr2	30.5872	17.8715	27.1353	0	17.4027	8.9912	11.2113	4.72128	7.59076	28.445	2.11397	0	43.7207	46.3877	38.2472	31.4491	75.811	82.0431	58.9127	46.619	41.8397	53.6539
ARMCX1__chrX	1.60985	5.95718	21.5211	41.2059	11.0745	8.9912	1.97846	0	13.2838	0	6.34191	0	30.8195	54.3606	33.7475	61.6146	21.5576	47.6995	13.0917	12.0009	17.6167	23.973
ARMCX2__chrX	49.9055	35.7431	72.9847	117.731	41.1338	65.5073	10.5518	14.1639	32.2607	7.9014	21.1397	0	136.896	165.256	161.988	112.318	110.663	63.9173	46.5483	96.4689	154.146	87.3303
ARMCX3__chrX	179.499	113.186	189.947	300.214	162.162	182.393	189.933	238.897	155.611	175.411	200.827	299.035	197.102	279.051	218.234	243.891	234.978	234.681	325.111	246.48	274.527	312.791
ARMCX4__chrX	5.63449	14.2972	5.6142	0	18.1938	16.6979	23.0821	6.6098	9.48845	18.9634	10.5698	6.50076	23.6522	19.5698	56.2459	28.8818	25.8692	26.7117	41.4571	30.4639	46.9779	35.3887
ARMCX5__chrX	41.8562	16.6801	61.7562	88.2983	43.5069	56.5161	50.1211	34.9375	22.7723	42.6675	50.7353	65.0076	59.4889	81.1784	67.495	76.3764	121.441	102.077	148.373	163.397	110.838	101.029
ARMCX5-GPRASP2__chrX	4.82956	0	8.42131	0	3.95517	0.642228	0	0	0	0	0	0	0	2.89923	3.37475	2.56727	1.79647	1.90798	0	0	0	0
ARMCX6__chrX	103.031	107.229	86.0845	194.256	120.237	109.821	88.3714	119.921	100.578	91.6562	93.0146	84.5099	175.6	240.636	115.866	230.413	89.8235	86.3361	71.277	76.6213	88.0835	69.0651
ARMS2__chr10	0	0	0	0	0	0	0	0	0	0	0	0	0	0	0	0	0	0	0	0	0	0
ARMT1__chr6	162.595	92.932	194.626	435.605	143.177	190.1	172.786	237.953	189.769	178.572	118.382	52.0061	137.613	154.384	182.237	107.184	163.119	178.873	175.283	178.168	176.167	215.757
ARNT__chr1	21.733	26.2116	39.2994	29.4328	43.5069	27.6158	44.1857	51.9341	62.6237	37.9267	61.3051	13.0015	101.059	79.004	68.6199	91.78	61.4393	77.2732	70.5497	38.3106	53.5842	43.9505
ARNT2__chr15	2.41478	0	0	0	0	0	0	0	0	1.58028	4.22794	0	19.3518	10.1473	20.2485	32.7327	9.34165	8.10891	37.8205	14.7704	69.7328	25.6854
ARNTL__chr11	37.0267	33.3602	52.3992	0	39.5517	41.7448	41.5477	49.1014	36.0561	75.8534	54.9632	0	37.2701	60.159	31.4977	36.5837	85.8713	83.4741	122.917	83.5449	76.3391	99.3168
ARNTL2__chr12	41.8562	61.9547	153.455	153.05	83.8496	86.7008	38.9098	52.8784	91.0891	42.6675	76.1029	136.516	60.2056	60.159	236.233	107.184	96.2908	100.169	130.19	130.625	71.9349	114.728
ARPC1A__chr7	693.847	656.481	1041.43	1330.36	787.079	1033.99	805.894	861.162	1113.94	864.413	1061.21	721.584	706.699	616.086	853.812	833.722	778.59	807.075	748.409	690.053	703.2	780.265
ARPC1B__chr7	88.542	35.7431	167.49	52.979	34.0145	23.7625	96.9447	74.5963	419.389	142.225	469.301	97.5114	180.617	167.43	202.485	397.927	21.9169	41.9756	40.0024	52.1578	50.648	62.7865
ARPC2__chr2	5851.02	5185.13	7656.84	11231.5	5170.99	5638.77	7697.54	7360.48	7896.29	6392.23	10550.8	6266.73	6392.54	5497.66	11030.9	6785.3	4109.61	4167.98	3668.59	3830.14	3698.77	3580.54
ARPC3__chr12	344.509	245.436	368.666	153.05	249.967	276.158	446.473	422.083	394.719	412.453	367.831	416.049	202.119	270.353	265.48	267.638	165.275	260.916	268.38	342.949	202.592	294.526
ARPC4__chr3	860.467	873.323	915.115	447.378	1375.61	1042.34	1483.19	1359.73	1079.79	1817.32	1560.11	1787.71	714.583	628.408	768.318	794.571	468.879	655.391	461.846	535.887	601.904	605.604
ARPC4-TTLL3__chr3	0	0	0	0	0	0	3.95693	0	0	0	0	0	0	0	0	0	0	0	0	0	0	0
ARPC5__chr1	737.314	574.272	887.044	1306.81	770.467	642.871	1007.7	1086.84	912.789	884.956	894.209	890.604	597.039	585.644	760.444	756.062	617.267	644.42	609.491	556.197	580.617	651.267
ARPC5L__chr9	147.302	156.078	229.247	182.483	192.221	193.953	201.144	227.566	259.983	216.498	283.272	195.023	231.505	196.423	250.857	245.175	159.167	129.743	225.468	186.014	184.975	198.063
ARPIN__chr15	339.679	391.982	358.373	382.626	314.04	332.674	222.907	225.677	227.723	281.29	154.32	169.02	258.024	284.124	214.859	214.367	174.976	302.415	229.832	241.865	269.389	209.479
ARPP19__chr15	850.003	857.834	1055.47	959.508	732.497	1021.79	733.35	889.49	1009.57	627.371	1181.71	858.1	1316.64	1388.73	1564.76	1573.74	963.986	963.053	1140.43	1136.39	1139.95	1149.56
ARPP21__chr3	0	0	0	0	0	0	0	0	0	0	0	0	0	0	0	0	0	0	0	0	0	0
ARRB1__chr11	216.525	184.673	103.863	94.1848	153.461	119.454	108.156	94.4257	104.373	104.298	143.75	117.014	19.3518	7.97288	8.99934	8.34364	28.3842	34.3436	22.5468	28.156	24.223	48.5168
ARRB2__chr17	228.599	134.632	294.746	147.164	269.743	278.727	440.538	297.441	356.766	372.946	298.07	435.551	197.102	177.578	137.24	82.7946	125.034	82.9971	138.19	106.162	138.732	156.966
ARRDC1__chr9	584.377	424.151	564.227	111.844	461.964	506.076	732.032	280.444	762.871	611.568	835.018	689.081	471.61	515.338	383.597	620.638	147.67	152.161	101.097	137.087	141.668	114.157
ARRDC1-AS1__chr9	27.3675	19.063	6.5499	0	8.70137	8.34897	7.25437	10.3868	1.89769	11.062	6.34191	26.003	22.2187	39.1396	14.6239	21.8218	11.8567	11.4479	2.18195	11.0778	10.2764	14.8404
ARRDC2__chr19	8.04927	13.1058	21.5211	11.7731	10.2834	20.5513	13.8492	16.9966	9.48845	17.3831	19.0257	6.50076	30.1028	10.1473	16.8738	13.4782	11.8567	4.29295	5.81853	18.0014	22.0209	12.5573
ARRDC3__chr5	346.119	328.836	107.606	370.853	105.208	139.364	75.1816	54.7669	60.7261	134.324	44.3933	104.012	76.6905	69.5815	134.99	151.469	542.893	535.188	418.934	480.96	535.107	465.191
ARRDC3-AS1__chr5	3.21971	1.19144	1.8714	0	1.58207	0.642228	5.93539	0	5.69307	6.32112	4.22794	26.003	2.1502	3.62404	0	5.13455	7.54517	8.10891	2.18195	10.1546	13.2125	3.9955
ARRDC4__chr15	484.566	386.025	316.267	983.054	259.459	199.733	1995.61	2449.4	926.072	3272.76	1219.76	2912.34	152.664	168.155	87.7435	105.258	689.845	755.56	759.319	714.055	492.534	556.517
ARRDC5__chr19	0	0	0	0	0	0	0	0	0	0	0	0	0	0	0	0	0.359294	0.476995	0	0	0	0
ARSA__chr22	39.4414	35.7431	43.9779	0	37.1786	30.827	69.9057	41.5473	66.4191	53.7295	73.9889	71.5084	95.3255	86.9769	55.1209	53.2709	16.8868	18.6028	17.4556	12.4625	16.8827	15.4112
ARSB__chr5	0	3.57431	7.48561	0	7.91034	23.1202	5.2759	7.55405	0	3.16056	2.11397	45.5053	20.7853	23.1938	12.3741	80.8691	10.7788	20.0338	12.3644	27.2329	29.3612	27.9685
ARSD__chrX	128.788	142.972	105.734	88.2983	79.1034	87.9853	185.316	160.524	311.221	213.338	73.9889	221.026	480.928	282.675	254.231	327.327	162.76	114.479	222.559	160.628	222.411	163.816
ARSE__chrX	20.9281	67.9118	11.2284	5.88655	22.94	60.3695	67.9272	73.652	30.363	47.4084	25.3676	0	0.716733	10.8721	2.24983	0	32.3365	41.9756	33.4566	14.3088	27.8931	11.4157
ARSG__chr17	3.21971	1.19144	0.935701	0	5.53724	3.21114	0.659488	4.72128	0	0	0	0	5.73387	4.34884	0	0	1.43718	5.72394	5.81853	7.38518	4.40418	0
ARSH__chrX	0	0	0	0	0	0	0	0	0	0	0	0	0	0	0	0	0	0	0	0	0	0
ARSI__chr5	0	0	0	0	0	0	0	0	0	0	0	0	1.43347	0	0	2.56727	0.359294	0.476995	0	1.8463	0	2.28315
ARSJ__chr4	11.269	26.2116	4.6785	0	7.1193	9.63343	13.8492	4.72128	17.0792	18.9634	19.0257	6.50076	43.7207	40.5892	64.1203	50.7037	30.1807	26.2347	43.639	39.6954	37.4355	48.5168
ARSK__chr5	29.7823	46.466	21.5211	70.6386	44.2979	3.85337	7.91385	5.66554	1.89769	12.6422	10.5698	0	67.3729	18.845	13.499	25.0309	68.9845	64.8713	59.64	59.0815	68.9988	82.1932
ART3__chr4	0	0	0	0	0	0	0	0	0	0	0	0	0	0	0	0	3.59294	1.43098	0	1.8463	0	2.28315
ART5__chr11	3.21971	1.19144	2.8071	0	0	1.92669	0	1.88851	0	0	0	0	0	0	2.24983	0.641818	0	0	0	0	0	0
ARTN__chr1	13.6838	14.2972	6.5499	0	21.3579	23.1202	7.25437	1.88851	9.48845	4.74084	0	19.5023	10.0343	20.2946	21.3734	26.3146	5.38941	6.20093	5.09122	7.84676	12.4785	1.71236
ARV1__chr1	143.277	179.907	201.176	282.554	158.998	140.648	134.536	188.851	132.838	224.4	171.231	201.524	207.136	195.698	259.856	171.366	60.7207	143.575	105.461	158.781	97.6259	98.1752
ARVCF__chr22	16.9035	11.9144	1.8714	0	3.95517	10.9179	5.93539	1.88851	7.59076	0	10.5698	0	25.0857	21.0194	26.998	35.3	11.8567	24.3267	5.09122	12.4625	10.2764	9.70337
ARX__chrX	0	0	0	0	0	0	4.61641	0	0	0	2.11397	0	0	0	0	0	7.90447	6.20093	4.3639	2.30787	13.9466	1.71236
ASAH1__chr8	173.059	141.781	237.668	323.76	170.863	235.698	182.678	242.674	235.313	211.757	255.79	247.029	1085.13	1231.45	807.69	1136.66	1268.31	1204.89	1117.16	1156.7	1239.78	1244.31
ASAH2__chr10	0	0	0	0	0	0	3.29744	3.77703	0	14.2225	0	0	0	0	0	0	0	0	0	0	0	0
ASAH2B__chr10	33.002	109.612	43.0422	70.6386	39.5517	38.5337	123.324	138.806	41.7492	74.2731	40.1654	65.0076	43.7207	45.6629	58.4957	50.0618	109.225	95.876	58.9127	123.702	136.529	97.0337
ASAP1__chr8	223.77	253.776	85.1488	359.08	145.55	75.1407	190.592	149.193	87.2937	188.053	114.154	253.53	144.063	193.524	190.111	162.38	127.909	81.5661	89.46	120.471	198.188	113.016
ASAP1-IT1__chr8	4.02464	0	0	0	0	1.92669	0	1.88851	0	0	0	0	0	2.17442	2.24983	0	0	0	0.727317	0	0	0
ASAP1-IT2__chr8	3.21971	1.19144	0	0	0	0	0	0	0	1.58028	0	0	2.1502	0.724807	5.62459	1.92546	0.718588	2.38497	1.45463	0.461574	0	1.14157
ASAP2__chr2	193.988	140.589	247.025	194.256	162.162	170.191	199.165	207.737	233.416	113.78	255.79	156.018	97.4757	69.5815	167.613	143.126	105.992	127.835	130.917	138.472	113.775	95.8921
ASAP3__chr1	3.21971	1.19144	2.8071	0	0	2.56891	8.57334	0.944257	7.59076	1.58028	8.45588	19.5023	15.0514	10.1473	2.24983	8.98546	10.7788	0.476995	0	11.5393	5.87224	5.70786
ASB1__chr2	31.3922	29.7859	80.4703	5.88655	26.8952	43.6715	44.8452	18.8851	34.1584	37.9267	54.9632	58.5069	68.8064	50.0117	41.6219	48.1364	61.08	74.8882	52.3668	26.3097	31.5633	33.6764
ASB11__chrX	0.804927	0	0	0	0	0	0.659488	0	5.69307	0	0	0	0	0.724807	0	0	0	0.476995	0.727317	0	0	0
ASB12__chrX	0	0	0	0	0	2.56891	0	0	0	0	8.45588	0	2.1502	0	0	0	19.0426	6.67793	0	18.0014	37.4355	25.6854
ASB13__chr10	55.54	47.6574	43.0422	17.6597	50.6262	50.736	71.2247	69.875	30.363	154.867	82.4448	78.0091	13.6179	28.9923	48.3714	23.1055	13.2939	16.6948	13.0917	18.463	18.3507	26.827
ASB14__chr3	0	0	0	0	0	0	1.97846	6.6098	1.89769	0	0	0	0	0	0	0	43.1153	40.5446	18.9102	18.0014	50.648	19.9775
ASB15__chr7	0	0	0	0	1.58207	0	0	0	0	0	0	0	0	0	0	0	0	0	0	0	0	0
ASB16__chr17	0	0	0	0	0	0	0	0	0	0	0	0	0	0	0	0	0.359294	0	0	0	0	0
ASB16-AS1__chr17	46.6858	45.2746	21.5211	5.88655	41.1338	24.4047	19.7846	14.1639	3.79538	26.8647	23.2537	45.5053	40.8538	37.69	50.6213	44.9273	16.5275	15.7408	18.9102	30.0023	7.34029	26.2562
ASB2__chr14	0	0	0	0	0	0	0	0	0	0	0	0	7.16733	2.17442	3.37475	5.77637	0.359294	0.476995	2.18195	0.923148	5.13821	5.70786
ASB3__chr2	15.2936	14.2972	21.5211	11.7731	6.32827	28.9003	16.4872	9.44257	0	7.9014	12.6838	0	10.0343	21.0194	28.1229	28.8818	30.54	31.0047	50.1849	54.0041	18.3507	31.3932
ASB4__chr7	0	5.95718	0.935701	0	0.791034	0.642228	0	0.944257	1.89769	0	2.11397	0	0	2.17442	1.12492	3.20909	21.1983	9.0629	5.09122	15.6935	5.87224	2.28315
ASB5__chr4	0	0	0	0	0	0	0	0	1.89769	0	0	0	0	0	0	0	0	0	0	0	0	0
ASB6__chr9	15.2936	14.2972	24.3282	5.88655	20.5669	21.8358	28.358	24.5507	15.1815	34.7661	19.0257	32.5038	24.3689	34.7908	23.6233	39.1509	24.0727	15.7408	11.6371	13.8472	8.07432	17.6944
ASB7__chr15	80.4927	82.2091	69.2418	70.6386	56.1634	66.7918	52.759	113.311	39.8515	135.904	12.6838	91.0107	46.5877	62.3334	129.365	70.6	163.479	171.241	132.372	86.3143	68.2647	114.157
ASB8__chr12	145.692	163.227	120.705	11.7731	97.2972	62.9384	180.7	120.865	178.383	189.634	167.004	305.536	209.286	140.613	166.488	139.916	182.881	119.249	165.828	102.931	148.274	130.71
ASB9__chrX	11.269	5.95718	10.2927	0	20.5669	17.9824	3.95693	1.88851	3.79538	0	0	0	5.73387	10.8721	7.87442	4.49273	27.3063	21.4648	31.2746	35.5412	30.0952	17.6944
ASB9P1__chr15	0	0	0	0	0	0	0	0	0	0	0	0	0	0	0	0	0.718588	0	0	0	0	0
ASCC1__chr10	264.821	133.441	230.182	217.802	194.594	191.384	217.631	197.35	201.155	289.191	150.092	221.026	232.222	243.535	291.354	200.247	347.437	391.613	462.573	413.57	411.791	437.793
ASCC2__chr22	132.008	162.035	527.735	211.916	166.908	200.375	280.942	249.284	311.221	426.675	302.298	442.052	165.565	179.752	172.112	226.562	197.612	239.451	226.923	237.711	342.058	303.088
ASCC3__chr6	119.129	151.312	342.466	523.903	199.341	258.818	311.278	375.814	256.188	361.884	410.11	279.533	156.965	179.027	194.611	128.364	281.327	274.272	319.292	327.256	296.548	340.759
ASCL1__chr12	0	0	0	0	0	0	0	1.88851	0	1.58028	6.34191	0	0	0	0	0	0.718588	0	0	2.30787	0	0
ASCL2__chr11	479.737	514.7	133.805	147.164	277.653	272.947	29.677	10.3868	0	9.48168	6.34191	0	40.1371	63.783	28.1229	57.1218	11.4974	9.5399	5.81853	8.30833	3.67015	1.14157
ASCL3__chr11	0	0	0	0	0	0	0	0	0	0	0	0	0	0	0	0	0.718588	0	2.90927	5.53889	0	3.42472
ASCL5__chr1	1.60985	0	0	0	0	0	0	0	0	0	6.34191	0	2.86693	2.89923	0	0	0	0	0	0	0	0
ASF1A__chr6	67.6139	69.1033	106.67	88.2983	69.611	74.4985	51.4401	87.8159	89.1914	47.4084	88.7867	39.0046	156.965	160.907	118.116	103.333	171.743	162.178	141.827	168.936	145.338	193.497
ASF1B__chr19	261.601	256.159	251.703	229.575	294.265	344.234	43.5262	51.9341	72.1122	64.7915	50.7353	52.0061	138.33	162.357	174.362	202.815	215.217	181.735	326.565	255.25	199.656	277.973
ASGR1__chr17	0.804927	0	0	0	0	0	8.57334	8.49831	0	0	2.11397	0	0	0	0	0	0.718588	0	1.45463	0.461574	2.20209	0
ASH1L__chr1	324.386	279.987	130.062	70.6386	204.087	172.117	247.308	186.019	159.406	176.991	118.382	97.5114	245.123	284.849	187.861	222.069	176.773	193.183	164.374	248.327	228.283	234.022
ASH1L-AS1__chr1	20.9281	21.4458	12.1641	0	7.1193	1.28446	15.8277	12.2753	1.89769	23.7042	12.6838	0	25.8024	24.6434	30.3728	25.0309	25.8692	23.8497	8.00048	8.30833	16.8827	13.6989
ASH2L__chr8	249.528	223.99	240.475	158.937	180.356	222.211	176.743	457.02	288.449	202.276	181.801	221.026	387.036	384.873	307.102	362.627	442.291	393.521	327.293	232.633	344.994	396.696
ASIC1__chr12	68.4188	92.932	23.3925	0	50.6262	77.7096	5.2759	5.66554	3.79538	4.74084	6.34191	6.50076	73.1068	54.3606	34.8724	11.5527	34.1329	0.476995	9.45512	24.4634	33.0313	19.9775
ASIC2__chr17	4.82956	0	0	5.88655	2.3731	0.642228	0	0	0	1.58028	2.11397	0	0	0	3.37475	0.641818	0	0	0	0	0	0
ASIC3__chr7	4.02464	2.38287	0.935701	5.88655	3.16414	0	11.8708	0	0	3.16056	0	0	0	4.34884	1.12492	0	3.59294	7.15492	1.45463	3.23102	0	0
ASIC5__chr4	0	0	0	0	0	0	0	0	0	0	0	0	0	0	5.62459	0	0	0	0	0	0	0
ASL__chr7	70.0287	85.7834	70.1775	17.6597	81.4765	96.3343	284.239	143.527	233.416	336.599	247.334	344.54	15.7681	12.3217	38.2472	28.24	19.0426	13.8329	12.3644	38.7722	30.8292	41.0966
ASNA1__chr19	350.948	494.446	571.713	111.844	628.081	542.041	502.53	307.828	685.066	594.185	695.496	390.046	511.748	439.958	498.338	593.04	201.923	262.824	208.013	242.326	276.729	355.029
ASNS__chr7	206.866	132.249	268.546	158.937	177.192	238.267	41.5477	57.5997	102.475	60.0506	88.7867	71.5084	55.9052	48.5621	55.1209	66.1073	33.0551	39.1136	104.006	75.2365	105.7	123.861
ASNSD1__chr2	66.004	70.2947	140.355	217.802	94.133	103.399	77.8196	112.367	51.2376	79.014	97.2426	32.5038	121.845	132.64	137.24	118.095	179.647	147.391	152.009	189.245	151.21	146.692
ASPA__chr17	0	0	0	0	0	0.642228	15.1682	18.8851	0	22.1239	0	13.0015	0	0	1.12492	0	0	0	0	0	2.93612	0
ASPDH__chr19	0	0	0	0	0.791034	0	1.97846	0	0	33.1859	2.11397	52.0061	0	0	0	0	0	0	0	0	0	0
ASPG__chr14	0	0	9.35701	0	0	0	0	0	0	0	0	0	2.86693	1.44961	0	0.641818	2.15576	2.38497	0	0.461574	0	0
ASPH__chr8	1730.59	1610.82	2052.93	2825.54	1432.56	1389.78	1212.14	1224.7	1339.77	817.004	1456.52	780.091	1372.54	1483.68	1140.67	1185.44	1445.44	1349.9	1883.02	1663.97	2364.31	2014.3
ASPHD1__chr16	7.24435	3.57431	8.42131	5.88655	14.2386	4.4956	9.89232	7.55405	37.9538	14.2225	4.22794	6.50076	3.58367	0	1.12492	3.20909	0.359294	1.90798	0	0	0	0
ASPHD2__chr22	4.82956	17.8715	14.9712	23.5462	19.7758	21.1935	31.6554	36.826	26.5677	4.74084	21.1397	65.0076	15.0514	0.724807	10.1243	6.41818	3.23365	0.95399	2.18195	1.8463	3.67015	1.14157
ASPM__chr1	110.275	181.098	48.6564	70.6386	193.012	151.566	29.0175	33.9932	0	6.32112	0	0	55.1885	78.2792	42.7468	43.0018	66.8287	27.1887	58.9127	50.7731	49.18	51.3708
ASPN__chr9	0	0	0	0	0	0	0	0	0	0	0	0	0	0	0	0	0	0	1.45463	0	0	0
ASPRV1__chr2	0	0	0	17.6597	0	0.642228	1.31898	13.2196	1.89769	1.58028	2.11397	0	0	0	0	0	0	0	0	0.461574	0	0
ASPSCR1__chr17	30.5872	23.8287	31.8138	5.88655	47.462	30.1847	16.4872	17.9409	43.6469	17.3831	16.9118	13.0015	27.9526	37.69	55.1209	54.5546	19.0426	12.4019	10.9098	20.7708	12.4785	17.1236
ASRGL1__chr11	12.0739	16.6801	5.6142	0	26.8952	19.9091	4.61641	13.2196	0	12.6422	4.22794	39.0046	0	0	0	0	1.79647	2.86197	47.2756	35.5412	27.8931	12.5573
ASS1__chr9	690.628	917.406	1189.28	1141.99	654.185	761.683	4644.11	4163.23	4201.48	4505.38	5659.1	4459.52	521.065	497.218	674.95	905.606	224.918	196.999	253.834	288.022	277.463	311.079
ASTE1__chr3	31.3922	34.5516	22.4568	129.504	33.2234	27.6158	54.7375	42.4916	24.67	58.4703	44.3933	149.518	30.1028	23.9186	23.6233	20.5382	28.3842	18.6028	10.1824	28.156	20.5528	21.6899
ASTL__chr2	0	0	0	0	0	0.642228	0	0	0	0	0	0	0	0	0	0	0	0	0	0	0	0
ASTN1__chr1	0	0	0	0	0	0	0	0	0	0	0	0	0	0	0	0	0	4.76995	2.90927	0	6.60627	0
ASTN2__chr9	16.0985	16.6801	15.9069	0	4.7462	17.3402	3.95693	20.7737	9.48845	64.7915	8.45588	26.003	13.6179	7.97288	5.62459	9.62728	33.4143	28.1427	22.5468	38.3106	18.3507	25.1146
ASUN__chr12	134.423	166.801	172.169	76.5252	130.521	188.815	56.0565	60.4324	91.0891	113.78	57.0772	52.0061	68.0897	99.2986	107.992	95.6309	235.338	212.263	193.466	156.474	181.305	179.798
ASXL1__chr20	118.324	79.8262	74.8561	47.0924	94.9241	66.7918	120.027	85.9274	56.9307	50.5689	128.952	188.522	120.411	163.082	110.242	123.229	127.909	114.002	121.462	99.7	168.093	118.724
ASXL2__chr2	54.7351	86.9748	30.8781	76.5252	49.8351	40.4604	46.1641	57.5997	83.4983	63.2112	65.533	19.5023	74.5403	54.3606	48.3714	35.3	117.489	83.9511	88.7326	93.2379	91.0197	136.418
ASXL3__chr18	0	0	0	0	0	0	0	0	1.89769	0	0	0	0	0	0	0	0	0	0.727317	1.8463	18.3507	6.27865
ASZ1__chr7	0	0	0	0	0	0	0	0	0	0	0	0	0	0	0	0	0	0	0	0	0	0
ATAD1__chr10	305.067	266.882	258.253	364.966	200.132	256.249	242.692	212.458	157.508	254.425	361.489	403.047	231.505	244.26	172.112	216.935	357.498	351.545	330.202	390.03	364.079	357.883
ATAD2__chr8	214.111	222.799	262.932	353.193	308.503	306.985	99.5827	81.2061	51.2376	47.4084	50.7353	156.018	96.0423	81.9032	121.491	88.5709	242.164	177.919	311.292	265.867	177.635	168.953
ATAD2B__chr2	26.5626	39.3174	57.0777	5.88655	41.9248	57.1583	30.9959	54.7669	3.79538	50.5689	29.5956	0	43.004	35.5156	22.4983	39.7927	64.6729	77.2732	77.0956	48.4653	41.1057	52.5123
ATAD3A__chr1	28.1725	26.2116	27.1353	0	45.88	23.1202	19.7846	13.2196	32.2607	1.58028	63.4191	0	15.7681	47.1125	47.2465	36.5837	31.2586	31.9587	24.7288	31.8486	18.3507	32.5348
ATAD3B__chr1	13.6838	0	13.0998	0	19.7758	10.2757	5.93539	1.88851	34.1584	6.32112	38.0514	0	16.4849	31.1667	34.8724	26.3146	2.15576	3.33896	10.9098	5.53889	12.4785	2.85393
ATAD3C__chr1	8.04927	13.1058	4.6785	0	7.1193	6.42228	3.29744	17.9409	1.89769	4.74084	0	13.0015	29.3861	16.6706	6.7495	8.98546	5.03012	8.58591	1.45463	15.2319	13.2125	25.1146
ATAD5__chr17	55.54	53.6146	12.1641	35.3193	59.3275	42.3871	20.4441	13.2196	0	6.32112	0	39.0046	35.8367	65.2327	16.8738	18.6127	33.4143	37.2056	37.8205	34.618	22.0209	21.6899
ATAT1__chr6	94.1765	65.529	67.3704	29.4328	98.8792	61.0117	79.798	60.4324	60.7261	86.9154	38.0514	19.5023	165.565	86.2521	113.617	63.54	178.21	212.74	194.921	221.094	173.231	148.975
ATCAY__chr19	0	0	0.935701	11.7731	2.3731	1.28446	0.659488	0	9.48845	3.16056	0	13.0015	1.43347	0	0	0	0.718588	4.29295	2.90927	6.92361	1.46806	1.71236
ATE1__chr10	94.1765	94.1234	132.869	82.4117	93.342	107.894	129.26	186.963	125.247	118.521	160.662	104.012	119.694	123.217	141.74	117.453	294.262	248.991	393.478	244.173	382.429	253.429
ATE1-AS1__chr10	0	0	0	0	0	0	0	0	0	0	0	0	2.86693	0	0	0	0	0.476995	2.90927	0.461574	2.20209	0
ATF1__chr12	77.273	91.7406	80.4703	264.895	80.6855	79.6363	94.3068	83.0946	92.9868	64.7915	80.3308	78.0091	156.248	94.9498	155.239	63.54	205.875	184.12	157.1	216.478	190.114	196.921
ATF2__chr2	119.934	127.484	104.798	100.071	81.4765	95.0498	67.2678	99.147	123.35	64.7915	46.5073	97.5114	94.6088	163.082	92.2432	77.0182	282.046	275.226	248.742	330.948	292.144	210.62
ATF3__chr1	50.7104	29.7859	344.338	29.4328	36.3876	43.0293	99.5827	40.603	104.373	83.7548	42.2794	169.02	14.3347	15.9458	3.37475	8.34364	236.775	170.287	187.648	126.933	110.838	106.737
ATF4__chr22	1747.5	1416.62	1352.09	894.756	1041.79	1352.53	738.626	810.172	808.416	813.844	889.981	897.105	849.329	971.967	991.052	959.519	497.622	528.51	375.295	321.717	369.217	485.168
ATF5__chr19	143.277	134.632	346.209	70.6386	271.325	277.443	264.455	314.438	288.449	227.56	268.474	390.046	182.05	242.086	165.363	167.515	57.8463	75.3652	86.5507	54.4657	78.5412	85.0472
ATF6__chr1	220.55	278.796	357.438	400.285	238.892	402.035	370.632	460.797	280.858	455.12	498.897	214.525	300.311	237.737	221.609	277.907	377.977	235.158	406.57	486.499	361.143	376.148
ATF6B__chr6	60.3696	26.2116	59.8848	35.3193	47.462	22.478	61.9919	37.7703	119.554	48.9887	139.522	6.50076	108.227	139.163	146.239	162.38	39.8816	35.7746	26.9107	27.2329	19.0848	37.6719
ATF7__chr12	46.6858	70.2947	40.2351	58.8655	47.462	62.2962	89.6903	76.4848	45.5445	64.7915	71.8749	58.5069	73.8235	61.6086	46.1216	57.7637	46.7082	62.0093	57.458	49.3884	65.3286	49.0876
ATF7IP__chr12	288.969	281.179	218.954	500.357	376.532	276.8	209.717	222.845	125.247	216.498	128.952	91.0107	369.834	339.935	359.973	318.342	815.597	753.175	553.488	680.36	695.86	571.928
ATF7IP2__chr16	0	0	0	0	2.3731	1.28446	0.659488	0	0	0	0	0	13.6179	21.7442	25.8731	9.62728	87.6677	149.299	191.284	168.936	204.794	158.679
ATG10__chr5	11.269	42.8917	17.7783	0	20.5669	25.0469	16.4872	21.7179	9.48845	12.6422	27.4816	26.003	45.1542	19.5698	21.3734	26.3146	20.4798	33.8666	26.1834	17.0782	19.0848	52.5123
ATG101__chr12	61.1745	51.2317	38.3637	35.3193	50.6262	67.434	104.199	76.4848	119.554	99.5576	126.838	58.5069	61.6391	70.3063	93.3681	63.54	32.6958	47.6995	51.6395	29.5407	57.9883	37.6719
ATG12__chr5	182.719	284.753	137.548	282.554	143.968	145.144	147.725	143.527	110.066	169.09	137.408	156.018	142.63	158.733	143.989	110.393	131.142	129.266	165.828	132.472	140.934	146.121
ATG13__chr11	123.154	146.547	135.677	94.1848	148.714	227.349	215.653	205.848	212.541	346.081	190.257	234.027	209.286	155.834	178.862	151.469	220.247	201.769	205.831	208.631	274.527	250.575
ATG14__chr14	61.9794	42.8917	23.3925	29.4328	32.4324	32.7537	90.3498	153.914	45.5445	86.9154	101.471	84.5099	91.0251	86.9769	42.7468	69.3164	37.7259	56.7624	48.0029	54.0041	36.7015	66.782
ATG16L1__chr2	251.942	184.673	135.677	547.449	125.774	152.85	195.208	166.189	165.099	134.324	302.298	266.531	53.755	71.0311	83.2439	51.3455	85.8713	97.784	141.827	124.625	137.264	135.276
ATG16L2__chr11	18.5133	5.95718	15.9069	11.7731	22.1489	24.4047	7.25437	13.2196	0	0	2.11397	0	12.9012	8.69769	2.24983	8.98546	6.46729	4.29295	7.27317	7.38518	18.3507	8.56179
ATG2A__chr11	48.2956	33.3602	31.8138	0	26.1041	28.2581	62.6513	56.6554	77.8053	101.138	35.9375	19.5023	22.9355	43.4884	67.495	35.3	14.0125	21.9418	12.3644	12.0009	26.4251	21.1191
ATG2B__chr14	78.078	33.3602	69.2418	147.164	56.1634	55.2316	65.9488	89.7044	26.5677	69.5323	73.9889	78.0091	87.4415	115.244	106.867	71.8837	280.609	234.204	240.015	154.166	211.4	210.62
ATG3__chr3	141.667	185.864	218.018	376.739	196.967	214.504	227.523	246.451	237.211	232.301	418.566	266.531	169.149	179.752	128.241	215.651	182.521	227.527	207.285	231.249	231.219	222.036
ATG4A__chrX	24.9528	25.0202	66.4347	47.0924	30.0593	44.956	116.07	94.4257	104.373	96.397	76.1029	97.5114	19.3518	60.8838	78.7442	34.6582	110.663	129.266	111.279	84.0064	77.8071	89.6134
ATG4B__chr2	171.45	170.375	351.823	23.5462	236.519	156.704	178.062	129.363	153.713	173.831	109.926	91.0107	174.883	150.035	173.237	139.275	95.5722	103.508	146.918	88.1606	124.051	158.679
ATG4C__chr1	123.154	162.035	110.413	194.256	111.536	161.842	52.0995	120.865	70.2145	74.2731	99.3565	97.5114	87.4415	150.76	114.742	102.691	162.401	264.255	171.647	198.938	144.604	151.258
ATG4D__chr19	8.04927	4.76574	11.2284	0	10.2834	7.70674	7.91385	0.944257	11.3861	17.3831	6.34191	13.0015	32.253	27.5427	14.6239	32.7327	5.38941	1.43098	0.727317	6.46203	0	8.56179
ATG5__chr6	70.0287	71.4862	151.584	264.895	121.819	120.739	143.109	173.743	235.313	181.732	177.573	117.014	108.943	69.5815	119.241	129.006	202.642	207.97	225.468	245.096	245.166	230.027
ATG7__chr3	26.5626	48.8489	28.071	17.6597	36.3876	64.2228	27.039	28.3277	39.8515	45.8281	27.4816	26.003	15.0514	35.5156	24.7482	28.24	45.9896	55.3314	29.82	51.6963	41.8397	42.2382
ATG9A__chr2	292.994	258.542	65.499	41.2059	180.356	177.897	253.903	214.346	127.145	278.129	221.967	520.061	161.265	128.291	201.36	220.144	56.7685	78.7042	58.9127	67.8514	55.0522	95.3213
ATG9B__chr7	2.41478	0	0	0	1.58207	0.642228	3.29744	0	0	0	0	0	0	0	0	0	250.787	264.255	189.102	187.861	45.5098	46.8045
ATHL1__chr11	4.82956	1.19144	0	0	3.95517	3.85337	5.2759	5.66554	3.79538	3.16056	0	0	2.1502	9.4225	2.24983	1.92546	1.43718	4.29295	3.63658	14.3088	21.2869	12.5573
ATIC__chr2	289.774	327.645	303.167	223.689	427.158	388.548	239.394	220.956	259.983	240.202	228.309	195.023	180.617	210.919	208.11	190.62	214.858	181.258	192.739	222.94	151.21	148.975
ATL1__chr14	22.538	22.6373	25.2639	41.2059	6.32827	12.8446	54.7375	28.3277	30.363	15.8028	33.8235	45.5053	10.0343	17.3954	20.2485	18.6127	42.3967	65.3483	26.9107	46.1574	49.18	40.5258
ATL2__chr2	147.302	206.118	296.617	1230.29	274.489	182.393	191.251	215.291	115.759	126.422	160.662	156.018	222.187	172.504	246.357	218.86	232.104	240.882	234.923	226.171	244.432	261.42
ATL3__chr11	250.332	272.839	341.531	570.995	279.235	235.698	323.149	383.368	246.7	316.056	268.474	422.549	240.106	208.02	286.854	286.893	242.523	241.359	321.474	314.332	282.601	235.735
ATM__chr11	100.616	76.2519	53.3349	52.979	75.9392	90.5542	63.9703	48.1571	41.7492	60.0506	59.1911	104.012	94.6088	92.0505	82.1189	89.2128	107.429	86.8131	124.371	170.782	126.253	125.002
ATMIN__chr16	239.063	272.839	271.353	570.995	210.415	339.097	260.498	337.1	297.937	312.895	234.651	136.516	245.123	308.768	313.852	298.446	258.692	239.928	249.47	185.091	238.56	203.771
ATN1__chr12	211.696	283.562	220.825	253.122	189.057	232.487	304.683	312.549	299.835	259.166	188.143	182.021	380.585	612.462	463.466	477.513	663.616	626.771	572.398	587.584	850.006	734.602
ATOH7__chr10	3.21971	7.14862	0	0	0	2.56891	0	0	0	0	0	0	0	0	0	0	1.79647	10.0169	6.54585	0	0	0
ATOH8__chr2	1.60985	1.19144	0	0	0	1.28446	0	2.83277	1.89769	3.16056	0	6.50076	2.1502	2.89923	281.229	276.624	7.54517	8.58591	12.3644	4.61574	2.20209	5.13708
ATOX1__chr5	86.9322	79.8262	108.541	76.5252	139.222	163.768	221.588	223.789	75.9076	308.154	99.3565	442.052	84.5745	119.593	116.991	99.4819	54.6127	68.2103	59.64	67.3898	47.7119	68.4944
ATP10A__chr15	0	0	0	0	0	0	0	0	0	0	0	0	0.716733	4.34884	1.12492	0.641818	4.31153	2.86197	3.63658	4.15416	8.07432	24.5438
ATP10B__chr5	355.778	272.839	316.267	559.222	231.773	394.971	662.126	684.586	468.729	523.072	568.658	695.581	101.059	98.5738	190.111	269.564	93.0572	130.697	80.0048	40.1569	28.6271	74.773
ATP10D__chr4	0	0	5.6142	0	10.2834	2.56891	6.59488	0.944257	0	7.9014	6.34191	0	84.5745	47.8373	59.6206	52.6291	53.5348	49.6075	50.9122	60.0046	38.1695	59.9326
ATP11A__chr13	95.7864	115.569	111.348	153.05	102.834	78.3519	131.238	129.363	127.145	53.7295	73.9889	45.5053	45.8709	63.783	140.615	166.873	124.316	79.6581	76.3683	62.3125	122.583	79.9101
ATP11A-AS1__chr13	0.804927	0	0	0	0	0	0	0	3.79538	0	0	0	1.43347	0	1.12492	0	0	4.29295	0	2.30787	0	1.14157
ATP11B__chr3	206.866	203.736	193.69	211.916	140.804	129.088	306.002	364.483	176.485	309.735	114.154	279.533	146.93	199.322	109.117	145.051	372.588	274.272	331.656	274.636	225.347	292.243
ATP11C__chrX	31.3922	50.0403	31.8138	11.7731	30.8503	34.0381	52.759	22.6622	49.3399	30.0253	10.5698	26.003	27.9526	57.2598	59.6206	60.9728	95.9315	115.91	72.7317	71.5439	104.966	63.9281
ATP12A__chr13	4.02464	0	0	0	0	0	0	0	0	0	0	0	12.9012	32.6163	7.87442	2.56727	54.6127	72.9802	41.4571	21.694	19.0848	23.4022
ATP13A1__chr19	86.1272	64.3375	75.7918	5.88655	71.193	127.803	94.9663	43.4358	58.8284	67.952	128.952	123.514	77.4072	78.2792	74.2445	131.573	71.8588	72.9802	58.1853	53.081	47.7119	88.4719
ATP13A2__chr1	689.823	716.053	640.019	194.256	379.696	578.006	1280.07	1348.4	1074.09	900.759	1145.77	572.067	465.16	474.749	447.717	598.175	293.543	295.737	270.562	254.327	206.996	224.319
ATP13A3__chr3	303.458	359.814	465.043	835.89	395.517	448.275	381.843	426.804	493.399	361.884	350.919	403.047	369.834	287.749	335.225	252.876	810.208	846.666	871.325	1025.16	942.494	981.752
ATP13A4__chr3	0.804927	1.19144	0	0	1.58207	1.28446	0	0.944257	0	3.16056	0	6.50076	60.9223	60.159	83.2439	79.5855	54.972	42.9295	53.8214	43.8495	66.7967	57.6494
ATP13A4-AS1__chr3	0	0	0	0	0	0	0	0	0	0	0	0	0	0	0	0	2.51506	0	0.727317	0	1.46806	1.14157
ATP13A5__chr3	0	0	0	0	0	0	0	0	0	0	0	0	0	2.17442	0	0	1.07788	10.4939	21.0922	7.38518	8.80835	12.5573
ATP13A5-AS1__chr3	0	0	0	0	0	0	0	0	0	0	0	0	0	0	0	0	0	0	0	0	0	0
ATP1A1__chr1	1739.45	1836	1134.07	747.592	1280.68	1506.67	3237.43	3446.54	2026.73	3377.06	2357.08	3393.4	1363.23	1224.2	950.555	1008.94	740.146	736.957	753.5	776.367	899.186	851.042
ATP1A1-AS1__chr1	1.60985	3.57431	3.7428	0	1.58207	3.21114	11.2113	0	3.79538	0	0	0	2.86693	1.44961	5.62459	9.62728	6.46729	6.67793	8.7278	1.38472	16.1486	3.42472
ATP1A2__chr1	0	0	0	0	0	0	0	0	0	0	0	0	0	0.724807	0	0	0	0	0.727317	0.923148	0	0
ATP1A3__chr19	1.60985	3.57431	0	0	1.58207	0	0	0	0	1.58028	0	0	0	8.69769	0	0	0	0	0	0	0	0
ATP1A4__chr1	0	0	0	0	0	0	0	0	0	0	0	0	0	0	0	0	0	0	0	0	0	0
ATP1B1__chr1	11987	11599.8	7552.04	8523.73	7124.05	8499.25	10233.9	9156.46	7072.69	6624.53	5635.84	7605.89	2414.67	2440.43	2322.95	2007.61	1491.79	1384.24	1700.47	1805.68	1819.66	1629.02
ATP1B2__chr17	10.4641	1.19144	13.0998	11.7731	0	1.92669	7.91385	0.944257	0	0	0	0	1.43347	2.17442	0	0.641818	0	0	0	0	0	0
ATP1B3__chr3	1587.32	1734.73	1978.07	3396.54	1813.84	1765.49	2209.28	2454.12	1945.13	2517.38	1942.74	2255.76	2187.47	2057	2741.42	2884.33	1449.03	1514.46	1294.62	1211.17	928.547	918.395
ATP1B4__chrX	0	0	0	0	0.791034	0	0	0	0	1.58028	0	0	0	2.17442	1.12492	0	1.43718	0	0	0.461574	0.734029	0
ATP23__chr12	64.3942	47.6574	69.2418	123.618	57.7455	48.1671	34.9529	44.3801	72.1122	37.9267	65.533	97.5114	48.7379	52.9109	34.8724	39.7927	33.7736	21.9418	46.5483	49.3884	35.9674	41.0966
ATP2A1__chr16	17.7084	0	5.6142	0	0	10.9179	7.91385	6.6098	0	0	6.34191	0	12.1845	5.79846	17.9987	1.92546	0	6.67793	0	0.461574	0	3.42472
ATP2A1-AS1__chr16	18.5133	70.2947	7.48561	58.8655	43.5069	31.4692	1.97846	0	7.59076	0	0	0	24.3689	12.3217	11.2492	19.8964	15.4496	6.20093	26.9107	13.3856	11.7445	13.6989
ATP2A2__chr12	914.398	758.945	1200.5	1094.9	780.75	940.865	953.619	965.03	1049.42	995.576	938.602	799.594	1160.39	1301.75	1591.76	1317.01	4180.39	3852.69	3436.57	3168.24	3976.97	3412.73
ATP2A3__chr17	74.8583	29.7859	37.428	0	41.9248	39.8182	67.9272	59.4882	62.6237	28.445	71.8749	136.516	0.716733	2.89923	14.6239	17.9709	12.216	13.8329	2.18195	0.923148	4.40418	6.84944
ATP2B1__chr12	156.961	151.312	344.338	659.294	211.206	229.276	317.873	387.145	242.904	529.394	179.687	481.056	122.561	157.283	118.116	70.6	118.926	121.157	151.282	115.393	131.391	144.409
ATP2B2__chr3	0	0	0	0	0	0	0	0	0	3.16056	2.11397	0	0	0	0	0	0	0	0	0	0	0
ATP2B3__chrX	0	0	0	0	0	0	0	0	0	0	0	0	0	0	0	0	9.70094	1.43098	4.3639	4.15416	0	0
ATP2B4__chr1	111.08	92.932	68.3061	94.1848	52.9993	40.4604	66.6083	66.098	117.657	50.5689	99.3565	91.0107	297.444	268.904	377.972	365.837	768.889	676.379	826.232	808.216	643.01	605.604
ATP2C1__chr3	173.059	208.501	243.282	364.966	173.236	252.396	253.903	220.956	244.802	208.597	338.235	247.029	127.579	118.144	212.609	198.964	491.514	534.234	768.046	674.821	520.427	528.548
ATP2C2__chr16	243.088	210.884	183.397	88.2983	264.205	296.067	151.023	190.74	165.099	257.586	154.32	195.023	333.281	297.896	48.3714	47.4946	190.426	261.393	165.828	189.245	251.038	196.35
ATP4B__chr13	0	0	0	0	0	0	0	0	0	0	0	0	0	0	0	0	36.648	39.1136	0	0	0	7.99101
ATP5A1__chr18	1347.45	1435.68	1703.91	1983.77	1713.38	1629.98	1521.44	1758.21	1558	1942.16	1663.69	1872.22	1777.5	2009.89	1309.4	1347.82	1480.29	1430.03	1581.19	1524.58	1430.62	1502.31
ATP5B__chr12	1803.04	2137.44	2561.01	2083.84	2278.18	2429.55	3013.86	2879.04	2537.21	3158.98	2796.78	2730.32	2254.84	2544.07	1786.37	1794.52	2413.02	2203.72	2231.41	1924.76	1774.15	1805.97
ATP5C1__chr10	886.225	1023.44	1237.93	1636.46	1056.82	1205.46	1216.76	1263.42	1419.47	1471.24	1515.72	975.114	961.856	890.063	959.554	917.159	457.022	377.78	433.481	497.115	367.749	454.346
ATP5D__chr19	502.275	556.401	453.815	170.71	582.201	573.51	428.667	413.584	489.604	674.779	648.988	793.093	502.43	589.268	472.465	489.066	203.36	143.098	154.918	133.856	149.742	146.121
ATP5E__chr20	127.983	183.481	309.717	235.462	105.208	247.258	147.066	190.74	195.462	232.301	156.434	234.027	253.724	247.159	87.7435	236.831	68.9845	88.2441	143.281	66.0051	96.1579	53.6539
ATP5EP2__chr13	0.804927	0	0	5.88655	0	1.28446	1.31898	0	1.89769	1.58028	0	0	0	1.44961	2.24983	0	0.359294	0.476995	0	0.923148	0.734029	0
ATP5F1__chr1	756.632	754.179	1238.87	2036.75	906.525	1033.35	1284.02	1545.75	1656.68	1741.47	1429.04	1560.18	981.925	1005.31	1013.55	831.797	729.367	803.736	709.861	835.91	659.158	674.099
ATP5G1__chr17	665.675	718.436	1145.3	647.521	1005.4	970.407	681.91	913.096	1320.79	949.748	1027.39	988.116	685.914	787.141	551.209	519.231	188.989	178.396	213.104	162.936	184.241	180.939
ATP5G2__chr12	2757.68	3484.95	2282.17	1289.15	2394.46	3157.84	1652.68	2182.18	1518.15	2267.7	1818.01	2509.29	4018.72	4043.7	2768.42	2832.34	2115.52	1937.08	1854.66	1859.22	1725.7	1661.56
ATP5G3__chr2	1827.99	2207.73	2909.09	4338.39	2508.37	2662.04	3005.95	3625.95	2795.3	4105.57	3122.33	3159.37	2231.19	2260.67	2093.47	1983.22	864.821	891.026	760.773	807.754	786.88	765.424
ATP5H__chr17	1276.61	1756.18	2012.69	3737.96	1560.71	1762.27	1601.24	1936.67	1838.86	1943.74	1725	1761.71	1638.45	1696.05	1335.28	1484.53	844.7	775.594	755.682	771.752	735.498	687.227
ATP5I__chr4	680.969	1092.55	1086.35	2425.26	1014.9	1410.98	849.42	1236.03	626.237	1262.64	788.51	845.099	753.287	805.986	687.324	648.237	300.011	284.289	294.563	366.49	273.793	301.946
ATP5J__chr21	1368.38	1366.58	2078.19	3002.14	1627.16	1851.54	2184.88	2787.45	2514.44	3037.3	2340.16	2320.77	1581.11	1451.79	1403.9	1347.18	826.736	806.598	795.684	773.598	751.646	844.764
ATP5J2__chr7	1427.94	1629.88	2087.55	5409.74	1722.87	2304.32	1930.98	2852.6	1774.34	2082.81	2097.06	2210.26	1537.39	1492.38	1493.89	1756.66	928.775	876.717	931.693	860.835	850.006	811.087
ATP5J2-PTCD1__chr7	4.82956	7.14862	25.2639	17.6597	5.53724	7.06451	11.2113	10.3868	0	9.48168	27.4816	6.50076	7.16733	12.3217	8.99934	1.28364	0.359294	0.476995	0	0.461574	0	0.570786
ATP5L__chr11	492.616	724.393	945.058	1453.98	868.555	835.539	874.481	1025.46	910.891	1238.94	1044.3	929.609	979.058	1108.96	811.065	923.577	617.626	568.101	565.125	549.273	564.469	488.022
ATP5L2__chr22	0	0	0.935701	0	0.791034	1.28446	1.31898	0	0	0	0	0	0	0.724807	0	0	2.15576	1.90798	0.727317	0.461574	0	1.14157
ATP5O__chr21	1062.5	1187.86	1586.01	2283.98	1264.86	1422.54	1452.85	1777.09	1836.96	2036.98	2001.93	1599.19	1378.28	1668.51	1569.26	1322.15	625.172	580.026	511.304	578.352	549.054	574.782
ATP5S__chr14	41.0513	34.5516	27.1353	94.1848	45.88	78.3519	42.8667	57.5997	28.4653	52.1492	23.2537	58.5069	45.1542	69.5815	75.3694	74.4509	29.1028	21.4648	42.1844	29.5407	39.6376	27.3977
ATP5SL__chr19	804.122	750.605	574.52	1106.67	723.796	791.225	881.735	866.828	861.551	1014.54	718.749	773.591	846.462	797.288	709.823	889.56	367.558	341.051	454.573	291.253	532.905	446.355
ATP6AP1__chrX	793.658	414.62	257.318	64.7521	509.426	306.343	679.272	435.302	282.756	572.061	452.389	572.067	388.469	477.648	319.476	439.646	503.73	441.697	336.02	381.26	339.122	380.144
ATP6AP1L__chr5	4.82956	14.2972	0	0	1.58207	7.70674	10.5518	9.44257	0	9.48168	4.22794	6.50076	7.88407	5.79846	31.4977	3.20909	24.7913	22.8958	23.2741	17.5398	23.4889	30.8225
ATP6AP2__chrX	1001.33	1050.85	977.807	1059.58	1010.15	1017.29	1240.5	1489.09	1038.04	1245.26	737.775	1534.18	1065.07	981.389	962.929	1196.35	1801.86	1964.74	1971.03	2067.85	1728.64	1874.46
ATP6V0A1__chr17	233.429	177.524	165.619	247.235	206.46	168.264	391.076	217.179	155.611	431.416	226.195	585.069	97.4757	156.558	118.116	158.529	83.7155	91.583	21.0922	48.0037	55.0522	79.9101
ATP6V0A2__chr12	42.6612	19.063	90.763	176.597	76.7303	70.6451	60.6729	82.1503	74.0099	56.8901	52.8492	65.0076	89.5917	102.198	60.7455	53.2709	107.429	116.387	134.554	112.162	62.3925	93.0382
ATP6V0A4__chr7	0	0	0	0	0	0	0	0	0	0	0	0	1.43347	0	0	0	16.8868	25.2807	28.3654	35.0796	19.0848	45.6629
ATP6V0B__chr1	904.738	888.811	1285.65	1648.23	1349.5	1197.76	1069.69	1309.68	1168.98	1065.11	942.83	1547.18	893.05	876.292	464.591	809.975	469.957	443.605	348.385	446.804	457.3	422.382
ATP6V0C__chr16	2729.51	1981.36	2111.88	559.222	2152.4	1959.44	3426.7	2131.19	3024.92	3260.12	2678.4	3133.37	2423.28	2462.9	2736.92	2783.57	2481.64	2450.32	2868.54	2707.59	2720.31	2655.87
ATP6V0CP3__chr6	0	0	0	0	0	0	0	0	0	0	0	0	0.716733	0	0	0.641818	0	0	0	0	0	0
ATP6V0D1__chr16	493.421	478.957	654.99	153.05	764.93	633.879	844.144	932.926	983.003	1355.88	1143.66	1274.15	622.124	624.059	847.063	827.946	614.034	628.679	520.031	611.585	622.457	613.024
ATP6V0D2__chr8	0	0	6.5499	0	0	0	0	0	0	7.9014	0	0	0	0	0	0	1.79647	0	0	0.461574	0	1.71236
ATP6V0E1__chr5	1133.34	1279.6	1669.29	724.046	1241.92	1620.34	2151.25	2851.66	2136.8	2087.55	2168.93	2437.79	1581.83	1353.94	1831.37	1673.22	949.255	891.026	809.503	989.614	1064.34	821.361
ATP6V0E2__chr7	71.6385	52.4232	71.1132	35.3193	77.5213	69.3607	23.0821	11.3311	20.8746	56.8901	63.4191	39.0046	60.9223	76.1048	33.7475	50.7037	35.9294	54.3774	28.3654	37.3875	39.6376	38.2427
ATP6V0E2-AS1__chr7	0.804927	0	0.935701	0	2.3731	5.13783	0.659488	0.944257	0	0	0	0	0	2.89923	0	1.28364	2.15576	8.58591	0	3.23102	5.87224	1.71236
ATP6V1A__chr3	503.885	551.635	826.224	1141.99	533.948	524.701	768.963	924.427	853.96	764.855	684.926	552.565	571.953	520.412	600.706	688.671	947.099	957.329	940.42	1185.32	1080.49	1093.06
ATP6V1B1__chr2	43.4661	4.76574	0	23.5462	0.791034	7.06451	7.91385	9.44257	0	0	0	0	27.2359	11.5969	1.12492	4.49273	34.1329	39.5906	217.468	480.96	190.848	123.861
ATP6V1B1-AS1__chr2	0	0	0	0	0	0	0	0	0	0	0	0	0	0	0	0	0	6.67793	0	0	0	0
ATP6V1B2__chr8	211.696	251.393	188.076	123.618	218.325	256.249	290.175	339.932	220.132	393.49	260.018	104.012	563.352	621.885	611.955	692.522	461.334	455.053	450.209	467.574	427.205	466.903
ATP6V1C1__chr8	180.304	207.31	447.265	541.563	156.625	197.164	255.881	286.11	277.063	374.526	247.334	351.041	121.128	94.225	129.365	150.827	240.368	237.543	228.377	260.789	184.241	246.009
ATP6V1C2__chr2	52.3203	71.4862	43.9779	11.7731	41.1338	50.0938	37.5908	68.9307	22.7723	60.0506	19.0257	6.50076	1.43347	7.97288	1.12492	0.641818	45.6303	52.9464	22.5468	26.7713	7.34029	15.4112
ATP6V1D__chr14	220.55	223.99	373.345	570.995	202.505	276.8	438.559	452.299	444.059	382.428	410.11	338.04	249.423	271.803	298.103	376.106	549.361	482.242	660.404	600.969	562.267	504.575
ATP6V1E1__chr22	383.95	362.197	478.143	235.462	352.801	376.988	676.635	490.069	502.888	548.357	462.959	409.548	437.924	437.784	497.213	569.293	232.823	268.548	233.469	281.098	229.751	272.836
ATP6V1E2__chr2	26.5626	8.34005	11.2284	17.6597	17.4027	12.2023	5.93539	8.49831	0	7.9014	0	13.0015	9.31753	15.221	26.998	18.6127	15.4496	6.67793	21.0922	8.7699	13.2125	33.1056
ATP6V1F__chr7	923.252	1050.85	722.361	676.953	1129.6	906.827	797.321	965.975	592.079	831.227	515.808	1059.62	852.196	755.249	854.937	706.642	679.066	624.863	814.595	575.583	599.702	622.728
ATP6V1G1__chr9	490.201	427.726	590.427	606.315	318.787	440.569	444.495	485.348	586.386	387.168	338.235	260.03	676.596	572.598	489.339	637.326	552.594	665.408	592.763	674.359	626.861	752.867
ATP6V1G2__chr6	21.733	16.6801	0	0	9.49241	0	5.2759	10.3868	0	0	0	0	0	0	0	4.49273	0	0	0	24.0018	27.1591	9.70337
ATP6V1G3__chr1	0	0	0	0	0	0	0	0	0	0	0	0	0	0	0	0	0	0	0	3.23102	0	0
ATP6V1H__chr8	107.86	121.526	146.905	247.235	102.043	84.1319	126.622	187.907	187.871	94.8168	122.61	273.032	195.668	186.275	229.483	220.144	196.175	187.459	240.015	181.86	235.623	283.681
ATP7A__chrX	28.9774	40.5088	29.9424	111.844	34.0145	32.7537	48.1426	47.2128	22.7723	50.5689	65.533	45.5053	30.1028	30.4419	41.6219	19.8964	50.3012	71.5492	62.5492	48.4653	67.5307	46.2337
ATP7B__chr13	602.891	427.726	619.434	447.378	666.05	553.601	775.558	796.953	667.987	568.901	1103.49	734.586	253.007	244.26	176.612	218.218	94.135	116.864	135.281	122.779	206.996	235.164
ATP8A1__chr4	108.665	96.5063	203.983	206.029	157.416	79.6363	193.23	237.008	144.224	211.757	202.941	169.02	44.4375	84.8025	43.8718	82.1528	22.2762	27.1887	52.3668	47.5421	60.1904	34.2472
ATP8A2__chr13	0	0	0.935701	23.5462	0	0	0	0	0	0	0	0	0	4.34884	0	0	1.43718	1.43098	4.3639	0	2.20209	0
ATP8B1__chr18	768.706	550.443	735.461	1383.34	454.844	434.789	895.585	1010.35	895.709	1039.82	881.525	767.09	199.969	237.737	139.49	120.02	550.079	487.489	446.572	472.19	582.085	509.141
ATP8B2__chr1	0	1.19144	0	0	0	0	0	0	3.79538	0	0	0	0	6.52327	7.87442	6.41818	11.4974	7.15492	10.1824	18.0014	4.40418	17.6944
ATP8B3__chr19	0	0	0	0	0	0	1.31898	0	0	0	0	0	0	0	3.37475	0.641818	1.07788	0	0	0	0	0
ATP8B4__chr15	0	1.19144	0	0	1.58207	0.642228	1.31898	1.88851	3.79538	0	0	0	0	0	0	1.92546	7.18588	12.8789	10.1824	12.4625	7.34029	4.56629
ATP8B5P__chr9	0	0	0	0	0	0	0	0	3.79538	0	0	0	0	0.724807	2.24983	0	1.79647	0	0	0	0	0
ATP9A__chr20	173.864	132.249	21.5211	5.88655	37.9696	52.6627	263.795	220.012	206.848	286.031	162.776	149.518	133.312	131.915	110.242	86.6455	587.805	561.423	485.848	407.108	492.534	394.984
ATP9B__chr18	37.0267	19.063	133.805	188.37	89.3868	129.088	69.2462	52.8784	104.373	42.6675	198.713	39.0046	45.1542	29.7171	47.2465	58.4055	46.7082	51.5154	22.5468	46.619	33.7654	50.8
ATPAF1__chr1	107.86	135.824	97.3129	223.689	140.013	128.446	65.9488	86.8716	77.8053	107.459	99.3565	39.0046	169.866	128.291	105.742	141.2	157.011	132.605	162.192	165.705	179.103	136.989
ATPAF2__chr17	101.421	137.015	72.9847	17.6597	133.685	98.9032	114.091	87.8159	87.2937	56.8901	126.838	143.017	166.999	100.748	40.497	80.2273	58.5649	85.8591	66.9131	44.3111	38.9036	30.8225
ATPIF1__chr1	1357.11	1520.27	1858.3	2754.91	1442.85	1402.63	1748.3	2036.76	1764.85	1796.78	1898.34	1495.18	1433.47	1466.29	1319.53	1291.98	1747.25	1812.58	1725.92	1650.59	1751.39	1795.12
ATR__chr3	65.1991	39.3174	34.6209	105.958	49.8351	55.8739	41.5477	58.5439	58.8284	31.6056	42.2794	65.0076	35.1199	50.0117	41.6219	38.5091	173.898	170.287	210.195	151.396	176.167	113.016
ATRAID__chr2	697.067	963.872	571.713	1171.42	753.064	856.733	536.164	625.098	457.343	589.444	572.886	637.075	852.196	678.42	616.455	661.715	538.941	549.975	426.935	456.497	383.163	449.78
ATRIP__chr3	8.04927	10.7229	2.8071	5.88655	4.7462	8.9912	0	0.944257	7.59076	3.16056	14.7978	0	9.31753	7.24807	15.7488	3.20909	5.38941	5.24694	2.18195	0.461574	14.6806	5.70786
ATRN__chr20	45.0759	58.3804	44.9136	23.5462	44.2979	46.8827	108.156	88.7601	60.7261	96.397	126.838	117.014	89.5917	107.996	88.8685	105.9	97.0094	96.353	88.7326	63.6972	115.243	109.591
ATRNL1__chr10	0	4.76574	0	0	1.58207	0	0	0	0	0	0	0	0	1.44961	2.24983	0	1.07788	0	0	6.00046	3.67015	0.570786
ATRX__chrX	1151.05	986.509	465.979	700.5	680.289	552.959	861.951	800.73	309.323	696.903	439.706	312.037	913.835	903.835	1076.55	897.904	1621.85	1702.87	1491.73	1535.66	1614.86	1710.65
ATXN1__chr6	134.423	90.5491	25.2639	35.3193	80.6855	32.1114	100.902	133.14	123.35	80.5942	78.2169	0	192.085	169.605	161.988	101.407	258.332	248.991	262.561	183.706	193.05	196.35
ATXN10__chr22	234.234	222.799	221.761	382.626	264.996	222.853	154.98	198.294	195.462	121.682	194.485	487.557	387.753	390.671	416.219	469.169	403.128	407.831	446.572	507.27	486.662	423.523
ATXN1L__chr16	62.7843	79.8262	91.6987	70.6386	83.0586	65.5073	110.134	92.5372	74.0099	67.952	84.5588	149.518	121.128	103.647	130.49	100.124	146.233	132.605	106.916	128.318	194.518	154.112
ATXN2__chr12	317.141	400.322	207.726	129.504	295.056	305.701	313.257	228.51	387.129	295.512	378.4	526.562	261.608	240.636	303.728	272.773	1054.89	1022.2	837.869	901.915	755.316	1010.29
ATXN2L__chr16	436.271	380.068	396.737	88.2983	281.608	255.607	277.644	448.522	373.845	243.363	287.5	247.029	435.774	335.586	404.97	380.598	325.161	351.068	450.209	405.262	332.515	397.267
ATXN3__chr14	62.7843	65.529	85.1488	35.3193	58.5365	33.3959	47.4831	55.7112	60.7261	74.2731	40.1654	52.0061	78.8407	76.1048	83.2439	77.66	87.3085	107.324	53.0941	64.1588	66.0627	66.2112
ATXN7__chr3	53.1252	38.126	30.8781	35.3193	13.4476	25.6891	40.2288	62.321	47.4422	63.2112	35.9375	32.5038	39.4203	22.469	65.2452	37.8673	71.1402	39.5906	45.0936	34.1565	61.6585	72.4899
ATXN7L1__chr7	35.4168	82.2091	29.0067	17.6597	27.6862	30.1847	50.1211	69.875	87.2937	60.0506	88.7867	143.017	141.913	31.1667	11.2492	29.5236	130.424	116.864	98.1878	85.3912	73.4029	78.1977
ATXN7L2__chr1	4.82956	0	16.8426	0	20.5669	1.28446	5.2759	4.72128	3.79538	9.48168	10.5698	6.50076	9.31753	7.97288	11.2492	12.1946	2.15576	0.476995	8.7278	10.6162	2.93612	5.70786
ATXN7L3__chr17	220.55	215.65	97.3129	94.1848	164.535	171.475	293.472	100.091	216.337	172.25	175.459	188.522	225.771	244.26	238.482	186.769	187.192	150.253	101.824	112.162	165.157	224.319
ATXN7L3B__chr12	695.457	845.92	716.747	241.349	756.228	791.225	864.589	889.49	607.261	739.571	699.724	663.078	933.187	934.277	651.327	723.971	1165.55	1351.8	969.513	972.075	881.569	990.314
ATXN8OS__chr13	0	0	0	0	0	0	0	0	0	0	0	0	0	0	0	0	0	0	0	0	0	0
AUH__chr9	66.809	50.0403	36.4923	11.7731	44.2979	45.5982	73.8626	111.422	26.5677	15.8028	35.9375	32.5038	39.4203	47.8373	26.998	32.0909	74.3739	67.2563	69.0951	130.164	74.137	90.1842
AUNIP__chr1	15.2936	10.7229	38.3637	41.2059	78.3123	40.4604	1.97846	10.3868	1.89769	9.48168	4.22794	6.50076	12.9012	13.0465	11.2492	15.4036	3.95223	9.0629	6.54585	7.84676	5.87224	3.42472
AUP1__chr2	721.215	656.481	993.714	659.294	992.747	899.12	850.739	971.64	1324.59	878.635	1291.64	799.594	516.765	398.644	574.833	589.189	182.162	169.81	148.373	137.549	169.561	174.09
AURKA__chr20	104.641	176.333	98.2486	47.0924	170.863	186.246	81.117	50.9899	74.0099	56.8901	54.9632	19.5023	32.9697	63.0582	61.8704	35.3	37.3666	31.9587	29.82	22.6171	53.5842	42.2382
AURKAIP1__chr1	136.033	164.418	180.59	300.214	170.863	165.695	180.04	191.684	301.733	213.338	300.184	162.519	178.467	166.706	191.236	159.813	65.7508	82.5201	77.8229	77.5444	89.5516	106.737
AURKAPS1__chr1	0	0	0	0	0	1.92669	0.659488	0	0	4.74084	0	0	0	3.62404	1.12492	0	0	0	0	0.923148	0	0
AURKB__chr17	317.946	420.577	207.726	147.164	681.08	377.63	56.716	60.4324	7.59076	33.1859	21.1397	52.0061	141.913	179.752	230.608	193.829	67.188	62.0093	85.8234	59.543	68.9988	74.2022
AURKC__chr19	9.65913	4.76574	0	0	1.58207	0.642228	0.659488	7.55405	7.59076	0	0	0	5.73387	7.97288	1.12492	5.13455	12.9346	13.8329	13.0917	11.5393	0	9.70337
AUTS2__chr7	181.914	284.753	119.77	135.391	306.921	226.707	196.527	242.674	89.1914	123.262	103.584	110.513	574.82	481.997	386.971	401.778	315.819	256.146	339.657	489.73	466.109	290.53
AVEN__chr15	17.7084	21.4458	65.499	5.88655	35.5965	48.8094	56.716	33.9932	26.5677	37.9267	40.1654	65.0076	48.0211	26.0931	37.1223	33.3746	12.9346	20.5108	32.0019	24.925	18.3507	41.0966
AVIL__chr12	0	0	4.6785	0	4.7462	0.642228	2.63795	3.77703	1.89769	0	27.4816	0	5.73387	7.97288	20.2485	5.77637	22.6355	20.0338	19.6376	25.3866	25.691	31.3932
AVL9__chr7	189.158	171.567	219.89	447.378	121.028	170.191	158.937	154.858	170.792	145.386	143.75	130.015	47.3044	83.3528	103.492	84.0782	153.059	129.266	163.646	122.779	177.635	117.582
AVP__chr20	0	0	0	0	0	0	0	0.944257	0	0	0	0	0	0	0	0	0	0	0	0	0	0
AVPI1__chr10	66.004	208.501	164.683	235.462	116.282	172.117	84.4144	120.865	66.4191	104.298	93.0146	156.018	41.5705	31.1667	91.1183	82.1528	14.3718	11.9249	24.7288	42.9264	33.0313	34.818
AVPR1A__chr12	0	0	0	0	0	0	0	0	0	0	0	0	0	0	0	0	1.43718	10.4939	0.727317	0	0	0
AVPR2__chrX	0	0	0	0	0	0	0	0	0	0	0	0	0	0	0	0	0	0	0	0	0	0
AWAT1__chrX	0	0	0	0	0	0	0	0	0	0	0	0	0	0	0	0	0	0	0	0	0	0
AWAT2__chrX	0	0	0	0	0	0	0	0	0	0	0	0	0	0	0	0	0	0	0	0.923148	16.8827	0.570786
AXDND1__chr1	24.9528	10.7229	33.6852	52.979	8.70137	12.2023	83.0955	138.806	98.6798	99.5576	78.2169	45.5053	0	0	0	2.56727	11.8567	9.5399	2.90927	10.1546	1.46806	3.9955
AXIN1__chr16	164.205	88.1663	88.8916	52.979	143.177	89.2698	141.79	102.924	212.541	131.163	192.371	149.518	58.0554	86.2521	109.117	125.155	33.0551	50.0845	37.0932	50.7731	41.1057	53.6539
AXIN2__chr17	274.48	347.899	380.83	718.159	190.639	245.973	56.0565	90.6487	70.2145	80.5942	84.5588	84.5099	125.428	150.76	119.241	114.885	39.1631	66.7793	133.099	125.548	52.1161	92.4674
AXL__chr19	46.6858	59.5718	0	0	0.791034	19.2669	4.61641	0	0	3.16056	4.22794	6.50076	15.7681	3.62404	74.2445	63.54	39.1631	19.0798	42.1844	59.543	82.2113	48.5168
AZGP1__chr7	56.3449	84.592	10.2927	35.3193	38.7607	13.4868	63.3108	71.7635	85.396	41.0873	76.1029	78.0091	5.01713	4.34884	0	0	1.79647	3.33896	0.727317	2.30787	0.734029	9.13258
AZI2__chr3	62.7843	94.1234	92.6344	288.441	109.954	119.454	127.941	153.914	149.917	151.707	118.382	6.50076	135.463	113.795	122.616	136.066	325.161	294.306	266.198	302.331	269.389	268.27
AZIN1__chr8	485.371	625.504	722.361	771.138	526.038	536.261	494.616	560.889	529.455	414.033	524.264	247.029	377.718	465.326	434.218	483.931	1338.01	1418.58	1667.74	1654.28	1656.7	1474.34
AZIN1-AS1__chr8	2.41478	5.95718	1.8714	0	0	0.642228	1.97846	0	0	1.58028	0	0	5.73387	0	4.49967	3.85091	32.3365	29.5737	41.4571	46.1574	22.0209	48.5168
AZIN2__chr1	12.0739	3.57431	3.7428	0	3.95517	0.642228	1.31898	8.49831	0	9.48168	2.11397	0	7.88407	25.3683	10.1243	10.9109	31.9772	22.8958	21.0922	8.30833	2.93612	16.5528
AZU1__chr19	0	0	0	0	0	0	0	0	0	0	0	0	0	0	0	0	13.2939	21.4648	23.2741	11.5393	5.87224	10.8449
B2M__chr15	7727.3	6028.67	3965.5	3320.01	3876.86	4904.7	11361.7	12367.9	7873.51	10583.1	7718.1	10017.7	3657.49	3273.95	2450.07	2748.27	4877.06	5224.05	7347.35	5954.76	9278.87	8665.68
B3GALNT1__chr3	0	4.76574	21.5211	0	15.8207	29.5425	11.2113	27.3834	20.8746	20.5436	19.0257	39.0046	52.3215	31.8915	28.1229	32.7327	79.404	101.123	43.639	44.3111	49.914	48.5168
B3GALNT2__chr1	106.25	117.952	156.262	194.256	197.758	145.786	148.385	192.628	111.964	112.2	194.485	65.0076	192.085	172.504	196.86	195.755	157.73	138.806	175.283	160.166	121.115	191.784
B3GALT2__chr1	0	0	0	0	0	0	3.29744	2.83277	0	6.32112	0	0	73.1068	34.0659	6.7495	17.3291	0	2.86197	0	4.61574	2.93612	2.85393
B3GALT4__chr6	4.82956	9.53149	16.8426	5.88655	4.7462	5.78006	27.039	17.9409	9.48845	11.062	31.7095	32.5038	15.0514	14.4961	3.37475	16.0455	30.1807	18.1258	35.6385	22.1555	13.9466	13.1281
B3GALT5__chr21	23.3429	16.6801	19.6497	0	6.32827	14.7713	29.0175	18.8851	11.3861	15.8028	25.3676	26.003	0	0	0	2.56727	0.718588	0	0	0	0	0
B3GALT5-AS1__chr21	1.60985	0	0	0	0	0	15.8277	10.3868	1.89769	25.2845	4.22794	0	0	0	0	0.641818	3.23365	1.43098	0	0.461574	2.20209	6.27865
B3GALT6__chr1	138.448	73.869	136.612	170.71	223.072	181.108	199.825	65.1537	146.122	85.3351	158.548	143.017	141.913	158.008	119.241	123.871	67.5473	59.1474	107.643	64.1588	173.231	152.4
B3GAT1__chr11	0	0	0	0	0	0	0	0	0	0	0	0	0	0	0	0	0.718588	0	0	0	0	0
B3GAT3__chr11	20.1232	17.8715	31.8138	11.7731	29.2683	23.7625	17.8062	13.2196	9.48845	33.1859	14.7978	6.50076	25.0857	45.6629	24.7482	23.7473	6.46729	19.0798	15.2737	21.694	29.3612	28.5393
B3GLCT__chr13	26.5626	2.38287	14.9712	35.3193	20.5669	15.4135	16.4872	34.9375	5.69307	12.6422	12.6838	6.50076	28.6693	38.4148	22.4983	36.5837	37.7259	43.4065	51.6395	54.0041	48.4459	46.2337
B3GNT2__chr2	234.234	225.181	166.555	153.05	170.863	115.601	133.876	192.628	115.759	116.941	112.04	58.5069	72.3901	92.0505	59.6206	110.393	198.33	185.074	378.932	364.643	426.471	249.434
B3GNT3__chr19	107.055	81.0176	119.77	23.5462	114.7	86.0586	112.113	118.976	144.224	192.794	164.89	117.014	40.8538	43.4884	7.87442	32.7327	26.5878	38.6366	32.0019	28.156	27.8931	26.827
B3GNT4__chr12	1.60985	2.38287	0	0	2.3731	2.56891	0	0	0	0	0	0	1.43347	6.52327	1.12492	0.641818	0	0	0	4.61574	0	1.14157
B3GNT5__chr3	171.45	151.312	166.555	406.172	151.087	114.317	273.687	343.709	210.644	328.698	194.485	286.033	63.7893	63.0582	98.9927	96.2728	1007.46	1005.03	902.6	904.685	884.506	822.503
B3GNT6__chr11	0.804927	0	0	0	0.791034	0.642228	28.358	6.6098	1.89769	14.2225	23.2537	0	4.3004	9.4225	23.6233	46.8527	0	1.90798	0	0.923148	0	0
B3GNT7__chr2	66.809	36.9345	91.6987	23.5462	57.7455	60.3695	158.937	151.081	102.475	232.301	52.8492	169.02	150.514	167.43	92.2432	102.691	265.159	232.297	339.657	275.098	380.961	284.252
B3GNT8__chr19	8.8542	22.6373	12.1641	0	2.3731	11.5601	40.8882	17.9409	7.59076	42.6675	38.0514	97.5114	3.58367	1.44961	13.499	8.98546	3.59294	3.81596	1.45463	0	0.734029	0.570786
B3GNT9__chr16	0.804927	0	15.9069	0	1.58207	5.78006	1.97846	0.944257	13.2838	0	0	0	26.5191	22.469	22.4983	37.8673	4.31153	4.76995	3.63658	6.00046	5.87224	4.56629
B3GNTL1__chr17	5.63449	9.53149	5.6142	29.4328	3.95517	8.34897	5.93539	1.88851	20.8746	0	8.45588	0	5.73387	8.69769	5.62459	9.62728	52.0976	31.9587	26.9107	26.7713	19.0848	30.2517
B4GALNT3__chr12	2.41478	0	0	0	3.16414	0.642228	2.63795	0	0	0	0	0	5.73387	0.724807	0	0.641818	0	7.15492	0	2.30787	3.67015	0
B4GALNT4__chr11	1.60985	1.19144	0	0	0	3.21114	0	0	0	1.58028	0	0	50.1713	51.4613	74.2445	35.3	12.9346	14.7868	5.09122	12.0009	12.4785	25.1146
B4GALT1__chr9	330.02	484.914	655.926	859.436	284.772	248.542	475.491	546.725	924.175	515.171	796.966	572.067	144.063	157.283	272.23	406.271	249.709	270.933	356.385	337.872	366.281	344.184
B4GALT1-AS1__chr9	8.04927	9.53149	9.35701	23.5462	13.4476	7.06451	13.1898	24.5507	13.2838	31.6056	10.5698	13.0015	2.86693	6.52327	0	18.6127	10.7788	5.72394	18.1829	10.1546	13.9466	5.70786
B4GALT2__chr1	63.5893	81.0176	21.5211	29.4328	53.7903	52.6627	46.8236	25.4949	45.5445	97.9773	59.1911	97.5114	86.008	63.0582	76.4944	77.0182	19.0426	25.2807	16.001	16.6167	14.6806	7.99101
B4GALT3__chr1	117.519	144.164	76.7275	5.88655	71.193	86.0586	62.6513	69.875	49.3399	96.397	152.206	117.014	88.1582	74.6552	62.9954	66.7491	29.1028	20.5108	51.6395	49.3884	33.7654	35.3887
B4GALT4__chr3	108.665	57.1889	49.5921	64.7521	64.0737	68.7184	167.51	139.75	134.736	121.682	152.206	149.518	51.6048	57.2598	71.9947	77.66	209.109	204.631	162.919	174.936	146.806	170.665
B4GALT5__chr20	274.48	335.985	291.003	241.349	282.399	285.149	401.628	337.1	447.855	398.23	363.603	266.531	861.513	803.811	304.853	330.536	297.136	336.758	695.315	773.136	534.373	606.175
B4GALT6__chr18	35.4168	33.3602	98.2486	58.8655	27.6862	56.5161	44.8452	54.7669	7.59076	102.718	12.6838	71.5084	45.8709	44.9381	55.1209	27.5982	94.8536	61.0553	81.4595	61.3893	50.648	43.3798
B4GALT7__chr5	12.8788	26.2116	11.2284	5.88655	37.1786	25.0469	18.4657	11.3311	18.9769	23.7042	16.9118	13.0015	43.004	59.4342	23.6233	49.42	13.2939	9.5399	10.9098	13.3856	18.3507	14.2697
B4GAT1__chr11	98.2011	71.4862	19.6497	0	142.386	57.8006	47.4831	25.4949	41.7492	31.6056	40.1654	39.0046	17.2016	39.8644	34.8724	32.0909	8.26376	17.1718	34.1839	25.3866	19.8188	23.4022
B9D1__chr17	57.1498	92.932	35.5566	58.8655	71.9841	89.912	19.7846	23.6064	7.59076	33.1859	31.7095	13.0015	72.3901	81.1784	82.1189	57.7637	509.838	489.397	219.65	404.339	439.684	316.786
B9D2__chr19	10.4641	5.95718	5.6142	0	9.49241	3.85337	5.2759	10.3868	13.2838	0	10.5698	0	16.4849	15.221	13.499	17.9709	34.4922	41.4986	34.1839	41.5416	36.7015	53.0831
BAALC__chr8	0	0	0	0	0	0	0	0	0	0	0	0	5.01713	12.3217	5.62459	7.06	109.225	144.052	161.464	143.549	201.858	215.186
BAALC-AS1__chr8	0	0	0	0	0	0	0	0	0	0	0	0	0	0	0	0.641818	0.718588	0	0.727317	0	0.734029	2.28315
BAALC-AS2__chr8	0	0	0	0	0	0	0	0	0	0	0	0	0	0	0	0	0.359294	0.95399	0	0	0.734029	1.71236
BAAT__chr9	236.649	193.013	378.959	547.449	336.98	427.082	2951.87	2715.68	760.973	3561.95	727.205	4628.54	5.01713	14.4961	5.62459	1.92546	8.98235	7.15492	1.45463	1.8463	2.93612	7.99101
BABAM1__chr19	283.334	376.494	381.766	253.122	357.547	287.076	245.329	186.019	533.251	336.599	369.945	273.032	283.826	352.981	467.966	367.762	137.61	223.711	229.832	119.548	116.711	181.51
BACE1__chr11	16.9035	29.7859	12.1641	29.4328	34.8055	37.2493	34.9529	27.3834	20.8746	22.1239	16.9118	6.50076	55.9052	59.4342	95.618	57.7637	41.3188	25.2807	50.9122	28.156	50.648	36.5303
BACE1-AS__chr11	1.60985	0	0.935701	0	0	0	0	0	0	0	0	0	0	0	0	0	0	0	0	0	0	0
BACE2__chr21	387.17	501.595	254.511	282.554	320.369	407.815	257.86	313.493	328.3	325.538	217.739	461.554	604.923	836.428	488.214	375.464	508.401	511.339	659.676	407.57	747.976	606.746
BACH1__chr21	76.4681	41.7003	14.0355	23.5462	46.671	45.5982	83.755	38.7145	24.67	63.2112	19.0257	45.5053	29.3861	31.1667	24.7482	52.6291	117.13	80.6121	129.462	97.8537	133.593	79.9101
BACH1-IT2__chr21	0	0	0	0	0	0	0	0	0	0	0	0	0	0	0	0	0	0	0	0	0	0
BACH2__chr6	0	0	0	0	0	0	1.31898	0	0	1.58028	0	19.5023	22.9355	24.6434	53.996	30.1655	11.4974	10.0169	16.001	19.3861	29.3612	27.9685
BAD__chr11	152.936	109.612	258.253	123.618	124.192	107.894	116.729	140.694	130.941	173.831	63.4191	39.0046	169.149	163.806	283.479	250.309	157.73	126.881	98.1878	182.783	136.529	178.085
BAG1__chr9	227.794	231.139	379.894	200.143	351.219	239.551	269.071	272.89	373.845	284.45	304.412	123.514	480.928	427.636	428.593	397.286	472.112	373.01	376.75	398.338	395.642	407.541
BAG2__chr6	123.154	122.718	193.69	182.483	181.938	151.566	39.5693	34.9375	94.8845	44.2478	40.1654	149.518	14.3347	23.1938	69.7449	25.6727	82.6376	65.3483	105.461	152.781	67.5307	94.1797
BAG3__chr10	90.1519	78.6348	311.588	182.483	84.6406	84.1319	74.5221	75.5405	81.6006	101.138	114.154	52.0061	566.936	611.013	419.594	517.306	231.745	221.326	153.464	174.475	178.369	164.386
BAG4__chr8	98.2011	120.335	68.3061	76.5252	74.3572	80.9208	63.3108	54.7669	66.4191	74.2731	46.5073	45.5053	83.8578	87.7017	78.7442	84.72	134.017	106.37	139.645	146.78	115.243	102.742
BAG5__chr14	200.427	293.093	189.012	76.5252	273.698	242.762	215.653	245.507	261.881	183.312	232.537	260.03	191.368	255.132	294.728	336.955	302.166	270.456	231.287	233.095	291.41	269.982
BAG6__chr6	354.168	202.544	208.661	129.504	303.757	220.284	280.942	258.726	263.779	368.205	310.753	396.546	306.045	360.954	339.725	299.729	311.149	371.102	257.47	269.098	235.623	300.234
BAGE__chr21	0	2.38287	0	0	0	0.642228	0	0	0	0	0	13.0015	0	0	0	0	0	0	0	0	0	0
BAHCC1__chr17	22.538	7.14862	5.6142	23.5462	22.94	17.9824	1.97846	8.49831	11.3861	0	8.45588	0	51.6048	38.4148	52.8711	28.8818	30.1807	17.1718	24.7288	26.3097	21.2869	9.13258
BAHD1__chr15	88.542	92.932	96.3772	64.7521	122.61	74.4985	126.622	131.252	151.815	107.459	65.533	58.5069	109.66	105.097	100.118	95.6309	111.022	114.956	112.007	84.0064	84.4134	85.6179
BAIAP2__chr17	175.474	181.098	201.176	76.5252	147.132	123.95	123.324	65.1537	91.0891	116.941	137.408	71.5084	708.132	684.943	570.333	672.626	481.813	591.951	445.118	406.185	424.269	537.681
BAIAP2-AS1__chr17	32.1971	5.95718	7.48561	0	11.8655	3.85337	13.8492	21.7179	3.79538	22.1239	4.22794	0	22.2187	23.9186	28.1229	18.6127	74.7332	45.7915	35.6385	84.468	14.6806	37.1011
BAIAP2L1__chr7	268.041	215.65	216.147	217.802	124.192	174.686	416.796	339.932	267.574	323.957	431.25	338.04	134.746	134.089	142.864	127.722	327.676	279.042	420.389	341.565	349.398	349.892
BAIAP2L2__chr22	148.107	86.9748	204.918	76.5252	184.311	174.044	439.878	281.389	210.644	500.949	224.081	637.075	0	4.34884	0	5.13455	0	0	2.90927	0	7.34029	3.9955
BAIAP3__chr16	0.804927	0	1.8714	0	0	0.642228	0	0	0	0	19.0257	0	5.01713	3.62404	0	2.56727	42.756	37.2056	79.2775	72.9287	59.4564	68.4944
BAK1__chr6	53.9301	40.5088	70.1775	29.4328	21.3579	26.9736	89.6903	65.1537	121.452	104.298	186.029	143.017	64.506	50.7365	43.8718	59.6891	7.90447	8.58591	16.001	7.84676	7.34029	3.42472
BAMBI__chr10	6.43942	10.7229	67.3704	41.2059	23.731	15.4135	25.0605	28.3277	41.7492	22.1239	27.4816	13.0015	44.4375	23.9186	82.1189	67.3909	20.4798	20.0338	32.0019	31.8486	18.3507	19.4067
BANCR__chr9	1.60985	0	0	0	0	0	0	0	0	0	0	0	2.1502	0	0	0	0	0	0	0	0	2.85393
BANF1__chr11	1560.75	1871.75	1372.67	694.613	1767.96	1958.8	1054.52	986.748	1829.37	1298.99	1636.21	1625.19	1683.61	1482.23	1811.12	1404.3	1904.62	2468.93	1997.21	2118.62	2287.97	2032
BANK1__chr4	12.8788	14.2972	43.9779	29.4328	9.49241	43.0293	40.8882	35.8818	11.3861	9.48168	46.5073	13.0015	4.3004	0.724807	0	3.85091	21.9169	50.0845	99.6424	54.4657	51.3821	18.2652
BANP__chr16	16.0985	20.2544	0.935701	0	22.1489	8.34897	25.0605	14.1639	39.8515	12.6422	12.6838	6.50076	15.0514	7.24807	3.37475	4.49273	8.98235	11.9249	4.3639	10.6162	5.87224	10.2742
BAP1__chr3	46.6858	40.5088	38.3637	17.6597	50.6262	70.0029	36.9313	43.4358	43.6469	45.8281	21.1397	32.5038	50.1713	59.4342	82.1189	75.7346	60.3614	47.6995	32.7293	50.7731	52.8501	67.9236
BARD1__chr2	334.85	442.023	375.216	311.987	327.488	344.234	83.0955	62.321	49.3399	53.7295	147.978	52.0061	274.509	337.035	302.603	212.442	458.1	678.764	456.028	450.035	562.267	409.825
BARX1__chr9	0	0	0	0	0	0	0	0	0	0	0	0	0	0	0	5.13455	0	0	0	0	0	0
BARX2__chr11	57.9548	50.0403	72.0489	17.6597	47.462	37.2493	118.048	193.573	121.452	180.152	86.6727	461.554	215.02	171.779	20.2485	39.7927	59.2835	58.6704	21.0922	33.6949	19.0848	41.0966
BASP1__chr5	3.21971	0	1.8714	0	1.58207	5.78006	1.31898	0	1.89769	0	0	6.50076	263.758	365.303	384.722	349.149	1566.88	1623.69	1868.48	1976	1566.42	1944.67
BATF__chr14	0	0	0	0	0	0	0	0	0	0	0	0	0	0	0	0	2.15576	4.29295	2.18195	2.30787	0	1.71236
BATF2__chr11	4.82956	3.57431	29.9424	0	11.8655	7.70674	24.4011	30.2162	68.3168	37.9267	78.2169	136.516	4.3004	7.97288	1.12492	1.92546	2.87435	2.86197	5.09122	2.76944	3.67015	4.56629
BATF3__chr1	0	0	0	0	0	0	0	0	0	0	0	0	0	0	0	0	0.359294	1.90798	2.18195	0	10.2764	5.13708
BAX__chr19	51.5154	21.4458	95.4415	41.2059	54.5813	39.8182	61.9919	19.8294	134.736	45.8281	247.334	97.5114	51.6048	72.4807	66.3701	120.662	7.18588	5.72394	7.27317	3.69259	1.46806	5.13708
BAZ1A__chr14	551.375	515.892	659.669	1059.58	409.756	523.416	703.014	640.206	612.954	494.627	594.025	552.565	489.529	740.028	652.452	604.593	954.285	988.81	1087.34	1252.25	804.496	968.624
BAZ1B__chr7	408.903	449.171	337.788	153.05	571.917	484.882	377.227	287.054	463.036	271.808	274.816	286.033	304.612	327.613	420.719	421.675	282.764	280.95	314.201	280.175	311.963	289.959
BAZ2A__chr12	523.203	310.965	273.225	105.958	230.982	175.971	292.813	315.382	144.224	295.512	283.272	409.548	164.849	169.605	193.486	172.649	141.562	155.023	98.9151	182.322	157.816	175.802
BAZ2B__chr2	260.796	241.861	90.763	88.2983	142.386	114.317	226.864	221.9	111.964	221.239	169.118	279.533	243.689	245.71	187.861	205.382	426.482	300.507	362.931	387.722	345.728	332.768
BBC3__chr19	70.8336	39.3174	101.991	111.844	32.4324	24.4047	44.1857	39.6588	170.792	31.6056	162.776	32.5038	54.4717	28.9923	79.8691	131.573	3.95223	8.10891	5.81853	26.7713	10.2764	10.8449
BBIP1__chr10	29.7823	20.2544	30.8781	29.4328	32.4324	34.0381	14.5087	36.826	83.4983	4.74084	48.6213	32.5038	40.8538	41.314	33.7475	37.2255	79.0447	76.7962	78.5502	63.6972	68.9988	62.7865
BBOF1__chr14	0.804927	9.53149	15.9069	0	2.3731	8.9912	23.0821	12.2753	9.48845	18.9634	38.0514	13.0015	12.9012	14.4961	14.6239	15.4036	2465.12	2249.98	2143.4	2764.37	2138.23	2174.7
BBOX1__chr11	0	0	0	0	3.16414	0	1.97846	0	0	0	0	13.0015	4.3004	2.89923	0	3.85091	66.1101	76.3192	77.0956	77.5444	96.8919	92.4674
BBOX1-AS1__chr11	0	0	0	0	0	0	1.31898	0	0	0	0	0	1.43347	1.44961	0	1.28364	0.359294	0.476995	2.18195	3.23102	0.734029	0
BBS1__chr11	58.7597	77.4433	57.0777	64.7521	62.4917	42.3871	51.4401	46.2686	20.8746	37.9267	80.3308	6.50076	118.978	150.035	89.9934	120.02	436.542	438.358	430.571	289.407	383.897	332.768
BBS10__chr12	15.2936	14.2972	9.35701	11.7731	3.95517	9.63343	1.97846	14.1639	1.89769	0	10.5698	52.0061	43.7207	12.3217	31.4977	28.24	71.4995	68.2103	98.9151	67.3898	66.7967	97.0337
BBS12__chr4	12.8788	8.34005	9.35701	29.4328	7.1193	1.92669	11.2113	16.9966	9.48845	9.48168	10.5698	13.0015	10.751	16.6706	1.12492	8.98546	125.034	149.299	125.098	120.009	96.1579	104.454
BBS2__chr16	52.3203	69.1033	53.3349	41.2059	37.1786	37.2493	54.078	106.701	37.9538	42.6675	33.8235	19.5023	95.3255	86.9769	56.2459	66.1073	250.787	222.28	232.741	180.475	172.497	157.537
BBS4__chr15	40.2464	41.7003	25.2639	11.7731	36.3876	32.1114	23.7416	34.9375	34.1584	17.3831	21.1397	26.003	61.6391	35.5156	26.998	39.7927	198.33	196.999	146.191	244.634	121.849	161.533
BBS5__chr2	9.65913	0	4.6785	23.5462	12.6565	5.78006	5.2759	5.66554	11.3861	12.6422	0	0	17.2016	12.3217	6.7495	22.4636	82.9969	123.065	60.3673	72.9287	57.9883	60.5033
BBS7__chr4	21.733	35.7431	50.5278	111.844	39.5517	49.4516	44.8452	18.8851	28.4653	20.5436	33.8235	13.0015	18.6351	34.0659	19.1236	50.7037	82.2783	94.445	92.3692	78.006	56.5203	65.6404
BBS9__chr7	16.9035	14.2972	10.2927	11.7731	7.1193	11.5601	7.91385	3.77703	3.79538	7.9014	8.45588	0	31.5363	21.7442	32.6226	46.2109	334.503	408.785	273.471	264.482	259.112	247.721
BBX__chr3	318.751	308.582	105.734	117.731	153.461	179.824	164.212	189.796	91.0891	162.769	164.89	156.018	272.359	247.884	253.106	234.264	549.001	564.285	534.578	559.889	438.216	443.501
BCAM__chr19	13.6838	4.76574	12.1641	29.4328	3.95517	7.70674	7.25437	1.88851	3.79538	7.9014	10.5698	6.50076	77.4072	83.3528	268.855	206.024	53.8941	106.847	48.0029	72.9287	116.711	59.9326
BCAN__chr1	0	0	0	0	0	0	0	0	0	0	6.34191	0	0	0	0	0	0	0	0	0	0	0
BCAP29__chr7	107.86	115.569	109.477	147.164	148.714	188.815	185.316	216.235	176.485	199.115	175.459	143.017	126.862	115.969	95.618	134.14	217.732	242.313	196.376	320.794	275.261	323.636
BCAP31__chrX	1615.49	1379.68	669.962	311.987	1533.81	1470.06	1502.31	895.155	1132.92	1393.81	1139.43	1748.7	1172.58	1121.28	1087.79	989.042	1169.86	1037.94	943.33	1029.77	954.238	1054.81
BCAR1__chr16	105.445	78.6348	103.863	47.0924	77.5213	74.4985	99.5827	84.9831	148.02	142.225	181.801	117.014	53.755	47.8373	152.989	164.947	38.4445	34.8206	44.3663	40.6185	70.4668	47.946
BCAR3__chr1	122.349	83.4005	135.677	388.512	91.7599	97.6187	135.854	130.307	129.043	216.498	143.75	143.017	40.8538	32.6163	64.1203	28.8818	99.5245	83.4741	184.011	106.624	161.486	166.67
BCAS1__chr20	115.91	106.038	316.267	206.029	101.252	121.381	550.672	546.725	445.957	297.093	780.055	396.546	28.6693	63.0582	122.616	173.291	297.495	336.758	335.293	281.098	290.676	256.283
BCAS2__chr1	96.5913	153.695	205.854	141.277	159.789	175.971	154.98	204.904	259.983	123.262	105.698	149.518	212.87	132.64	154.114	132.215	309.352	293.829	181.829	167.551	174.699	135.847
BCAS3__chr17	22.538	7.14862	8.42131	0	3.95517	13.4868	5.2759	3.77703	11.3861	11.062	14.7978	6.50076	48.0211	32.6163	20.2485	35.3	133.298	161.224	106.188	102.469	99.828	93.6089
BCAS4__chr20	5.63449	2.38287	18.714	0	1.58207	2.56891	5.93539	3.77703	1.89769	1.58028	2.11397	0	14.3347	17.3954	11.2492	26.9564	13.6532	6.20093	5.81853	16.1551	8.07432	14.8404
BCAT1__chr12	0	0	0.935701	0	0	0	0	0	0	0	0	0	17.2016	9.4225	1.12492	0	38.0852	43.8835	43.639	33.6949	32.2973	46.8045
BCAT2__chr19	104.641	125.101	61.7562	23.5462	140.804	161.199	24.4011	57.5997	74.0099	18.9634	42.2794	6.50076	161.982	184.826	104.617	98.1982	115.333	108.278	56.7307	65.0819	60.1904	58.2202
BCCIP__chr10	202.842	240.67	384.573	782.911	367.831	395.613	224.226	224.733	315.016	197.535	312.867	104.012	293.144	303.694	251.981	303.58	373.307	354.884	402.933	412.647	449.96	381.856
BCDIN3D__chr12	37.8316	44.0831	72.9847	70.6386	59.3275	55.8739	39.5693	26.4392	55.033	47.4084	42.2794	26.003	73.1068	74.6552	24.7482	96.9146	67.9066	93.491	76.3683	74.3134	60.9244	89.6134
BCDIN3D-AS1__chr12	0.804927	4.76574	0	0	0	0	1.31898	0	0	1.58028	0	0	1.43347	0	0	0.641818	13.2939	2.38497	1.45463	4.61574	16.1486	0
BCHE__chr3	0	0	0	0	0	0	0	0	0	0	4.22794	0	0	0	0	0	0	0.95399	0	0	0	0
BCKDHA__chr19	189.963	187.055	60.8205	100.071	89.3868	123.95	63.3108	50.0456	87.2937	123.262	122.61	71.5084	242.256	155.834	143.989	148.26	83.3562	88.7211	50.1849	94.1611	77.8071	107.308
BCKDHB__chr6	97.3962	127.484	130.998	376.739	136.058	168.906	285.558	353.152	148.02	325.538	219.853	214.525	146.214	179.027	88.8685	60.3309	93.4165	106.37	84.3687	121.856	101.296	94.1797
BCKDK__chr16	251.137	177.524	107.606	17.6597	162.953	202.302	158.277	135.029	170.792	137.484	118.382	201.524	169.866	179.027	95.618	170.724	88.3863	156.931	147.645	105.239	141.668	91.8966
BCL10__chr1	132.813	202.544	218.018	435.605	113.118	104.041	307.321	303.106	339.686	227.56	361.489	162.519	122.561	117.419	159.738	127.08	72.2181	95.399	85.8234	126.471	91.7537	130.139
BCL11A__chr2	70.8336	77.4433	39.2994	35.3193	56.1634	53.305	11.2113	10.3868	9.48845	9.48168	40.1654	32.5038	210.72	152.934	138.365	133.498	213.421	190.321	153.464	114.47	190.848	130.139
BCL11B__chr14	80.4927	77.4433	35.5566	111.844	105.208	131.657	79.1385	126.53	87.2937	60.0506	97.2426	78.0091	17.2016	44.2132	101.243	96.2728	25.1506	30.0507	8.00048	7.38518	3.67015	12.5573
BCL2__chr18	0	2.38287	0	29.4328	6.32827	0.642228	1.97846	0	0	0	0	0	11.4677	20.2946	22.4983	14.12	10.7788	10.9709	8.00048	16.1551	19.0848	6.27865
BCL2A1__chr15	0	0	0	0	0	0	2.63795	0	0	0	10.5698	26.003	10.0343	0	23.6233	3.85091	10.7788	0.476995	8.7278	16.1551	16.1486	14.2697
BCL2L1__chr20	1903.65	1759.75	1865.79	388.512	1377.98	1366.66	1262.92	1104.78	1148.1	1071.43	1040.07	1521.18	789.123	753.075	764.944	969.788	787.932	1120.94	980.423	873.298	855.878	1163.26
BCL2L10__chr15	0	0	0	0	1.58207	0	4.61641	10.3868	0	9.48168	8.45588	0	4.3004	2.89923	3.37475	12.8364	0.718588	4.76995	2.18195	0.923148	1.46806	0.570786
BCL2L11__chr2	51.5154	23.8287	67.3704	111.844	52.9993	28.9003	40.2288	38.7145	15.1815	17.3831	27.4816	39.0046	93.8921	65.2327	74.2445	78.3018	127.19	85.3821	69.8224	52.1578	65.3286	76.4854
BCL2L12__chr19	60.3696	55.9975	92.6344	64.7521	146.341	131.015	42.2072	55.7112	74.0099	31.6056	27.4816	45.5053	60.2056	46.3877	68.6199	75.0928	44.9118	39.1136	36.3658	37.8491	45.5098	62.2157
BCL2L13__chr22	184.328	191.821	117.898	105.958	154.252	132.299	167.51	278.556	259.983	284.45	116.268	305.536	131.162	133.365	211.484	177.142	194.019	248.037	212.376	231.71	159.284	191.213
BCL2L14__chr12	206.061	200.161	203.047	200.143	141.595	183.035	222.247	287.998	239.109	372.946	264.246	780.091	12.9012	15.221	6.7495	8.34364	28.3842	16.6948	9.45512	32.7717	20.5528	23.4022
BCL2L15__chr1	308.287	246.627	459.429	417.945	240.474	443.138	1293.26	1139.72	1020.96	1572.38	885.753	1989.23	12.9012	7.24807	32.6226	13.4782	11.4974	22.8958	138.917	137.549	138.732	157.537
BCL2L2__chr14	41.0513	53.6146	66.4347	194.256	33.2234	33.3959	54.078	26.4392	64.5214	47.4084	46.5073	52.0061	65.2227	52.1861	76.4944	43.0018	99.5245	100.169	75.6409	67.3898	102.03	91.8966
BCL3__chr19	771.925	450.363	521.185	223.689	417.666	394.328	982.637	522.174	1409.98	975.032	870.955	871.102	823.526	774.094	748.07	628.34	173.18	140.713	251.652	321.255	385.365	346.467
BCL6__chr3	85.3223	91.7406	21.5211	11.7731	28.4772	30.1847	33.6339	62.321	18.9769	25.2845	27.4816	6.50076	179.183	136.264	46.1216	83.4364	221.325	189.844	194.194	223.402	217.273	264.274
BCL7A__chr12	117.519	63.1461	55.2063	135.391	105.208	75.1407	64.6298	81.2061	45.5445	91.6562	46.5073	0	126.145	148.586	422.969	145.693	282.764	526.602	332.384	297.715	294.346	343.613
BCL7B__chr7	530.447	613.59	840.259	1306.81	594.857	799.574	892.287	1084.01	834.983	608.408	788.51	370.543	564.069	507.365	715.447	566.726	466.723	370.148	367.295	357.72	376.557	580.49
BCL7C__chr16	72.4435	53.6146	47.7207	23.5462	117.864	96.9765	58.6944	54.7669	66.4191	66.3717	31.7095	175.521	105.36	82.628	89.9934	79.5855	54.6127	37.6826	52.3668	42.4648	45.5098	47.946
BCL9__chr1	204.452	90.5491	39.2994	76.5252	92.551	104.683	112.772	95.3699	132.838	154.867	82.4448	214.525	227.204	240.636	302.603	237.473	430.794	399.722	181.829	232.172	264.985	190.072
BCL9L__chr11	404.878	117.952	96.3772	11.7731	112.327	79.6363	335.679	166.189	125.247	131.163	171.231	286.033	91.7419	118.144	164.238	161.096	146.951	181.258	170.192	184.168	149.008	203.771
BCLAF1__chr6	545.741	586.186	307.846	671.067	663.677	601.768	584.966	542.948	491.502	760.114	492.555	481.056	728.201	867.594	577.082	662.998	1069.98	1214.91	1059.7	1204.25	921.941	1063.95
BCO1__chr16	50.7104	61.9547	65.499	64.7521	45.88	53.9472	151.682	179.409	60.7261	173.831	141.636	45.5053	1.43347	0	0	0	7.90447	9.0629	4.3639	1.8463	5.13821	3.9955
BCO2__chr11	0	4.76574	0	0	0.791034	0	0	0	1.89769	1.58028	0	0	1.43347	0	2.24983	4.49273	47.0675	39.5906	53.0941	40.6185	66.7967	25.6854
BCOR__chrX	64.3942	36.9345	26.1996	88.2983	42.7158	64.2228	50.1211	34.9375	34.1584	50.5689	42.2794	0	65.2227	76.1048	96.7429	98.1982	156.293	135.944	102.552	94.6226	68.2647	78.1977
BCORL1__chrX	37.0267	9.53149	29.9424	23.5462	28.4772	23.1202	67.2678	80.2618	28.4653	52.1492	23.2537	149.518	10.751	12.3217	17.9987	17.9709	22.9948	42.4525	15.2737	43.3879	27.1591	9.13258
BCORP1__chrY	0	2.38287	0	0	0	0	0	0	0	0	0	0	0.716733	0	0	0	0	0	0	0	0	0
BCR__chr22	50.7104	39.3174	29.9424	105.958	50.6262	30.827	63.9703	40.603	68.3168	41.0873	19.0257	6.50076	59.4889	68.1319	92.2432	87.2873	27.3063	38.6366	29.0927	35.0796	45.5098	53.0831
BCRP2__chr22	0	0	0	0	0	0	0	0	0	0	0	0	0	0	0	0	0	0	0	0	0	0.570786
BCS1L__chr2	45.8809	54.8061	69.2418	11.7731	89.3868	81.563	46.8236	34.9375	49.3399	28.445	16.9118	6.50076	43.004	67.4071	61.8704	35.3	49.5826	41.4986	38.5478	30.9254	38.1695	66.782
BCYRN1__chr2	41.0513	36.9345	80.4703	47.0924	39.5517	39.8182	5.2759	6.6098	20.8746	15.8028	23.2537	6.50076	13.6179	30.4419	35.9973	56.48	17.6054	21.9418	15.2737	17.0782	13.2125	23.973
BDH1__chr3	90.1519	51.2317	56.142	11.7731	119.446	122.666	130.579	110.478	138.531	118.521	122.61	91.0107	60.2056	73.2055	44.9967	29.5236	154.856	150.253	140.372	110.778	110.104	127.285
BDH2__chr4	73.2484	84.592	64.5633	135.391	71.9841	126.519	228.842	218.123	83.4983	388.749	128.952	247.029	197.102	177.578	178.862	178.426	288.154	295.737	242.924	320.794	259.846	243.155
BDKRB1__chr14	57.1498	63.1461	52.3992	23.5462	41.1338	38.5337	44.8452	41.5473	75.9076	48.9887	35.9375	65.0076	0	0	29.2478	19.2546	0	3.81596	6.54585	10.1546	0	12.5573
BDKRB2__chr14	57.9548	28.5945	34.6209	105.958	78.3123	66.1495	81.7765	67.0422	129.043	60.0506	84.5588	266.531	0	0.724807	17.9987	11.5527	0	1.90798	7.27317	15.6935	5.13821	1.71236
BDNF__chr11	0.804927	4.76574	0	0	0	0	0	3.77703	0	3.16056	0	0	57.3387	39.8644	37.1223	45.5691	0	1.43098	0	5.53889	0	0
BDNF-AS__chr11	1.60985	0	0	0	0	0	0.659488	0	0	3.16056	0	0	0	2.17442	5.62459	1.92546	0.718588	3.33896	7.27317	2.30787	8.07432	5.13708
BDP1__chr5	133.618	153.695	66.4347	117.731	121.819	78.3519	67.2678	55.7112	87.2937	60.0506	50.7353	130.015	69.5231	95.6746	74.2445	62.2564	95.2129	57.2394	77.8229	103.854	68.9988	33.1056
BEAN1__chr16	0	0	0	0	0	1.92669	0.659488	0	0	0	0	0	0	1.44961	2.24983	1.92546	0	0	1.45463	0	1.46806	0.570786
BECN1__chr17	10.4641	9.53149	9.35701	0	24.522	7.06451	34.2934	27.3834	18.9769	37.9267	21.1397	26.003	12.9012	27.5427	10.1243	28.8818	24.0727	21.9418	15.2737	15.2319	8.80835	19.9775
BEGAIN__chr14	0.804927	0	0	0	1.58207	0	0	1.88851	0	1.58028	0	0	3.58367	2.17442	1.12492	0	7.18588	0	0	0	3.67015	0
BEND2__chrX	1.60985	0	0	0	0	1.28446	0.659488	0	0	0	0	13.0015	0	0	1.12492	0	0.359294	1.43098	0.727317	0	0	1.14157
BEND3__chr6	11.269	8.34005	14.9712	29.4328	18.1938	34.6803	5.93539	26.4392	32.2607	3.16056	25.3676	13.0015	12.1845	25.3683	21.3734	26.9564	23.7134	20.5108	10.9098	8.30833	6.60627	9.70337
BEND3P3__chr10	0.804927	3.57431	0	0	0	2.56891	3.95693	3.77703	0	1.58028	12.6838	0	0	5.07365	1.12492	1.28364	6.82659	2.38497	1.45463	5.07731	5.13821	3.9955
BEND5__chr1	2.41478	0	0	0	0	0.642228	0	0	0	0	0	0	23.6522	37.69	67.495	37.8673	31.9772	15.7408	50.9122	23.0787	32.2973	33.6764
BEND6__chr6	8.04927	10.7229	0	0	5.53724	2.56891	3.95693	0.944257	0	4.74084	0	6.50076	0.716733	1.44961	2.24983	2.56727	8.26376	1.90798	0	2.30787	4.40418	2.85393
BEND7__chr10	53.1252	44.0831	44.9136	17.6597	28.4772	25.6891	99.5827	82.1503	41.7492	101.138	63.4191	19.5023	10.751	15.9458	2.24983	10.9109	23.7134	30.5277	66.1858	39.2338	88.0835	45.6629
BEST1__chr11	0	0	0	0	0	0	0	0	0	0	0	0	0	0	0	0	0	0	0	0	0	5.70786
BEST3__chr12	3.21971	4.76574	0	0	3.95517	0	9.23283	0	7.59076	0	0	0	0	1.44961	0	1.92546	2.51506	1.43098	3.63658	1.8463	3.67015	1.71236
BEST4__chr1	0	1.19144	3.7428	0	0	4.4956	3.95693	6.6098	7.59076	0	0	0	2.86693	0	0	0	85.1527	79.6581	61.0946	59.0815	91.0197	93.0382
BET1__chr7	111.885	85.7834	86.0845	382.626	144.759	120.097	156.299	119.921	259.983	132.743	99.3565	130.015	83.8578	116.694	69.7449	78.9437	105.992	117.341	84.3687	146.78	82.9453	118.153
BET1L__chr11	99.0061	127.484	65.499	64.7521	135.267	136.152	185.976	74.5963	140.429	169.09	59.1911	91.0107	163.415	160.907	155.239	130.289	73.296	83.9511	105.461	105.239	85.8814	98.746
BEX1__chrX	0	0	0	0	0	0	0	0	0	0	0	0	2.1502	0	0	0	0	0	0	0	0	0
BEX2__chrX	24.9528	13.1058	48.6564	47.0924	19.7758	24.4047	1.97846	0.944257	1.89769	9.48168	2.11397	0	134.029	144.961	147.364	150.186	19.0426	31.4817	42.1844	24.925	33.0313	31.964
BEX3__chrX	574.718	744.647	501.536	930.075	453.262	908.753	149.044	353.152	220.132	230.721	243.106	162.519	2869.8	2148.33	2217.21	2505.66	432.231	746.974	659.676	800.369	843.4	783.69
BEX4__chrX	6.43942	28.5945	14.0355	0	3.95517	3.85337	8.57334	3.77703	1.89769	3.16056	8.45588	26.003	1173.29	723.358	1309.4	1293.26	458.459	453.145	309.11	346.18	358.206	296.809
BEX5__chrX	14.4887	9.53149	29.0067	41.2059	20.5669	26.9736	12.5303	11.3311	20.8746	23.7042	12.6838	0	17.9183	18.1202	7.87442	23.1055	0	0	11.6371	24.0018	12.4785	14.2697
BFAR__chr16	165.815	162.035	123.512	235.462	186.684	197.806	191.911	184.13	252.393	129.583	238.879	130.015	148.364	178.303	161.988	189.336	138.328	137.852	162.919	123.24	100.562	151.258
BFSP1__chr20	16.9035	10.7229	3.7428	0	3.16414	8.9912	1.31898	4.72128	3.79538	0	6.34191	0	16.4849	22.469	4.49967	1.28364	11.1381	8.10891	6.54585	9.69305	4.40418	2.85393
BFSP2__chr3	0	0	0	0	0	0	0	0	0	0	0	0	0	0	0	0	0	0	0	0	0	0
BFSP2-AS1__chr3	0.804927	3.57431	0.935701	0	3.95517	5.13783	0.659488	1.88851	3.79538	11.062	0	13.0015	0.716733	0.724807	5.62459	2.56727	2.15576	4.29295	1.45463	2.76944	2.93612	1.71236
BGN__chrX	0	0	0	0	0	0	0	0	3.79538	0	0	0	0	0.724807	1.12492	0	1.07788	9.5399	0	0	2.20209	2.85393
BHLHA15__chr7	0	0	0	0	0	0	0	0	0	0	0	0	0	0	0	1.28364	0	0	0	0	0	0
BHLHB9__chrX	11.269	11.9144	8.42131	5.88655	24.522	5.13783	15.8277	22.6622	0	28.445	4.22794	19.5023	10.0343	17.3954	15.7488	17.3291	19.7612	28.6197	23.2741	10.1546	18.3507	27.9685
BHLHE40__chr3	654.406	369.345	58.0134	170.71	35.5965	76.4252	189.273	118.976	140.429	71.1126	114.154	71.5084	229.355	117.419	372.348	343.373	200.486	300.984	264.016	473.113	288.474	388.705
BHLHE40-AS1__chr3	0	1.19144	0	0	0	0.642228	0	0	1.89769	4.74084	0	0	0	0	0	1.92546	2.87435	3.33896	0	1.38472	0	1.14157
BHLHE41__chr12	214.111	188.247	371.473	653.407	152.67	186.246	517.038	538.226	332.096	369.785	393.198	370.543	27.9526	38.4148	8.99934	21.18	16.1682	5.72394	18.1829	13.8472	32.2973	15.982
BHMG1__chr19	0	0	0	0	0	0	0	0	0	0	0	0	0	0.724807	0	0	0	0	0	0	0	0
BHMT__chr5	0	2.38287	0	0	0	0	0	0	0	0	0	0	0	0	0	0	0	0	6.54585	3.23102	5.13821	0
BHMT2__chr5	0.804927	1.19144	0	0	0	1.28446	0.659488	0	3.79538	3.16056	4.22794	13.0015	0.716733	0	0	3.85091	1.07788	0.476995	0.727317	1.8463	3.67015	0.570786
BICC1__chr10	12.8788	16.6801	62.6919	76.5252	35.5965	45.5982	19.7846	37.7703	51.2376	52.1492	4.22794	6.50076	0	0	0	0.641818	52.4569	49.1305	20.3649	18.9245	21.2869	18.8359
BICD1__chr12	0	11.9144	12.1641	0	15.8207	5.78006	1.97846	9.44257	9.48845	4.74084	2.11397	0	5.73387	7.97288	40.497	22.4636	2.87435	3.33896	26.9107	13.8472	20.5528	24.5438
BICD2__chr9	33.807	65.529	56.142	17.6597	38.7607	45.5982	40.2288	9.44257	22.7723	23.7042	16.9118	58.5069	94.6088	117.419	193.486	159.813	82.2783	87.2901	78.5502	80.3139	72.6689	55.3663
BICDL1__chr12	31.3922	39.3174	53.3349	0	47.462	43.6715	48.8021	11.3311	106.271	39.507	42.2794	13.0015	85.2913	26.0931	77.6193	32.7327	16.8868	29.0967	34.9112	33.6949	19.0848	39.3843
BICDL2__chr16	14.4887	16.6801	21.5211	17.6597	11.8655	9.63343	39.5693	30.2162	79.703	31.6056	31.7095	65.0076	30.8195	20.2946	11.2492	28.24	14.3718	26.2347	23.2741	28.6176	43.3077	19.4067
BID__chr22	71.6385	107.229	103.863	76.5252	114.7	109.179	146.406	145.416	199.257	97.9773	126.838	201.524	108.943	79.004	113.617	132.856	70.7809	94.922	72.7317	73.8518	58.7224	67.9236
BIK__chr22	489.396	613.59	486.564	100.071	502.306	579.29	337.658	312.549	377.64	353.983	532.72	383.545	164.849	136.264	122.616	119.378	112.1	125.45	125.098	126.933	168.093	118.724
BIN1__chr2	135.228	185.864	87.0202	23.5462	133.685	96.9765	122.665	126.53	89.1914	104.298	262.132	58.5069	17.9183	34.0659	14.6239	24.3891	8.62306	5.24694	17.4556	17.0782	33.0313	24.5438
BIN2__chr12	0.804927	0	3.7428	0	2.3731	1.28446	7.91385	0	3.79538	1.58028	6.34191	32.5038	2.86693	2.17442	2.24983	1.28364	0	0	2.90927	0	0	3.9955
BIN3__chr8	56.3449	51.2317	38.3637	11.7731	37.1786	43.0293	37.5908	51.9341	53.1353	39.507	57.0772	0	77.4072	46.3877	147.364	82.1528	61.4393	95.876	85.0961	80.3139	51.3821	61.6449
BIN3-IT1__chr8	5.63449	2.38287	2.8071	0	0	0	0	0	0	0	0	0	0	0.724807	5.62459	2.56727	0	0	0.727317	0.923148	1.46806	0.570786
BIRC2__chr11	229.404	206.118	141.291	423.832	141.595	107.894	220.928	199.238	113.861	189.634	154.32	117.014	149.081	163.082	177.737	167.515	299.651	286.674	358.567	321.717	267.921	342.472
BIRC3__chr11	365.437	257.35	344.338	129.504	559.261	297.994	1512.21	1032.07	1244.88	1602.4	1160.57	897.105	131.879	60.159	52.8711	100.765	99.5245	81.0891	200.012	183.245	181.305	146.692
BIRC5__chr17	118.324	150.121	94.5058	11.7731	229.4	223.496	30.3364	34.9375	15.1815	11.062	14.7978	39.0046	109.66	113.07	120.366	74.4509	35.9294	33.8666	22.5468	19.8477	21.2869	43.3798
BIRC6__chr2	248.723	170.375	184.333	105.958	155.043	183.035	282.92	252.117	189.769	227.56	150.092	201.524	138.33	183.376	194.611	125.796	294.621	254.715	309.11	203.554	201.124	293.955
BIRC6-AS2__chr2	0	0	0	0	0	0	0	0	0	1.58028	0	0	0	0	0	0	0	0.476995	0	1.8463	0	0
BIRC8__chr19	0	0	0	0	0	0.642228	0	0	0	0	0	0	0	0	0	0	0	0	0	0	0	0
BISPR__chr19	11.269	8.34005	14.9712	0	28.4772	10.2757	27.6985	29.272	0	22.1239	19.0257	0	19.3518	31.1667	53.996	22.4636	39.5223	58.1934	86.5507	23.0787	63.8606	37.6719
BIVM__chr13	70.8336	71.4862	80.4703	94.1848	68.8199	42.3871	72.5437	73.652	83.4983	72.6928	33.8235	6.50076	127.579	97.849	44.9967	86.0037	121.441	133.559	108.37	134.318	87.3495	89.0427
BIVM-ERCC5__chr13	0	0	0	0	0.791034	0	1.31898	0	0	0	4.22794	0	0.716733	0	0	0.641818	0.718588	0	0.727317	0	0	0
BLACAT1__chr1	22.538	32.1688	2.8071	0	0.791034	18.6246	13.1898	12.2753	1.89769	12.6422	6.34191	45.5053	11.4677	7.24807	8.99934	4.49273	4.31153	4.29295	21.0922	24.4634	16.1486	13.1281
BLCAP__chr20	437.881	289.519	281.646	100.071	287.936	233.771	505.827	408.863	280.858	445.639	367.831	364.043	705.265	668.272	895.434	966.579	539.66	434.065	350.567	317.101	337.654	288.247
BLM__chr15	20.9281	21.4458	19.6497	47.0924	48.2531	34.6803	13.8492	0	0	7.9014	12.6838	169.02	16.4849	13.0465	7.87442	23.7473	26.2285	32.4357	26.9107	37.3875	13.2125	38.8135
BLMH__chr17	10.4641	67.9118	24.3282	35.3193	30.0593	19.2669	15.8277	11.3311	26.5677	3.16056	29.5956	13.0015	20.0685	21.7442	31.4977	55.8382	33.7736	37.2056	56.0034	28.6176	28.6271	45.0921
BLNK__chr10	80.4927	58.3804	65.499	47.0924	75.1482	62.2962	300.726	267.225	123.35	304.994	139.522	507.059	13.6179	12.3217	26.998	15.4036	66.1101	53.9004	53.0941	42.4648	42.5737	51.9416
BLOC1S1__chr12	312.312	363.388	374.28	994.827	329.861	360.29	420.094	563.721	417.492	671.619	374.173	650.076	240.822	217.442	152.989	216.293	173.898	235.635	243.651	258.943	260.58	292.813
BLOC1S1-RDH5__chr12	123.959	125.101	145.969	52.979	90.9689	129.088	150.363	226.622	170.792	372.946	186.029	377.044	68.0897	79.004	95.618	87.9291	9.70094	11.4479	24.7288	9.69305	21.2869	11.9865
BLOC1S2__chr10	217.33	325.262	410.773	447.378	355.965	404.604	440.538	492.902	445.957	323.957	581.341	455.053	558.335	566.799	686.199	595.608	206.235	220.372	219.65	272.329	233.421	259.708
BLOC1S3__chr19	127.983	72.6776	52.3992	41.2059	56.9544	78.9941	56.716	75.5405	140.429	45.8281	145.864	6.50076	91.7419	50.0117	104.617	70.6	20.8391	62.4863	18.1829	68.3129	30.8292	16.5528
BLOC1S4__chr4	59.5646	66.7204	88.8916	23.5462	58.5365	69.3607	68.5867	80.2618	91.0891	79.014	120.496	123.514	91.0251	77.5544	112.492	126.438	34.1329	34.3436	45.821	36.0028	25.691	45.6629
BLOC1S5__chr6	0.804927	0	0	0	0	0	0	0	0	0	0	0	0	0	0	0	0	0	0	0.923148	0	0
BLOC1S6__chr15	840.344	599.292	567.97	1012.49	371.786	486.809	408.223	677.976	504.785	377.687	353.033	351.041	329.697	216.717	384.722	292.669	332.706	448.375	520.031	398.338	385.365	357.312
BLVRA__chr7	2.41478	22.6373	14.0355	11.7731	35.5965	38.5337	12.5303	7.55405	28.4653	18.9634	21.1397	0	166.282	131.915	103.492	147.618	51.0198	57.2394	58.9127	49.3884	85.1474	61.0741
BLVRB__chr19	171.45	134.632	236.732	253.122	115.491	190.1	160.915	265.336	379.538	314.476	329.779	240.528	102.493	138.438	176.612	218.86	72.5774	62.0093	79.2775	48.0037	61.6585	75.3438
BLZF1__chr1	30.5872	19.063	73.9204	182.483	42.7158	58.4428	135.854	142.583	151.815	156.448	78.2169	143.017	47.3044	39.8644	33.7475	35.9418	90.5421	88.2441	130.917	94.6226	68.2647	78.7685
BMF__chr15	7.24435	4.76574	4.6785	0	7.91034	3.85337	20.4441	7.55405	1.89769	6.32112	10.5698	32.5038	19.3518	23.1938	174.362	238.756	22.9948	20.5108	18.1829	13.8472	9.54238	13.6989
BMI1__chr10	0	0	0	0	0	1.92669	0	0	0	0	0	0	0	0	0	0	0	0	0	0	0	0
BMP1__chr8	22.538	33.3602	11.2284	0	4.7462	23.1202	19.1251	16.0524	22.7723	39.507	57.0772	78.0091	43.004	87.7017	143.989	159.171	43.4746	47.2225	82.9141	56.312	47.7119	55.9371
BMP2__chr20	122.349	98.8892	30.8781	111.844	34.0145	26.3314	255.222	198.294	303.63	244.943	190.257	117.014	7.16733	10.8721	41.6219	22.4636	6.82659	21.4648	35.6385	121.856	48.4459	84.4764
BMP2K__chr4	5.63449	32.1688	15.9069	58.8655	15.0296	7.70674	16.4872	16.0524	3.79538	22.1239	23.2537	0	21.502	18.1202	15.7488	13.4782	19.0426	15.7408	10.9098	23.0787	11.0104	23.973
BMP3__chr4	0	1.19144	0	0	0	0	31.6554	11.3311	24.67	142.225	0	91.0107	24.3689	18.1202	0	12.1946	157.73	188.413	122.189	129.241	162.221	103.883
BMP4__chr14	5966.12	4867.02	3076.58	5715.84	3811.99	4135.95	1500.33	2134.02	2343.65	859.672	2031.52	1157.14	501.713	392.846	451.092	355.567	149.107	91.583	132.372	229.402	198.922	180.368
BMP5__chr6	0	0	0	0	0	0	0	0	0	0	0	0	0	0	0	1.28364	0	0.476995	0	5.07731	8.80835	0
BMP6__chr6	0	0	0	0	0	0	0	0	0	0	0	0	0.716733	0	0	0	3.23365	0.95399	0	0.461574	1.46806	4.56629
BMP7__chr20	554.595	671.97	756.046	735.819	619.379	640.302	170.148	161.468	413.696	181.732	253.676	240.528	759.737	707.412	1126.04	1141.15	136.891	134.036	82.1868	55.8504	55.0522	55.3663
BMP7-AS1__chr20	0	0	0	0	0	0	0	0	0	0	0	0	0	0	0	0	0	0	0	0	0	0
BMP8A__chr1	0	5.95718	0	0	0	0	0	0	0	1.58028	16.9118	0	2.86693	18.845	3.37475	0	0	0.476995	5.09122	0.461574	0	0
BMP8B__chr1	0.804927	0	2.8071	0	2.3731	2.56891	0	0	1.89769	0	0	0	0	0	0	1.92546	2.15576	0	0	0	0	0
BMPER__chr7	0.804927	0	0	0	0	0	0	0	0	0	0	0	0	0	0	0	0	0	0	4.15416	0	0
BMPR1A__chr10	99.811	110.804	152.519	123.618	84.6406	118.17	127.281	174.688	89.1914	146.966	52.8492	78.0091	177.033	158.733	141.74	205.382	343.126	223.234	439.299	316.178	384.631	301.375
BMPR1B__chr4	0	3.57431	0	0	0	0	0	0	0	1.58028	0	0	75.257	76.1048	32.6226	30.8073	57.487	77.7502	159.282	139.395	204.06	145.55
BMPR1B-AS1__chr4	0	0	0	0	0	0	0	0	0	0	0	6.50076	2.1502	3.62404	1.12492	1.28364	0.359294	0	2.18195	10.1546	8.80835	7.99101
BMPR2__chr2	189.158	128.675	101.056	129.504	115.491	118.812	160.256	253.061	210.644	137.484	164.89	487.557	228.638	213.818	339.725	391.509	414.985	366.332	442.936	466.651	416.195	406.971
BMS1__chr10	101.421	83.4005	79.5346	182.483	128.939	88.6275	101.561	121.809	96.7822	113.78	78.2169	110.513	155.531	112.345	170.987	116.811	87.6677	103.031	105.461	91.3916	68.2647	83.9056
BMS1P20__chr22	26.5626	27.403	40.2351	70.6386	33.2234	35.3226	50.1211	43.4358	45.5445	41.0873	23.2537	143.017	18.6351	26.8179	29.2478	49.42	13.2939	31.9587	27.638	16.6167	22.7549	31.964
BMS1P4__chr10	2.41478	2.38287	0.935701	0	0.791034	1.92669	0.659488	0	0	0	4.22794	0	3.58367	0	0	2.56727	2.15576	0.476995	0	4.61574	0.734029	0
BMS1P5__chr10	29.7823	30.9773	9.35701	29.4328	30.8503	24.4047	79.1385	32.1047	11.3861	126.422	2.11397	19.5023	78.1239	42.7636	41.6219	59.6891	128.627	137.375	170.192	186.014	98.36	140.984
BMS1P6__chr10	11.269	3.57431	8.42131	35.3193	7.91034	8.34897	12.5303	12.2753	5.69307	23.7042	4.22794	6.50076	10.751	16.6706	4.49967	17.3291	16.8868	25.2807	26.9107	34.618	42.5737	24.5438
BMT2__chr7	43.4661	14.2972	11.2284	41.2059	28.4772	25.0469	28.358	16.0524	18.9769	17.3831	12.6838	97.5114	34.4032	79.7288	53.996	57.1218	114.256	195.568	135.281	134.78	117.445	109.02
BMX__chrX	0	0	0	0	0	0	0	0	0	0	0	0	0	0	0	0	21.1983	20.9878	7.27317	13.8472	10.2764	1.14157
BNC1__chr15	0.804927	3.57431	0	5.88655	3.16414	0	3.95693	2.83277	1.89769	1.58028	2.11397	0	67.3729	78.2792	248.607	206.666	147.67	158.362	32.0019	73.8518	52.8501	65.6404
BNC2__chr9	4.82956	0	0	0	0.791034	0	3.29744	0	1.89769	3.16056	0	0	5.01713	0.724807	1.12492	16.0455	27.3063	32.4357	37.8205	48.4653	7.34029	22.8315
BNIP1__chr5	31.3922	27.403	61.7562	0	41.9248	38.5337	23.7416	9.44257	32.2607	20.5436	25.3676	39.0046	48.7379	28.9923	24.7482	22.4636	22.6355	30.5277	26.1834	14.7704	27.8931	13.6989
BNIP2__chr15	106.25	126.292	65.499	76.5252	40.3427	69.3607	61.3324	50.0456	45.5445	72.6928	23.2537	39.0046	179.9	259.481	250.857	239.398	333.784	212.263	257.47	235.864	253.24	189.501
BNIP3__chr10	533.667	414.62	58.0134	206.029	143.968	251.754	348.869	197.35	66.4191	268.647	73.9889	195.023	326.114	184.101	346.474	201.531	235.697	267.594	350.567	235.864	312.697	292.813
BNIP3L__chr8	1567.19	1415.43	257.318	782.911	239.683	491.305	739.945	638.318	254.29	249.684	200.827	292.534	944.654	639.28	497.213	603.951	951.77	988.81	768.774	793.907	976.259	911.546
BNIPL__chr1	3.21971	8.34005	0	0	7.91034	0	4.61641	4.72128	0	4.74084	0	0	24.3689	29.7171	14.6239	14.7618	39.1631	51.9924	64.0039	32.7717	30.8292	35.9595
BOC__chr3	0	0	0	0	0	0	0	0	0	0	0	0	4.3004	2.17442	0	4.49273	1.79647	2.86197	0	2.30787	0	1.14157
BOD1__chr5	55.54	64.3375	87.9559	17.6597	43.5069	77.7096	55.397	21.7179	43.6469	25.2845	38.0514	32.5038	60.9223	69.5815	62.9954	85.3619	44.5525	45.7915	50.9122	44.7727	62.3925	55.3663
BOD1L1__chr4	248.723	264.499	113.22	182.483	181.147	119.454	216.312	251.172	127.145	172.25	150.092	110.513	197.818	194.248	128.241	197.68	329.473	325.311	275.653	255.712	209.932	265.416
BOD1L2__chr18	0	0	0	0	0	0	0	0	0	0	0	0	0	0	0	0	0	0	0	0	0	0
BOK__chr2	78.078	72.6776	113.22	5.88655	70.402	68.0762	118.708	80.2618	98.6798	99.5576	202.941	39.0046	141.913	73.9303	136.115	156.604	30.1807	33.8666	20.3649	19.3861	31.5633	21.1191
BOK-AS1__chr2	0	0	0	0	0	0	0	0	0	0	0	0	5.73387	0	0	0	0	0	0	0	0	0
BOLA1__chr1	99.811	79.8262	72.0489	111.844	83.0586	104.041	92.3283	46.2686	45.5445	26.8647	27.4816	0	73.8235	65.9575	41.6219	70.6	40.2409	55.3314	69.0951	58.6199	42.5737	40.5258
BOLA2-SMG1P6__chr16	5.63449	1.19144	0	0	0.791034	0	0.659488	0	3.79538	1.58028	0	0	3.58367	12.3217	1.12492	0	5.03012	8.10891	0	5.07731	0.734029	3.42472
BOLA3__chr2	371.876	462.277	860.845	1459.86	638.364	721.223	307.321	508.01	631.931	756.954	767.371	468.055	518.198	451.555	584.957	419.107	231.745	234.204	283.654	324.948	257.644	352.746
BOLA3-AS1__chr2	4.02464	0	0	0	0.791034	3.85337	0.659488	0	1.89769	1.58028	6.34191	0	5.01713	10.8721	22.4983	27.5982	8.26376	4.29295	16.001	6.46203	12.4785	2.28315
BOLL__chr2	0	0	0	0	0	0	0	0	0	0	0	0	0	0	0	0	1.07788	0	0	0	0	0
BOP1__chr8	102.226	100.081	104.798	47.0924	222.281	184.962	63.3108	84.9831	111.964	86.9154	84.5588	123.514	43.004	60.159	56.2459	50.0618	6.82659	20.9878	33.4566	27.2329	5.13821	8.56179
BORA__chr13	5.63449	1.19144	5.6142	0	15.0296	9.63343	4.61641	9.44257	5.69307	0	4.22794	0	2.86693	0	6.7495	6.41818	7.90447	4.29295	4.3639	5.53889	4.40418	5.70786
BORCS5__chr12	9.65913	27.403	28.071	0	11.0745	25.6891	10.5518	7.55405	3.79538	17.3831	16.9118	19.5023	16.4849	20.2946	3.37475	5.77637	2.15576	8.10891	1.45463	12.0009	5.13821	3.9955
BORCS6__chr17	33.807	45.2746	58.0134	17.6597	22.94	44.956	44.8452	33.049	39.8515	41.0873	40.1654	91.0107	26.5191	29.7171	31.4977	31.4491	14.0125	12.4019	13.0917	5.07731	15.4146	12.5573
BORCS7__chr10	65.1991	64.3375	136.612	158.937	98.8792	101.472	176.743	126.53	83.4983	167.51	93.0146	208.024	192.801	194.973	159.738	223.353	352.467	385.412	286.563	245.557	237.092	204.341
BORCS8__chr19	8.04927	1.19144	19.6497	5.88655	23.731	21.8358	20.4441	33.049	66.4191	44.2478	27.4816	65.0076	22.9355	15.221	30.3728	12.1946	30.1807	25.2807	18.1829	29.5407	22.0209	38.2427
BORCS8-MEF2B__chr19	0	0	0	0	0	0	0.659488	0	0	0	0	0	0	0	1.12492	0	0	0	0	0	0	0
BPGM__chr7	20.9281	47.6574	46.785	29.4328	37.1786	56.5161	42.2072	46.2686	47.4422	15.8028	59.1911	19.5023	55.1885	57.2598	114.742	84.0782	134.376	138.329	214.558	250.635	208.464	239.73
BPHL__chr6	81.2977	73.869	90.763	64.7521	91.7599	91.1964	106.178	108.59	64.5214	120.101	63.4191	156.018	83.1411	45.6629	38.2472	57.7637	42.0374	53.4234	63.2766	83.0833	65.3286	61.6449
BPI__chr20	0	0	0	0	0	0	0	0	0	0	0	0	0	0	0	0	1.79647	0	0	0	0	0
BPIFA1__chr20	0.804927	0	0	0	0	1.92669	0	0	1.89769	1.58028	0	19.5023	177.75	139.163	38.2472	12.8364	425.045	354.884	33397.7	36318.9	7506.92	8844.9
BPIFA2__chr20	0	0	0	0	0	0	0	0	0	0	0	0	10.0343	9.4225	0	0.641818	0	0.95399	58.9127	47.0805	24.223	6.84944
BPIFA4P__chr20	0	0	0	0	0	0	0	0	0	0	0	0	0	0	0	0	0	0	0	0	0	0
BPIFB1__chr20	1.60985	5.95718	3.7428	5.88655	5.53724	3.21114	5.93539	0.944257	1.89769	4.74084	2.11397	0	702.399	791.49	146.239	202.815	1108.06	1112.83	7064.43	7215.32	11596.9	11527.6
BPIFB2__chr20	0	0	0	0	0	0	0	0	0	0	0	0	0.716733	2.17442	0	0	6.82659	14.7868	6.54585	0.461574	13.2125	1.71236
BPIFB4__chr20	0	0	0	0	0	0	0	0	0	0	0	0	0	0	0	0	0	0	3.63658	1.8463	0	6.84944
BPIFC__chr22	0	0	0	0	0	0.642228	0	0	0	0	2.11397	0	0	0	0	0	0	0	0	0	0	0
BPNT1__chr1	169.035	160.844	164.683	294.328	119.446	75.783	412.839	366.372	311.221	442.478	209.283	448.553	77.4072	73.9303	93.3681	88.5709	75.811	61.5323	69.8224	75.6981	112.307	85.0472
BPTF__chr17	554.595	613.59	259.189	288.441	468.292	398.182	498.573	411.696	364.356	417.194	312.867	325.038	726.051	700.889	375.722	800.348	666.131	534.711	505.485	392.799	471.247	461.195
BRAF__chr7	7.24435	9.53149	0.935701	0	5.53724	7.06451	7.91385	9.44257	15.1815	0	10.5698	0	8.6008	10.8721	1.12492	7.70182	30.8993	9.5399	16.001	24.4634	26.4251	6.27865
BRAP__chr12	50.7104	44.0831	36.4923	5.88655	49.0441	35.9648	36.2718	53.8226	32.2607	41.0873	38.0514	45.5053	35.8367	44.9381	47.2465	44.9273	71.1402	70.5952	61.8219	68.7745	56.5203	62.2157
BRAT1__chr7	25.7577	30.9773	40.2351	0	45.0889	37.2493	25.72	20.7737	30.363	39.507	25.3676	39.0046	48.0211	41.314	66.3701	66.1073	13.2939	15.7408	14.5463	16.1551	16.1486	17.6944
BRCA1__chr17	139.252	154.887	134.741	70.6386	295.847	161.199	137.833	77.4291	0	28.445	14.7978	13.0015	114.677	109.446	82.1189	55.8382	130.424	123.542	125.826	97.8537	137.998	138.13
BRCA2__chr13	24.9528	48.8489	10.2927	17.6597	72.7751	48.8094	1.97846	6.6098	0	3.16056	0	13.0015	7.88407	20.2946	15.7488	3.20909	36.2887	29.5737	25.4561	44.3111	20.5528	49.0876
BRCAT54__chr5	0	0	0	0	0	0	0	0	0	0	0	0	0	0	0	0	2.51506	10.0169	0	0.461574	7.34029	0.570786
BRCC3__chrX	42.6612	70.2947	84.2131	41.2059	128.147	58.4428	50.7806	33.9932	91.0891	44.2478	65.533	143.017	55.9052	56.535	84.3688	73.1673	82.9969	79.1812	116.371	105.7	78.5412	69.6359
BRD1__chr22	56.3449	41.7003	51.4635	5.88655	34.0145	37.2493	36.2718	14.1639	106.271	47.4084	50.7353	104.012	29.3861	49.2869	79.8691	69.3164	55.6906	65.3483	34.9112	50.3116	62.3925	44.5213
BRD2__chr6	355.778	243.053	227.375	117.731	285.563	269.094	245.989	150.137	275.165	197.535	243.106	253.53	377.718	305.144	295.853	326.686	203.72	188.413	196.376	248.788	176.901	236.306
BRD3__chr9	123.154	53.6146	14.0355	17.6597	74.3572	35.9648	65.9488	16.0524	91.0891	97.9773	38.0514	58.5069	118.261	106.547	93.3681	119.378	49.9419	58.6704	31.2746	45.6958	39.6376	43.9505
BRD4__chr19	382.341	371.728	204.918	111.844	341.727	200.375	236.756	168.078	370.049	271.808	276.93	227.527	309.629	416.039	377.972	654.013	152.341	152.161	80.0048	99.2384	90.2856	133.564
BRD7__chr16	214.111	264.499	189.012	123.618	191.43	236.982	171.467	183.186	136.634	243.363	205.055	253.53	312.496	228.314	249.732	266.355	279.89	259.008	260.379	196.169	226.081	202.629
BRD7P3__chr6	0	0	0	0	0	0	1.97846	0	0	0	0	0	0	4.34884	0	0	1.79647	1.90798	0	0.923148	2.20209	0
BRD8__chr5	96.5913	90.5491	82.3417	105.958	142.386	91.8387	103.54	62.321	51.2376	109.039	84.5588	52.0061	107.51	149.31	94.493	120.02	126.112	129.743	139.645	126.01	135.061	105.595
BRD9__chr5	41.0513	27.403	53.3349	29.4328	68.0289	45.5982	30.9959	45.3243	37.9538	39.507	84.5588	0	78.8407	68.8567	71.9947	55.1964	37.3666	54.3774	33.4566	37.3875	25.691	40.5258
BRDT__chr1	0	1.19144	0	0	0	0	0	0	0	1.58028	0	0	0	0	0	0	2.51506	0	0	0	0	0
BRE__chr2	110.275	185.864	66.4347	70.6386	124.983	148.355	120.686	130.307	70.2145	79.014	124.724	162.519	88.8749	98.5738	66.3701	55.8382	101.321	113.525	104.734	90.4685	91.0197	121.007
BRE-AS1__chr2	0	0	0	0	0	0	0	0	0	3.16056	0	13.0015	4.3004	5.79846	0	0	0.359294	0.95399	0	1.38472	4.40418	0
BREA2__chr8	0	0	0	0	0	0	0	0	0	1.58028	0	0	0	1.44961	4.49967	0	0.718588	0	0	0	0	0
BRF1__chr14	35.4168	23.8287	13.0998	23.5462	23.731	23.1202	31.6554	23.6064	9.48845	15.8028	31.7095	6.50076	35.1199	31.1667	43.8718	54.5546	33.0551	41.0216	20.3649	40.6185	30.8292	25.1146
BRF2__chr8	17.7084	34.5516	41.1708	5.88655	32.4324	21.1935	24.4011	22.6622	64.5214	12.6422	16.9118	0	34.4032	18.845	16.8738	23.7473	19.4019	17.6488	24.0015	18.463	14.6806	17.1236
BRI3__chr7	676.944	494.446	510.893	364.966	382.069	425.797	741.924	719.524	616.749	941.846	562.316	949.111	475.194	518.962	766.069	869.022	231.026	237.543	247.288	276.944	364.079	360.737
BRI3BP__chr12	132.813	94.1234	37.428	41.2059	93.342	50.736	65.2893	33.9932	110.066	134.324	63.4191	214.525	7.16733	7.24807	5.62459	17.3291	3.95223	1.43098	0	2.76944	0.734029	1.71236
BRICD5__chr16	4.82956	2.38287	3.7428	0	10.2834	8.34897	3.29744	0.944257	3.79538	9.48168	2.11397	0	4.3004	7.24807	2.24983	1.92546	1.79647	3.81596	2.90927	0	1.46806	0
BRINP1__chr9	0	0	0.935701	0	6.32827	0	0	0	0	1.58028	0	0	0	0	2.24983	0	0	0	0	0	0	0
BRINP2__chr1	0	0	0	0	0	0	0	0	0	0	0	0	0	0.724807	0	0	0	0	0	0	6.60627	0
BRINP3__chr1	6.43942	1.19144	10.2927	23.5462	10.2834	29.5425	18.4657	25.4949	43.6469	22.1239	44.3933	6.50076	0	0	0	0	0	0	0	0	0	0
BRIP1__chr17	39.4414	23.8287	17.7783	47.0924	44.2979	51.3783	21.7631	13.2196	1.89769	7.9014	8.45588	6.50076	16.4849	30.4419	52.8711	21.8218	39.5223	27.1887	48.7302	51.2347	23.4889	65.0696
BRIX1__chr5	132.813	214.458	240.475	423.832	204.878	215.147	114.751	111.422	148.02	77.4337	154.32	13.0015	175.6	228.314	209.235	176.5	182.521	147.391	105.461	186.476	187.178	134.135
BRK1__chr3	1385.28	1223.6	1512.09	1989.65	1015.69	1434.74	1241.82	1561.8	1474.5	1378	1596.05	1937.23	1394.76	1335.82	1790.87	1213.04	912.248	1023.15	952.058	1154.86	738.434	840.768
BRMS1__chr11	142.472	120.335	241.411	88.2983	183.52	174.044	141.13	94.4257	229.62	224.4	173.345	182.021	116.111	110.171	166.488	189.978	93.0572	78.7042	41.4571	96.0074	57.2543	91.8966
BRMS1L__chr14	16.0985	11.9144	13.0998	23.5462	14.2386	30.827	10.5518	24.5507	11.3861	11.062	14.7978	0	43.7207	38.4148	16.8738	33.3746	80.1226	83.4741	88.7326	39.2338	26.4251	50.2292
BROX__chr1	203.647	229.947	174.976	164.823	168.49	208.082	225.545	331.434	153.713	200.695	224.081	260.03	140.48	154.384	192.361	131.573	330.91	358.7	359.294	285.253	303.888	271.694
BRPF1__chr3	40.2464	15.4887	43.9779	41.2059	41.9248	54.5894	40.2288	55.7112	68.3168	37.9267	25.3676	45.5053	63.7893	52.9109	93.3681	58.4055	23.3541	42.4525	25.4561	13.3856	42.5737	27.3977
BRPF3__chr6	127.983	57.1889	44.9136	47.0924	102.834	75.783	89.6903	108.59	94.8845	186.473	90.9007	71.5084	62.3558	56.535	62.9954	80.8691	66.8287	50.5615	47.2756	66.0051	37.4355	65.6404
BRSK1__chr19	66.004	21.4458	43.9779	5.88655	24.522	21.1935	222.907	61.3767	119.554	158.028	50.7353	149.518	2.86693	1.44961	1.12492	3.20909	0.359294	11.9249	0	0.461574	0	0
BRSK2__chr11	14.4887	0	0	0	0.791034	1.92669	0	0	0	0	0	26.003	1.43347	0	0	0	0.359294	0	6.54585	0	0	0
BRWD1__chr21	225.38	251.393	131.934	164.823	124.983	176.613	186.635	219.068	85.396	186.473	179.687	832.097	183.484	152.21	191.236	143.767	424.686	382.073	342.566	326.333	318.569	300.234
BRWD1-AS1__chr21	0	0	0	0	0	0	0	0	0	0	0	0	0	0	0	0.641818	0	0	0	0	0	0
BRWD1-IT2__chr21	0.804927	0	0	0	3.16414	2.56891	1.31898	0.944257	0	0	0	0	7.88407	2.89923	0	0	0	0	4.3639	2.76944	4.40418	3.9955
BRWD3__chrX	220.55	148.929	72.0489	94.1848	63.2827	75.783	171.467	100.091	104.373	72.6928	147.978	0	47.3044	73.2055	23.6233	87.9291	138.688	114.956	75.6409	114.932	96.8919	125.573
BSCL2__chr11	0	0	0.935701	0	0	0	0	0	0	3.16056	0	0	0.716733	0	0	0	0	0.476995	0	0.923148	0	0
BSDC1__chr1	29.7823	22.6373	15.9069	23.5462	41.9248	17.3402	38.2503	21.7179	34.1584	44.2478	40.1654	32.5038	53.755	36.9652	35.9973	50.0618	11.8567	24.3267	24.7288	28.6176	35.2334	37.6719
BSG__chr19	2070.27	1608.44	1203.31	853.55	1655.63	1258.77	1366.46	813.005	1571.29	1507.59	1674.26	1586.19	1138.17	1175.64	844.813	1204.69	528.522	449.806	426.208	439.418	518.225	425.807
BSN__chr3	0	0	0	0	0	0	0	0	0	0	0	0	0	0	0	0	0	6.20093	0	0	0	0
BSN-AS2__chr3	1.60985	0	0	0	1.58207	0	1.97846	0	0	4.74084	0	0	0	2.89923	7.87442	0.641818	1.79647	0	1.45463	2.76944	5.13821	0
BSPRY__chr9	196.402	158.461	119.77	17.6597	171.654	238.267	132.557	88.7601	140.429	180.152	107.812	52.0061	40.8538	54.3606	50.6213	27.5982	71.8588	49.1305	50.1849	68.3129	44.7758	78.1977
BST1__chr4	0.804927	9.53149	3.7428	0	0	1.28446	34.9529	21.7179	11.3861	72.6928	21.1397	156.018	7.88407	10.8721	0	5.77637	15.0903	9.5399	31.2746	37.3875	15.4146	2.85393
BST2__chr19	0.804927	1.19144	0	0	3.16414	0	0.659488	0.944257	3.79538	1.58028	8.45588	0	34.4032	36.2404	39.3721	82.1528	1.79647	1.43098	1.45463	0	0	2.85393
BTAF1__chr10	294.603	179.907	186.204	88.2983	176.401	210.651	212.355	174.688	174.587	113.78	175.459	188.522	168.432	149.31	192.361	112.318	690.563	723.601	567.307	499.884	521.895	455.487
BTBD1__chr15	41.0513	59.5718	74.8561	100.071	33.2234	59.7272	65.9488	45.3243	53.1353	88.4956	67.647	26.003	66.6562	26.8179	57.3708	46.2109	188.27	162.178	204.376	170.321	155.614	169.524
BTBD10__chr11	352.558	331.219	759.789	1277.38	456.427	359.006	610.026	751.628	521.865	485.146	357.261	1228.64	366.251	242.81	461.216	436.437	426.841	673.517	398.57	835.91	568.139	629.577
BTBD11__chr12	4.82956	8.34005	16.8426	17.6597	22.94	10.2757	3.95693	16.9966	13.2838	4.74084	6.34191	0	49.4546	89.1513	52.8711	57.7637	52.0976	44.3605	74.9136	39.2338	23.4889	48.5168
BTBD16__chr10	10.4641	20.2544	10.2927	0	2.3731	3.21114	4.61641	16.0524	0	0	0	0	0	0	1.12492	0	2.87435	3.33896	0	4.61574	0	0
BTBD19__chr1	0	0	0	0	0	0	0	0	0	0	0	0	2.1502	0	1.12492	0	0	0	0	0	0	0
BTBD2__chr19	364.632	297.859	204.918	135.391	207.251	216.431	205.76	100.091	246.7	208.597	355.147	169.02	491.679	466.776	419.594	557.74	246.476	332.942	328.02	213.709	289.208	269.411
BTBD3__chr20	145.692	103.655	99.1843	217.802	70.402	114.959	83.0955	84.0389	70.2145	58.4703	109.926	45.5053	60.2056	84.8025	40.497	46.8527	268.033	249.468	277.835	241.865	269.389	269.411
BTBD6__chr14	80.4927	86.9748	95.4415	153.05	110.745	134.868	129.26	104.813	172.69	80.5942	141.636	32.5038	105.36	97.1242	125.991	134.14	40.2409	79.1812	60.3673	63.6972	44.7758	60.5033
BTBD7__chr14	145.692	177.524	72.9847	111.844	227.027	160.557	174.764	102.924	117.657	159.608	179.687	136.516	161.265	169.605	223.859	173.291	262.644	219.418	224.741	203.554	234.155	211.191
BTBD8__chr1	0	0	0	0	0	0	0	0	0	0	0	0	0	0	0	0	1.43718	0	0	0	0	0
BTBD9__chr6	41.0513	19.063	45.8493	82.4117	27.6862	39.8182	68.5867	49.1014	43.6469	60.0506	52.8492	45.5053	35.1199	37.69	48.3714	30.8073	142.28	218.941	93.8239	125.087	44.7758	103.312
BTC__chr4	0	1.19144	3.7428	0	8.70137	9.63343	29.0175	6.6098	13.2838	14.2225	14.7978	32.5038	19.3518	10.8721	2.24983	9.62728	157.011	140.713	186.193	166.167	142.402	112.445
BTD__chr3	144.887	97.6977	50.5278	94.1848	98.0882	106.61	242.692	228.51	77.8053	298.673	97.2426	279.533	58.7721	67.4071	49.4964	92.4219	35.9294	46.2685	33.4566	41.5416	52.1161	21.1191
BTF3__chr5	2358.44	2951.19	2819.27	3726.19	2221.22	2495.7	2220.5	2566.49	2613.12	2383.06	2538.88	1976.23	4694.6	4288.69	3869.71	4250.76	1659.58	1421.92	1277.9	1113.78	1355.75	1252.31
BTF3L4__chr1	239.868	320.496	256.382	824.117	270.534	305.701	178.721	203.015	187.871	186.473	262.132	195.023	508.164	389.946	564.708	495.484	805.897	960.191	818.959	914.378	615.851	961.775
BTF3P11__chr13	0	0	0	0	0	0	0.659488	0.944257	0	0	0	0	0	0.724807	1.12492	0	0	0.476995	0	0	0	0
BTG1__chr12	559.425	473	308.781	476.811	215.161	262.029	450.43	470.24	387.129	474.084	433.364	455.053	2008.29	1412.65	501.713	639.251	303.603	313.863	342.566	342.026	342.792	269.411
BTG2__chr1	483.761	484.914	244.218	123.618	275.28	328.821	244.67	209.625	201.155	259.166	211.397	227.527	618.541	524.761	479.215	616.146	285.998	189.367	305.473	296.33	268.655	240.872
BTG3__chr21	126.374	128.675	168.426	229.575	112.327	121.381	75.1816	74.5963	83.4983	85.3351	19.0257	156.018	247.273	252.958	293.603	328.611	361.091	405.923	365.113	400.646	326.643	329.914
BTG4__chr11	0	0	0	0	0	0	0	0	0	0	0	0	0	0	0	0	8.62306	9.5399	6.54585	8.30833	4.40418	10.2742
BTLA__chr3	0	0	0	0	0	0	0	0	0	0	0	0	0	0	0	0	0	0	0	0	0	0
BTN1A1__chr6	0	0	0	0	7.91034	0	8.57334	7.55405	0	9.48168	0	0	0	0	0	0	0	0	0	0	0	0
BTN2A1__chr6	38.6365	47.6574	64.5633	100.071	49.0441	48.1671	110.794	105.757	30.363	67.952	40.1654	110.513	65.9395	53.6357	56.2459	69.3164	85.512	87.2901	78.5502	102.469	94.6898	109.591
BTN2A2__chr6	6.43942	0	1.8714	0	11.0745	3.21114	5.93539	2.83277	1.89769	6.32112	0	19.5023	25.8024	22.469	11.2492	13.4782	25.1506	32.4357	13.0917	18.9245	13.2125	20.5483
BTN2A3P__chr6	0	0	0	0	0.791034	1.92669	1.97846	0.944257	0	3.16056	0	0	2.86693	1.44961	0	0	0	0.95399	0	0.461574	0	0
BTN3A1__chr6	20.9281	22.6373	12.1641	76.5252	28.4772	19.9091	36.9313	27.3834	24.67	56.8901	38.0514	71.5084	18.6351	22.469	15.7488	37.2255	51.0198	25.7577	29.82	61.3893	73.4029	61.6449
BTN3A2__chr6	27.3675	47.6574	34.6209	5.88655	29.2683	20.5513	38.9098	23.6064	24.67	56.8901	44.3933	45.5053	12.9012	15.221	16.8738	32.7327	40.6002	35.7746	35.6385	26.3097	59.4564	24.5438
BTN3A3__chr6	14.4887	8.34005	1.8714	0	24.522	22.478	11.2113	8.49831	15.1815	18.9634	2.11397	6.50076	12.9012	2.89923	7.87442	16.0455	26.5878	18.1258	28.3654	20.3093	24.957	30.8225
BTNL3__chr5	101.421	58.3804	132.869	141.277	79.1034	58.4428	1019.57	1035.85	356.766	1569.22	448.161	1300.15	1.43347	1.44961	3.37475	1.28364	0	0	1.45463	0	0	1.14157
BTNL8__chr5	113.495	67.9118	93.5701	70.6386	68.8199	64.8651	506.487	374.87	296.04	578.382	196.599	455.053	3.58367	3.62404	0	0.641818	3.23365	1.90798	5.09122	0.923148	2.20209	0
BTNL9__chr5	2.41478	4.76574	8.42131	5.88655	17.4027	1.28446	12.5303	8.49831	1.89769	7.9014	16.9118	234.027	2.86693	0	0	1.28364	5.7487	10.4939	3.63658	1.8463	0	0
BTRC__chr10	33.807	42.8917	125.384	35.3193	41.9248	50.0938	40.2288	55.7112	24.67	58.4703	48.6213	39.0046	46.5877	47.8373	43.8718	51.3455	86.5899	129.743	109.825	84.9296	139.466	92.4674
BUB1__chr2	77.273	83.4005	59.8848	29.4328	143.177	95.692	17.8062	16.0524	1.89769	3.16056	2.11397	6.50076	49.4546	68.8567	39.3721	51.9873	53.5348	60.5784	66.1858	75.2365	62.3925	51.3708
BUB1B__chr15	124.764	109.612	66.4347	206.029	139.222	159.915	38.2503	39.6588	5.69307	12.6422	6.34191	45.5053	62.3558	81.1784	67.495	57.7637	68.9845	56.2854	60.3673	58.6199	80.0092	79.3393
BUB1B-PAK6__chr15	0	0	0	0	0	0	0	0	0	0	0	0	0	0.724807	0	0	0	0	0	0	0	0
BUB3__chr10	539.301	644.567	536.156	753.479	668.424	746.269	348.21	417.362	402.31	371.366	372.059	494.058	619.258	568.974	645.702	575.069	418.218	384.458	506.212	531.272	394.174	367.016
BUD13__chr11	104.641	63.1461	36.4923	17.6597	73.5661	37.2493	25.72	57.5997	41.7492	42.6675	54.9632	39.0046	88.1582	66.6823	80.994	63.54	111.381	121.157	57.458	73.3902	39.6376	61.0741
BUD31__chr7	130.398	122.718	144.098	129.504	130.521	175.328	100.242	130.307	170.792	94.8168	112.04	221.026	118.978	147.136	209.235	186.769	123.597	106.37	94.5512	98.7768	57.2543	83.3348
BVES__chr6	0.804927	13.1058	1.8714	0	1.58207	0	2.63795	0	1.89769	1.58028	0	0	0	0	1.12492	1.28364	0.359294	0	0	0.461574	0	0
BYSL__chr6	40.2464	83.4005	68.3061	58.8655	94.9241	55.8739	27.6985	20.7737	37.9538	31.6056	46.5073	26.003	43.004	34.0659	56.2459	43.6437	43.8339	32.9126	22.5468	18.9245	20.5528	26.827
BZRAP1-AS1__chr17	0	0	0	0	0	0	0	0	0	0	0	0	0	0	0	0	0	0.476995	0	0	0	0
BZW1__chr2	1563.97	1303.43	1656.19	1889.58	1318.65	1319.14	1237.2	1445.66	1463.12	1017.7	1323.34	923.108	1057.9	978.49	1146.29	1179.02	1920.79	2027.71	1648.1	2354.03	1827	1811.1
BZW2__chr7	226.99	277.605	301.296	282.554	288.727	267.809	179.381	140.694	231.518	173.831	249.448	162.519	268.058	286.299	238.482	229.129	210.187	204.631	202.194	238.172	184.975	226.031
C10orf10__chr10	0	3.57431	20.5854	29.4328	0	4.4956	11.8708	10.3868	11.3861	6.32112	16.9118	32.5038	2.1502	1.44961	0	1.28364	8.62306	5.24694	13.819	9.69305	13.9466	17.1236
C10orf105__chr10	0	0	0	0	0	0	0	0	0	0	0	0	0.716733	0	0	1.28364	0	0	0	0	0	0.570786
C10orf107__chr10	0	0	0	0	0	0	0	0	0	0	0	0	0	0	0	1.92546	940.273	940.634	1009.52	990.999	786.88	924.674
C10orf11__chr10	3.21971	0	0	0	0.791034	2.56891	0	0	0	0	0	0	78.8407	47.1125	21.3734	28.8818	39.5223	57.2394	36.3658	37.8491	49.914	59.3618
C10orf111__chr10	0	13.1058	0	0	0	5.13783	0	0	0	7.9014	4.22794	0	0	0	0	0	15.0903	22.4188	11.6371	13.3856	13.2125	21.1191
C10orf12__chr10	23.3429	36.9345	12.1641	11.7731	22.94	9.63343	26.3795	45.3243	13.2838	50.5689	10.5698	39.0046	7.88407	5.07365	7.87442	23.7473	25.1506	27.6657	12.3644	20.7708	18.3507	34.2472
C10orf126__chr10	0	1.19144	0.935701	0	0	0	1.31898	1.88851	3.79538	0	0	6.50076	0	0	1.12492	0	0.718588	4.29295	0.727317	0.461574	0.734029	1.14157
C10orf131__chr10	0	0	3.7428	0	1.58207	2.56891	1.97846	3.77703	11.3861	0	0	0	0	0	0	1.92546	1.07788	0.476995	1.45463	0	1.46806	0
C10orf2__chr10	10.4641	15.4887	25.2639	0	20.5669	19.9091	19.7846	16.9966	5.69307	31.6056	16.9118	19.5023	22.9355	37.69	26.998	26.9564	4.31153	2.38497	2.90927	8.30833	8.07432	9.70337
C10orf25__chr10	1.60985	2.38287	0	0	0	2.56891	0	0.944257	1.89769	0	6.34191	0	2.86693	2.17442	0	1.28364	7.54517	3.81596	20.3649	24.0018	8.07432	10.2742
C10orf35__chr10	22.538	22.6373	18.714	17.6597	34.0145	17.9824	26.3795	17.9409	17.0792	39.507	31.7095	13.0015	35.8367	29.7171	37.1223	30.1655	16.1682	7.63192	18.1829	13.3856	1.46806	23.973
C10orf53__chr10	0	0	0	0	0	0	0	0	0	0	0	0	0	0	0	0	0	0.476995	0	0	0	0
C10orf54__chr10	49.1006	28.5945	100.12	23.5462	44.2979	40.4604	185.316	81.2061	129.043	161.188	175.459	318.537	60.2056	96.3994	154.114	241.966	187.192	134.036	61.0946	56.7736	29.3612	61.6449
C10orf55__chr10	0	2.38287	0.935701	0	0	0.642228	1.97846	0	11.3861	3.16056	0	0	5.01713	16.6706	10.1243	7.70182	7.18588	17.6488	0	0.923148	0	5.70786
C10orf62__chr10	0	0	0	0	0	0	0	0	0	0	0	0	0	0	0	0	0	0	0	0	0	0
C10orf67__chr10	0	0	0	0	0	0	0	3.77703	0	0	0	0	0	0	0	0	47.0675	33.3896	27.638	49.85	39.6376	23.4022
C10orf76__chr10	46.6858	47.6574	63.6276	23.5462	41.9248	56.5161	89.6903	53.8226	102.475	86.9154	99.3565	162.519	45.1542	57.9846	47.2465	63.54	20.1205	22.4188	15.2737	15.2319	15.4146	50.8
C10orf82__chr10	0	0	14.0355	0	0	0	0	0	0	0	0	0	4.3004	7.97288	4.49967	11.5527	0	3.81596	0	0	0	0
C10orf88__chr10	49.1006	34.5516	7.48561	0	36.3876	18.6246	71.2247	30.2162	15.1815	33.1859	10.5698	52.0061	50.8881	22.469	61.8704	59.6891	90.9014	103.031	70.5497	93.6995	104.232	99.8876
C10orf90__chr10	0	0	0	0	0	0	0	0	0	0	0	0	2.86693	0	0	0	0	0	0	0	0	0
C10orf95__chr10	4.02464	7.14862	0.935701	0	3.16414	3.85337	0.659488	0.944257	3.79538	4.74084	19.0257	13.0015	2.86693	17.3954	10.1243	3.20909	80.4819	71.0722	48.0029	69.2361	54.3182	78.1977
C10orf99__chr10	4.02464	0	56.142	217.802	48.2531	14.129	34.2934	116.144	62.6237	274.969	16.9118	130.015	4.3004	24.6434	19.1236	111.676	43.1153	62.0093	0	0	0	1.71236
C11orf1__chr11	150.521	215.65	174.04	241.349	146.341	228.633	143.768	181.297	75.9076	132.743	143.75	52.0061	328.264	343.559	155.239	234.264	111.022	73.9342	89.46	130.164	99.828	103.883
C11orf16__chr11	0	0	0	0	0	0	0	0	0	0	0	0	0	0	3.37475	1.28364	177.132	191.275	133.826	84.9296	113.775	96.4629
C11orf24__chr11	308.287	196.587	254.511	335.533	337.771	384.053	344.253	279.5	254.29	617.889	295.956	383.545	93.1753	124.667	140.615	96.2728	55.3313	42.9295	45.821	67.8514	63.8606	48.5168
C11orf31__chr11	399.244	375.302	516.507	918.302	355.965	409.1	319.192	415.473	459.241	404.551	450.275	396.546	559.769	582.02	475.84	541.695	375.103	345.821	339.657	369.259	249.57	368.728
C11orf45__chr11	8.8542	15.4887	6.5499	17.6597	6.32827	3.85337	36.9313	14.1639	7.59076	72.6928	8.45588	0	50.8881	15.9458	73.1196	34.6582	0	0.476995	10.1824	25.8481	35.2334	15.4112
C11orf49__chr11	160.985	134.632	47.7207	11.7731	101.252	100.83	87.0524	72.7078	75.9076	67.952	88.7867	19.5023	131.162	129.016	125.991	154.036	233.182	257.577	252.379	200.323	235.623	256.283
C11orf53__chr11	0	2.38287	0	0	3.16414	3.21114	3.95693	15.1081	0	41.0873	0	6.50076	0	0	0	0	0	0	3.63658	2.30787	0	0
C11orf54__chr11	166.62	197.778	135.677	253.122	89.3868	108.537	163.553	208.681	60.7261	115.36	116.268	117.014	40.8538	45.6629	47.2465	56.48	135.813	95.876	155.646	125.087	100.562	137.559
C11orf57__chr11	140.057	197.778	78.5989	11.7731	90.1779	152.85	92.9878	118.976	49.3399	101.138	141.636	214.525	139.763	136.989	136.115	96.9146	199.049	206.539	184.011	160.628	146.806	158.679
C11orf58__chr11	613.355	631.461	662.476	765.252	581.41	594.704	417.456	427.748	563.614	414.033	636.305	572.067	810.625	845.125	863.936	745.793	900.75	858.591	812.413	941.149	852.942	744.876
C11orf63__chr11	0	0	0	0	0	0.642228	0	0	0	0	4.22794	0	6.4506	2.89923	8.99934	12.1946	121.801	119.249	106.916	135.241	79.2752	119.865
C11orf65__chr11	0.804927	1.19144	0	0	0	0	0	1.88851	0	1.58028	4.22794	0	3.58367	1.44961	0	12.1946	11.4974	11.4479	1.45463	4.15416	2.93612	10.2742
C11orf68__chr11	177.889	173.95	71.1132	11.7731	120.237	61.6539	110.134	121.809	110.066	134.324	78.2169	110.513	140.48	122.492	139.49	113.602	95.9315	76.7962	88.7326	119.086	91.0197	136.989
C11orf70__chr11	12.0739	25.0202	9.35701	41.2059	24.522	26.3314	0	2.83277	18.9769	3.16056	10.5698	0	40.8538	22.469	33.7475	42.36	1027.58	956.852	674.95	971.151	619.521	808.233
C11orf71__chr11	57.9548	98.8892	114.155	94.1848	143.968	84.7742	122.005	142.583	159.406	83.7548	145.864	110.513	171.299	105.822	60.7455	111.035	467.442	326.742	517.122	560.351	335.451	409.254
C11orf72__chr11	492.616	315.731	180.59	282.554	249.967	274.232	565.841	397.532	189.769	312.895	240.992	526.562	1455.69	1236.52	572.583	407.555	370.432	357.269	385.478	385.414	383.163	442.93
C11orf73__chr11	96.5913	113.186	160.941	235.462	111.536	159.273	46.8236	93.4814	94.8845	53.7295	86.6727	45.5053	154.814	146.411	170.987	149.544	105.632	192.706	128.008	126.471	144.604	123.29
C11orf74__chr11	20.9281	36.9345	5.6142	35.3193	35.5965	12.2023	20.4441	7.55405	22.7723	17.3831	16.9118	26.003	35.1199	31.1667	37.1223	21.18	161.682	163.609	155.646	174.013	133.593	155.254
C11orf80__chr11	48.2956	70.2947	29.0067	23.5462	18.9848	32.1114	78.4791	61.3767	81.6006	118.521	57.0772	143.017	43.7207	50.7365	56.2459	60.3309	48.1454	43.4065	24.7288	36.0028	24.223	47.946
C11orf84__chr11	125.569	90.5491	43.9779	47.0924	98.0882	52.0205	81.117	50.0456	47.4422	22.1239	25.3676	13.0015	166.999	208.745	133.865	173.933	55.3313	125.45	168.737	116.778	143.136	195.78
C11orf85__chr11	0	0	0	0	0	0	0	0	0	0	0	0	0	0	0	0	11.8567	0	4.3639	0.923148	6.60627	10.8449
C11orf86__chr11	18.5133	17.8715	36.4923	58.8655	26.8952	15.4135	85.0739	113.311	3.79538	88.4956	4.22794	19.5023	0	0	0	0	0	0	0	0	0	0
C11orf87__chr11	0	0	1.8714	0	0	0	0	0	0	0	0	0	0	0	1.12492	3.85091	0	0	0	0	0	0
C11orf88__chr11	0	0	0	0	0	0	0	0	0	0	0	0	7.16733	3.62404	2.24983	5.13455	545.768	505.138	345.475	369.259	401.514	443.501
C11orf91__chr11	0	2.38287	3.7428	0	1.58207	2.56891	0.659488	2.83277	20.8746	4.74084	6.34191	0	1.43347	1.44961	1.12492	2.56727	4.31153	1.43098	8.7278	19.3861	17.6167	7.42022
C11orf94__chr11	0	0	0	0	0	0	0	0	0	0	0	0	0	0	0	0	0	0	0	0	0.734029	0
C11orf95__chr11	25.7577	17.8715	5.6142	0	34.0145	3.21114	17.1467	8.49831	17.0792	7.9014	2.11397	6.50076	44.4375	34.7908	32.6226	44.9273	24.0727	21.9418	13.0917	11.5393	35.9674	29.1101
C11orf96__chr11	0	0	68.3061	0	7.1193	3.21114	3.29744	0	0	0	0	0	0	0	0	2.56727	0	0	0.727317	3.69259	0	0
C11orf97__chr11	0	1.19144	0	0	0	0	0	0	0	0	4.22794	0	0	0	0	3.85091	387.678	430.249	352.749	497.577	306.09	461.195
C11orf98__chr11	4.02464	9.53149	19.6497	0	18.9848	26.3314	5.2759	11.3311	17.0792	12.6422	8.45588	45.5053	10.751	12.3217	7.87442	8.34364	5.7487	4.76995	6.54585	5.53889	0.734029	2.28315
C12orf10__chr12	87.7371	101.272	50.5278	17.6597	113.118	89.2698	49.4616	44.3801	89.1914	104.298	86.6727	39.0046	101.776	79.7288	86.6186	103.975	116.411	107.324	103.279	113.086	83.6794	93.6089
C12orf29__chr12	28.1725	53.6146	98.2486	164.823	60.9096	40.4604	44.1857	50.0456	39.8515	33.1859	80.3308	32.5038	84.5745	60.159	57.3708	84.72	80.1226	57.7164	82.1868	94.1611	94.6898	98.746
C12orf4__chr12	12.0739	26.2116	25.2639	23.5462	35.5965	50.0938	22.4226	43.4358	39.8515	60.0506	42.2794	84.5099	31.5363	35.5156	41.6219	51.3455	128.627	139.76	115.643	131.087	92.4877	117.011
C12orf40__chr12	0	0	0	0	0	0	0	0	0	1.58028	0	0	0	0	0	0	5.03012	0	0	0	0	0
C12orf42__chr12	0	0	0	0	0	1.28446	0	0	0	0	0	0	0	0	0	0	1.43718	0	0	0	0	0
C12orf43__chr12	43.4661	41.7003	36.4923	47.0924	72.7751	64.8651	42.8667	27.3834	49.3399	48.9887	67.647	58.5069	63.0725	62.3334	52.8711	67.3909	41.6781	45.3145	19.6376	30.4639	27.8931	31.964
C12orf45__chr12	63.5893	72.6776	152.519	153.05	129.73	189.457	65.9488	88.7601	89.1914	39.507	107.812	110.513	122.561	121.768	96.7429	100.124	25.5099	33.8666	32.7293	28.156	22.0209	25.6854
C12orf49__chr12	202.037	204.927	241.411	211.916	181.938	169.548	226.204	267.225	231.518	214.918	226.195	227.527	190.651	250.783	183.361	248.384	201.205	156.454	137.463	176.783	225.347	297.38
C12orf50__chr12	0	0	0	0	0	0	0	0	0	0	0	0	0	0	0	0	0	0	0	0	0	0
C12orf54__chr12	0	0	0	0	0	0	0	0	0	0	0	0	0	3.62404	13.499	8.34364	11.4974	6.20093	2.90927	1.38472	0	4.56629
C12orf56__chr12	1.60985	2.38287	6.5499	0	0	1.28446	4.61641	2.83277	0	0	0	0	0	0	0	0	0	2.86197	12.3644	2.76944	0	1.14157
C12orf57__chr12	291.384	318.113	398.608	518.016	280.817	389.833	350.848	449.466	512.376	385.588	454.503	338.04	574.82	577.671	304.853	435.153	198.69	162.178	207.285	161.551	191.582	159.82
C12orf60__chr12	1.60985	10.7229	3.7428	5.88655	3.95517	1.92669	1.31898	2.83277	0	0	12.6838	0	7.88407	0.724807	1.12492	0	7.90447	9.0629	4.3639	10.1546	8.07432	1.14157
C12orf65__chr12	45.0759	85.7834	33.6852	0	53.7903	39.1759	38.9098	25.4949	37.9538	26.8647	21.1397	0	54.4717	60.159	30.3728	35.9418	17.2461	21.4648	34.9112	24.925	15.4146	13.6989
C12orf66__chr12	69.2238	19.063	29.0067	23.5462	43.5069	34.6803	23.7416	14.1639	15.1815	30.0253	19.0257	0	43.004	31.8915	115.866	21.8218	65.7508	74.8882	73.459	42.4648	29.3612	42.809
C12orf71__chr12	0	0	0	0	0	0	0	0	0	0	0	0	0	0	0	0	0	0	0	0	0	0
C12orf73__chr12	17.7084	38.126	39.2994	41.2059	18.1938	27.6158	12.5303	16.0524	24.67	12.6422	8.45588	19.5023	39.4203	46.3877	35.9973	32.7327	14.3718	24.3267	28.3654	13.3856	13.2125	23.4022
C12orf74__chr12	0	0	0	0	0	0	2.63795	0	0	0	0	0	0	0	0	0	0	1.43098	4.3639	2.76944	2.20209	3.42472
C12orf75__chr12	762.266	764.902	960.965	1883.7	746.736	884.991	1232.58	1386.17	1093.07	843.869	974.54	604.571	108.227	72.4807	209.235	117.453	567.685	684.965	1105.52	1146.55	1039.39	1315.09
C12orf76__chr12	14.4887	17.8715	24.3282	29.4328	8.70137	15.4135	13.8492	16.9966	22.7723	1.58028	4.22794	0	44.4375	31.1667	14.6239	22.4636	113.537	113.048	143.281	69.2361	104.232	64.4988
C12orf77__chr12	0	0	0	0	2.3731	1.92669	0.659488	0	1.89769	1.58028	0	0	0	0	0	0	0	0	0	2.30787	0	1.14157
C12orf80__chr12	0	0	0	0	1.58207	0	0	0	0	0	0	0	0	0	0	0	0	0	0	0	0	0
C14orf1__chr14	2817.25	2188.67	1332.44	400.285	2052.73	2452.67	1509.57	1263.42	1326.48	1618.21	1976.56	1521.18	953.255	1016.9	1036.05	704.075	944.584	1319.84	1181.16	1126.7	1169.31	944.08
C14orf105__chr14	25.7577	25.0202	21.5211	41.2059	34.8055	21.8358	67.2678	117.088	51.2376	66.3717	42.2794	84.5099	0.716733	0	0	1.28364	0	0	0	0	0	0
C14orf119__chr14	165.815	181.098	202.111	294.328	253.922	253.038	202.463	227.566	220.132	229.14	232.537	123.514	129.012	145.686	165.363	199.606	94.135	107.801	111.279	108.47	76.3391	65.6404
C14orf132__chr14	14.4887	5.95718	1.8714	0	3.16414	1.92669	4.61641	0.944257	0	0	2.11397	0	30.8195	22.469	47.2465	50.0618	24.7913	28.6197	46.5483	28.6176	9.54238	80.4809
C14orf142__chr14	47.4907	73.869	100.12	235.462	81.4765	87.9853	86.3929	97.2585	70.2145	116.941	126.838	305.536	112.527	51.4613	94.493	44.2855	813.442	777.979	634.22	778.675	609.244	699.784
C14orf159__chr14	61.9794	67.9118	26.1996	235.462	74.3572	74.4985	58.6944	63.2652	60.7261	56.8901	23.2537	32.5038	172.733	179.752	92.2432	139.916	138.688	158.839	69.0951	102.469	121.115	134.135
C14orf166__chr14	259.187	396.748	459.429	582.769	377.323	369.924	332.382	383.368	489.604	426.675	359.375	364.043	381.302	397.194	373.472	365.195	236.056	201.292	187.648	239.557	195.986	252.858
C14orf169__chr14	37.8316	32.1688	47.7207	23.5462	63.2827	54.5894	27.6985	23.6064	20.8746	25.2845	73.9889	39.0046	45.8709	55.0854	83.2439	58.4055	24.0727	53.9004	34.1839	24.4634	7.34029	52.5123
C14orf178__chr14	0	0	0	0	3.95517	0	0	0.944257	0	0	0	0	0	0	0	0	0.359294	0	0	0	0	0
C14orf2__chr14	662.455	1007.95	1168.69	1830.72	939.748	1287.03	873.821	1218.09	1191.75	1287.93	1021.05	1462.67	833.561	800.912	772.818	793.288	413.188	379.211	378.205	358.643	297.282	323.636
C14orf28__chr14	44.271	38.126	15.9069	0	22.94	16.6979	34.2934	37.7703	5.69307	47.4084	42.2794	65.0076	31.5363	42.7636	20.2485	18.6127	26.5878	37.2056	14.5463	26.7713	35.9674	42.809
C14orf37__chr14	1.60985	3.57431	1.8714	0	2.3731	3.21114	0.659488	3.77703	9.48845	0	2.11397	0	0	0.724807	0	0	9.70094	7.63192	13.819	9.23148	9.54238	10.8449
C14orf39__chr14	0	0	0	0	0	0	0	0	0	0	0	0	0	0	0	0	8.98235	11.4479	10.1824	20.7708	13.9466	12.5573
C14orf79__chr14	9.65913	7.14862	10.2927	5.88655	8.70137	10.9179	3.95693	3.77703	0	0	6.34191	0	28.6693	10.8721	17.9987	8.98546	34.1329	43.8835	23.2741	28.6176	22.0209	27.9685
C14orf80__chr14	16.0985	4.76574	12.1641	0	11.0745	13.4868	6.59488	2.83277	0	14.2225	16.9118	0	18.6351	17.3954	12.3741	9.62728	5.38941	1.90798	9.45512	11.0778	1.46806	10.2742
C14orf93__chr14	90.1519	113.186	29.9424	0	41.1338	42.3871	43.5262	28.3277	32.2607	60.0506	27.4816	0	50.1713	58.7094	56.2459	62.8982	46.7082	56.7624	16.7283	27.2329	38.9036	66.2112
C15orf32__chr15	0	0	0	0	0	0	0	0	0	0	0	0	0	0	0	0	0	0	0	0	0	0.570786
C15orf39__chr15	34.6119	46.466	33.6852	47.0924	19.7758	20.5513	38.9098	24.5507	37.9538	77.4337	54.9632	65.0076	40.1371	42.7636	21.3734	28.24	33.0551	55.3314	23.2741	32.3102	24.223	31.3932
C15orf40__chr15	39.4414	48.8489	68.3061	29.4328	55.3724	48.1671	55.397	59.4882	41.7492	86.9154	71.8749	26.003	63.7893	50.0117	57.3708	76.3764	42.0374	32.9126	37.0932	33.6949	27.8931	38.2427
C15orf41__chr15	14.4887	4.76574	45.8493	17.6597	27.6862	31.4692	40.2288	33.9932	1.89769	55.3098	29.5956	0	44.4375	37.69	12.3741	13.4782	77.2482	96.353	44.3663	66.0051	63.8606	52.5123
C15orf43__chr15	0	0	0	0	0	0	0	0	0	0	0	0	0	0	0	0	6.82659	0	0	0	0	14.2697
C15orf48__chr15	420.172	544.486	204.918	777.025	103.625	269.736	1539.24	1471.15	1195.54	2109.67	1107.72	2047.74	40.8538	28.2675	39.3721	89.2128	88.3863	101.123	170.919	206.324	89.5516	114.728
C15orf52__chr15	9.65913	13.1058	31.8138	17.6597	20.5669	10.9179	22.4226	22.6622	45.5445	34.7661	46.5073	32.5038	4.3004	2.17442	5.62459	17.9709	9.70094	8.10891	8.7278	12.4625	20.5528	10.8449
C15orf54__chr15	0	0	0	0	0	0	0	0	0	0	0	0	0	0	0	0.641818	0	0	0	0	0	0
C15orf56__chr15	0.804927	2.38287	7.48561	0	0	3.85337	0	0	0	0	0	0	0.716733	2.89923	2.24983	0.641818	3.23365	5.72394	2.18195	3.69259	3.67015	4.56629
C15orf57__chr15	100.616	117.952	132.869	100.071	121.028	132.941	143.109	108.59	212.541	167.51	156.434	84.5099	79.5574	109.446	59.6206	74.4509	103.117	154.069	101.824	127.856	99.828	132.422
C15orf59__chr15	0	0	0	0	0.791034	0	0	0	0	1.58028	0	0	0	0	0	0.641818	1.79647	2.86197	0	1.8463	0	0
C15orf61__chr15	78.8829	46.466	76.7275	105.958	39.5517	79.6363	50.1211	46.2686	58.8284	44.2478	63.4191	143.017	68.8064	58.7094	20.2485	55.1964	16.1682	12.8789	28.3654	19.8477	5.87224	13.1281
C15orf62__chr15	0.804927	2.38287	0	0	0	1.28446	2.63795	0	0	9.48168	2.11397	0	5.01713	9.4225	1.12492	0	1.07788	0.95399	0	0.461574	1.46806	1.71236
C15orf65__chr15	0	21.4458	9.35701	5.88655	25.3131	17.3402	70.5652	37.7703	45.5445	50.5689	38.0514	91.0107	17.9183	26.0931	109.117	77.0182	259.41	225.142	118.553	140.318	168.827	192.926
C16orf13__chr16	338.874	383.642	216.147	200.143	333.816	405.246	216.312	230.399	155.611	216.498	175.459	130.015	288.843	208.745	262.106	218.218	158.449	87.2901	101.824	149.088	85.1474	131.852
C16orf45__chr16	25.7577	34.5516	26.1996	17.6597	19.7758	39.8182	26.3795	41.5473	30.363	18.9634	35.9375	6.50076	243.689	268.904	155.239	212.442	78.3261	60.1014	175.283	203.554	278.197	336.764
C16orf46__chr16	13.6838	7.14862	10.2927	0	16.6117	10.9179	2.63795	6.6098	1.89769	7.9014	0	0	15.0514	19.5698	15.7488	21.8218	132.58	127.358	111.279	99.2384	85.1474	73.0606
C16orf52__chr16	58.7597	59.5718	41.1708	94.1848	85.4317	36.607	52.759	42.4916	53.1353	30.0253	12.6838	26.003	78.1239	74.6552	58.4957	62.2564	125.753	142.621	226.923	210.478	184.975	234.022
C16orf54__chr16	0	0	0	0	0	0	0	0	0	0	0	0	0.716733	0.724807	0	0	71.4995	42.9295	18.1829	31.8486	60.9244	10.8449
C16orf58__chr16	554.595	868.557	478.143	58.8655	393.935	332.674	399.65	368.26	531.353	335.019	600.367	364.043	585.571	484.896	577.082	445.422	170.665	211.786	217.468	292.176	187.178	303.088
C16orf59__chr16	3.21971	13.1058	17.7783	0	19.7758	14.7713	0	0	0	0	0	0	7.16733	5.79846	12.3741	3.20909	2.51506	3.81596	7.27317	3.23102	2.20209	0.570786
C16orf62__chr16	11.269	8.34005	33.6852	29.4328	38.7607	30.827	85.7334	84.0389	92.9868	126.422	76.1029	32.5038	70.2399	58.7094	69.7449	77.66	76.5296	114.956	72.7317	66.9282	99.828	102.171
C16orf70__chr16	26.5626	58.3804	16.8426	0	12.6565	45.5982	23.7416	9.44257	41.7492	20.5436	29.5956	39.0046	15.0514	20.2946	56.2459	26.3146	61.4393	45.3145	51.6395	39.2338	79.2752	35.9595
C16orf71__chr16	0	0	0	0	0	1.92669	0	0	0	0	0	0	0	0	0	0	17.6054	3.33896	2.90927	2.76944	8.07432	1.71236
C16orf72__chr16	420.172	424.151	426.679	688.726	484.904	224.138	476.15	511.787	601.568	543.616	298.07	416.049	454.409	355.156	629.954	482.647	634.513	581.457	517.122	383.568	546.118	538.822
C16orf74__chr16	20.9281	15.4887	20.5854	76.5252	21.3579	14.129	0.659488	3.77703	3.79538	0	0	0	130.445	111.62	201.36	211.8	12.9346	27.1887	28.3654	12.9241	19.0848	17.1236
C16orf86__chr16	1.60985	7.14862	0.935701	0	5.53724	0	1.31898	0	0	0	0	0	15.7681	14.4961	2.24983	8.98546	5.38941	10.4939	7.27317	6.46203	6.60627	14.8404
C16orf87__chr16	6.43942	1.19144	11.2284	5.88655	26.8952	8.9912	6.59488	11.3311	5.69307	6.32112	12.6838	0	4.3004	5.07365	13.499	10.2691	15.0903	4.76995	12.3644	14.7704	8.07432	3.9955
C16orf89__chr16	0	0	0	0	0	0	0	0	0	3.16056	0	0	40.1371	33.3411	8.99934	2.56727	19.7612	31.4817	22.5468	20.3093	47.7119	45.0921
C16orf90__chr16	0	0	0	0	0	0	0	0	0	0	0	0	0	0	0	0	0	0	0	0	0	0.570786
C16orf91__chr16	39.4414	41.7003	64.5633	170.71	78.3123	78.9941	56.716	26.4392	87.2937	28.445	29.5956	91.0107	30.1028	79.004	47.2465	57.1218	22.2762	33.8666	13.819	20.7708	18.3507	33.1056
C16orf95__chr16	41.0513	20.2544	26.1996	0	23.731	12.8446	15.1682	12.2753	0	102.718	12.6838	26.003	6.4506	13.0465	12.3741	2.56727	18.324	2.38497	8.00048	4.61574	11.7445	2.85393
C17orf100__chr17	27.3675	33.3602	25.2639	5.88655	26.8952	34.0381	30.3364	49.1014	22.7723	6.32112	33.8235	0	68.0897	72.4807	43.8718	64.8237	38.4445	33.3896	8.00048	10.1546	33.0313	61.0741
C17orf102__chr17	0	0	0	0	0	0	0	0	0	0	0	0	0	0	0	0	0	0	0	0	0	0
C17orf107__chr17	0.804927	0	1.8714	0	0	0	0	0	0	0	2.11397	0	0.716733	0	4.49967	1.92546	0	0	2.18195	0	1.46806	3.42472
C17orf50__chr17	0.804927	0	0	0	0	0	0	0	0	0	0	0	0	0	0	0	2.51506	8.10891	0	5.53889	1.46806	0.570786
C17orf51__chr17	15.2936	19.063	29.9424	0	13.4476	14.7713	10.5518	0	13.2838	7.9014	16.9118	6.50076	18.6351	16.6706	12.3741	26.9564	3.95223	0	4.3639	2.76944	5.13821	15.982
C17orf53__chr17	2.41478	7.14862	7.48561	0	11.8655	7.70674	3.29744	4.72128	0	0	0	0	2.1502	6.52327	0	1.92546	2.87435	12.8789	12.3644	18.463	5.87224	5.70786
C17orf58__chr17	114.3	97.6977	128.191	241.349	127.356	170.191	109.475	128.419	159.406	121.682	61.3051	52.0061	93.1753	136.264	76.4944	74.4509	165.275	205.585	309.837	254.789	140.2	241.443
C17orf62__chr17	33.807	67.9118	43.0422	5.88655	58.5365	67.434	50.1211	43.4358	53.1353	67.952	80.3308	32.5038	79.5574	53.6357	57.3708	80.2273	29.8214	29.5737	60.3673	49.85	60.1904	64.4988
C17orf64__chr17	0	0	0.935701	0	0	0	0	0	0	0	0	0	0	0	0	0	0	0	0	0	0	0
C17orf67__chr17	11.269	15.4887	17.7783	29.4328	10.2834	14.129	21.1036	23.6064	5.69307	4.74084	8.45588	6.50076	7.88407	13.0465	8.99934	1.92546	0.718588	2.38497	2.18195	5.53889	8.80835	0.570786
C17orf75__chr17	20.1232	33.3602	25.2639	35.3193	22.94	40.4604	23.0821	37.7703	18.9769	17.3831	38.0514	26.003	61.6391	97.849	89.9934	26.3146	85.8713	128.789	93.8239	86.7759	63.8606	93.0382
C17orf77__chr17	0	2.38287	0	0	1.58207	0.642228	1.97846	4.72128	9.48845	6.32112	4.22794	0	0.716733	2.17442	1.12492	1.92546	1.07788	0.95399	0	0.461574	4.40418	2.85393
C17orf78__chr17	305.872	369.345	3.7428	123.618	117.864	64.8651	501.87	288.943	17.0792	225.98	31.7095	234.027	0	2.89923	0	1.28364	0	0	0	0	0	0
C17orf80__chr17	41.0513	50.0403	48.6564	35.3193	57.7455	40.4604	36.2718	59.4882	30.363	37.9267	27.4816	65.0076	55.9052	52.9109	38.2472	26.9564	100.243	79.6581	74.9136	95.0842	86.6155	91.8966
C17orf82__chr17	0	0	0.935701	0	0	0	0	0.944257	0	9.48168	0	0	1.43347	1.44961	0	0.641818	2.51506	7.15492	0	5.07731	7.34029	7.42022
C17orf89__chr17	132.813	181.098	248.896	465.038	302.175	283.223	118.708	119.921	176.485	191.214	215.625	266.531	254.44	219.617	289.104	226.562	59.2835	64.3943	98.1878	90.4685	95.4238	74.2022
C17orf96__chr17	15.2936	13.1058	21.5211	0	16.6117	12.2023	1.97846	2.83277	9.48845	3.16056	8.45588	0	11.4677	5.79846	1.12492	3.20909	1.79647	1.90798	0	1.38472	1.46806	0
C17orf97__chr17	70.0287	42.8917	45.8493	58.8655	60.1186	63.5806	49.4616	34.9375	68.3168	50.5689	69.761	84.5099	141.913	104.372	173.237	96.9146	828.891	748.405	581.126	689.13	659.893	611.312
C17orf98__chr17	0	0	0	0	0	0	0	0	0	3.16056	0	0	1.43347	0.724807	0	0.641818	1.79647	0	0.727317	0	0.734029	0
C17orf99__chr17	0	1.19144	0	0	0	1.28446	0.659488	0	1.89769	0	0	0	0	0	0	0	0	0	0	0.923148	0.734029	0
C18orf21__chr18	53.1252	71.4862	63.6276	76.5252	52.2082	32.7537	42.2072	52.8784	60.7261	33.1859	88.7867	0	68.8064	51.4613	46.1216	48.7782	25.8692	43.4065	40.0024	22.1555	49.914	31.964
C18orf25__chr18	76.4681	58.3804	90.763	412.059	69.611	60.3695	77.8196	90.6487	77.8053	67.952	33.8235	71.5084	73.1068	55.8102	134.99	71.8837	260.129	270.456	218.922	185.553	281.867	248.292
C18orf32__chr18	22.538	15.4887	3.7428	0	0.791034	7.06451	7.25437	7.55405	9.48845	4.74084	6.34191	6.50076	7.16733	17.3954	8.99934	5.77637	6.46729	5.72394	24.7288	13.3856	15.4146	19.4067
C18orf54__chr18	57.9548	58.3804	89.8273	94.1848	98.8792	129.088	17.8062	9.44257	0	3.16056	59.1911	6.50076	73.8235	73.9303	131.615	17.3291	194.737	207.97	205.831	186.476	71.9349	148.975
C18orf61__chr18	0.804927	0	7.48561	0	0.791034	0.642228	5.2759	0	0	36.3464	0	32.5038	0	0	0	0	1.79647	0.476995	0.727317	0	0	0
C18orf63__chr18	0	3.57431	0	0	0	0	0	0	0	0	0	0	0	0	0	0	0	0	3.63658	0	0	0
C18orf65__chr18	0	0	0	0	0.791034	1.28446	0	0.944257	0	0	0	0	0	0	0	3.85091	3.95223	1.43098	1.45463	0.461574	0	0
C18orf8__chr18	21.733	17.8715	44.9136	47.0924	36.3876	42.3871	36.2718	30.2162	51.2376	60.0506	31.7095	110.513	36.5534	23.1938	21.3734	36.5837	49.9419	34.8206	39.2751	41.0801	59.4564	43.3798
C19orf12__chr19	24.9528	33.3602	35.5566	17.6597	36.3876	35.3226	120.686	52.8784	62.6237	44.2478	59.1911	78.0091	36.5534	43.4884	50.6213	136.707	33.0551	29.5737	26.9107	31.387	18.3507	34.2472
C19orf18__chr19	1.60985	0	0	0	0	0	1.31898	0	0	0	0	0	6.4506	3.62404	0	1.92546	5.7487	3.81596	7.27317	0.461574	2.93612	5.70786
C19orf24__chr19	87.7371	61.9547	98.2486	23.5462	144.759	86.0586	114.751	59.4882	165.099	82.1745	251.562	149.518	93.1753	105.097	146.239	109.109	39.5223	56.7624	36.3658	42.4648	63.1265	50.2292
C19orf25__chr19	90.9568	81.0176	61.7562	52.979	83.0586	98.261	115.41	75.5405	68.3168	115.36	52.8492	52.0061	104.643	104.372	100.118	117.453	36.2887	29.5737	50.1849	33.6949	55.0522	40.5258
C19orf33__chr19	148.912	227.564	230.182	294.328	92.551	122.666	202.463	230.399	324.505	240.202	281.158	370.543	182.767	162.357	185.611	225.278	34.1329	29.0967	36.3658	43.3879	35.9674	50.2292
C19orf35__chr19	0	0	0	0	0	0	0	0	0	0	0	0	0.716733	0	0	0	0.359294	0	0	0	0	0
C19orf38__chr19	0	0	0	0	0	0	0	0	0	0	0	0	0	0.724807	0	0	4.67082	5.72394	0	0.923148	0	0
C19orf43__chr19	459.614	506.36	495.921	500.357	517.336	648.009	557.927	527.84	379.538	519.912	509.467	507.059	579.12	427.636	465.716	551.964	553.313	605.784	522.941	649.434	504.278	602.18
C19orf44__chr19	3.21971	0	0.935701	0	0.791034	1.92669	0	0	1.89769	0	0	0	7.88407	2.89923	0	5.13455	7.54517	22.8958	4.3639	3.23102	8.07432	5.70786
C19orf45__chr19	12.0739	26.2116	4.6785	11.7731	9.49241	10.9179	9.23283	8.49831	18.9769	1.58028	8.45588	19.5023	0	0	0	0	0	0	0	0	2.20209	0
C19orf47__chr19	67.6139	58.3804	57.0777	5.88655	80.6855	72.5718	48.8021	11.3311	91.0891	30.0253	61.3051	65.0076	70.9566	98.5738	116.991	79.5855	15.8089	11.4479	8.7278	4.15416	8.07432	6.84944
C19orf48__chr19	201.232	163.227	142.226	23.5462	529.993	172.759	40.2288	43.4358	60.7261	28.445	29.5956	52.0061	162.698	135.539	77.6193	111.676	37.3666	16.2178	30.5473	28.156	19.0848	45.0921
C19orf52__chr19	49.9055	85.7834	98.2486	41.2059	56.1634	55.2316	60.6729	81.2061	81.6006	66.3717	65.533	377.044	45.8709	64.5079	58.4957	52.6291	20.4798	20.0338	26.9107	12.0009	41.8397	15.982
C19orf53__chr19	402.464	401.514	523.057	394.399	589.32	635.164	317.214	439.079	396.617	365.045	247.334	396.546	576.97	532.733	591.706	573.786	178.928	195.091	173.101	182.322	162.221	187.218
C19orf54__chr19	67.6139	66.7204	59.8848	64.7521	53.7903	73.214	67.9272	129.363	39.8515	118.521	65.533	45.5053	54.4717	60.159	58.4957	91.78	72.9367	62.4863	138.917	44.7727	51.3821	61.6449
C19orf57__chr19	17.7084	2.38287	18.714	0	2.3731	10.9179	2.63795	0	0	3.16056	0	19.5023	2.86693	6.52327	0	1.28364	2.15576	5.24694	1.45463	1.38472	1.46806	13.1281
C19orf60__chr19	91.7617	142.972	88.8916	141.277	109.954	113.674	75.1816	88.7601	85.396	71.1126	120.496	84.5099	131.879	130.465	95.618	93.0637	33.7736	40.0676	16.7283	38.3106	49.18	60.5033
C19orf66__chr19	284.139	152.504	368.666	64.7521	438.233	877.284	1232.58	1461.71	408.003	1093.55	505.239	1059.62	392.77	503.016	319.476	430.66	786.135	454.099	573.126	452.342	551.99	942.939
C19orf67__chr19	0	0	0	0	0	0	0	0	0	0	0	0	0	0	0	0	0	0	0.727317	0	0	0
C19orf68__chr19	8.04927	11.9144	6.5499	0	14.2386	1.28446	0.659488	2.83277	3.79538	15.8028	35.9375	0	27.2359	14.4961	21.3734	31.4491	0.359294	1.43098	8.00048	1.8463	0	0
C19orf70__chr19	202.037	282.37	448.201	117.731	320.369	447.633	313.257	409.807	474.422	388.749	484.099	357.542	285.977	310.942	256.481	309.998	165.994	149.776	156.373	194.784	170.295	182.652
C19orf71__chr19	0	0	0	0	0	0	0	0	0	0	0	0	0	0	0	0	0	0	0	0	0	0
C19orf73__chr19	7.24435	0	6.5499	0	4.7462	10.2757	3.95693	7.55405	17.0792	0	14.7978	0	6.4506	1.44961	3.37475	25.6727	1.79647	5.72394	4.3639	1.8463	6.60627	2.85393
C1D__chr2	87.7371	101.272	97.3129	153.05	65.6558	59.085	99.5827	169.966	72.1122	102.718	71.8749	78.0091	106.793	97.849	86.6186	89.8546	140.125	132.128	124.371	131.549	89.5516	109.02
C1GALT1__chr7	249.528	312.156	297.553	247.235	281.608	326.252	540.78	688.363	371.947	505.689	382.628	370.543	182.767	187.725	192.361	163.664	474.987	546.636	373.841	467.113	333.983	429.231
C1GALT1C1__chrX	74.8583	146.547	187.14	182.483	118.655	143.859	104.199	149.193	98.6798	134.324	198.713	84.5099	76.6905	99.2986	112.492	76.3764	115.333	105.893	108.37	122.317	151.944	132.993
C1GALT1C1L__chr2	0	0	0	17.6597	0	4.4956	0	0	0	1.58028	0	0	3.58367	10.8721	0	0.641818	5.7487	8.58591	1.45463	4.15416	16.1486	19.4067
C1orf100__chr1	0	0	0	0	0	0	0	0	0	0	0	0	0	0	0	0	0	0	0	0	0	0
C1orf101__chr1	0	0	0	0	0	0	0	0	0	0	0	0	1.43347	0.724807	0	0.641818	23.3541	10.4939	28.3654	26.3097	8.80835	19.4067
C1orf105__chr1	0	0	0	0	0	0	3.95693	0	0	0	0	0	0	0	0	0	0	0	0	4.15416	0	0
C1orf106__chr1	476.517	291.902	680.254	523.903	431.904	400.751	1041.99	955.588	1280.94	1178.89	811.764	1072.63	253.007	287.024	271.105	323.476	242.883	240.405	251.652	252.019	254.708	300.234
C1orf109__chr1	53.1252	34.5516	23.3925	17.6597	35.5965	27.6158	27.039	23.6064	9.48845	12.6422	35.9375	0	22.2187	16.6706	24.7482	21.8218	37.3666	32.9126	26.1834	26.7713	30.0952	33.1056
C1orf111__chr1	0	0	0	0	0	0	0	0	0	0	0	0	0	0	0	0	1.43718	0	0.727317	0	0	0
C1orf112__chr1	8.04927	3.57431	2.8071	5.88655	14.2386	10.2757	5.2759	3.77703	0	7.9014	0	0	2.86693	9.4225	13.499	11.5527	11.1381	14.3098	12.3644	10.1546	10.2764	6.84944
C1orf115__chr1	205.256	184.673	71.1132	117.731	90.9689	105.968	531.547	419.25	184.076	579.962	154.32	585.069	20.7853	20.2946	8.99934	20.5382	10.0602	5.24694	4.3639	10.6162	6.60627	4.56629
C1orf116__chr1	309.092	346.708	615.691	417.945	354.383	369.924	680.591	660.036	626.237	747.472	547.518	598.07	189.218	194.973	430.843	340.806	246.835	319.11	186.92	190.168	209.198	219.753
C1orf122__chr1	215.721	263.307	499.664	529.79	542.649	519.563	350.188	382.424	605.363	565.74	543.29	461.554	392.77	304.419	482.589	451.84	161.323	158.362	178.92	161.551	222.411	144.98
C1orf123__chr1	169.84	190.63	124.448	100.071	177.983	206.798	122.005	171.855	129.043	164.349	133.18	221.026	221.471	163.806	159.738	150.827	86.5899	77.2732	115.643	101.546	132.859	93.0382
C1orf127__chr1	0	0	0	0	0	0	0	0	0	0	0	0	0	0	0	0	0	0	0	2.76944	0	0
C1orf131__chr1	122.349	144.164	123.512	253.122	123.401	145.786	149.044	188.851	108.168	178.572	211.397	156.018	70.9566	94.9498	57.3708	64.1818	55.3313	57.2394	49.4575	36.9259	24.223	58.791
C1orf132__chr1	6.43942	1.19144	1.8714	0	4.7462	5.78006	10.5518	14.1639	3.79538	12.6422	29.5956	0	9.31753	26.0931	12.3741	10.9109	14.3718	2.86197	24.7288	13.3856	12.4785	18.8359
C1orf137__chr1	0	0	0	0	0	0	0	0	0	0	0	0	2.86693	0	0	0	0	0	0	0	0	0
C1orf140__chr1	0	0	0	0	0	0.642228	0.659488	0	0	0	0	0	0	0	0	0	1.07788	0	0	1.38472	1.46806	0.570786
C1orf141__chr1	0	0	0	0	0	0	0	0	0	0	0	0	0	0	0	0	132.22	94.922	53.0941	60.9278	68.2647	89.0427
C1orf145__chr1	0	11.9144	0	0	0	1.28446	0	0	0	0	0	0	2.1502	3.62404	15.7488	0	13.6532	1.90798	6.54585	7.84676	0	1.71236
C1orf146__chr1	0	0	0	0	0	0	0	0	0	0	0	0	0	0	0	0	0	0	0	0	0	0
C1orf158__chr1	0	0	0	0	0	0	0	0	0	0	0	0	0	0	0	0	662.898	594.336	680.041	534.041	480.789	485.168
C1orf159__chr1	11.269	16.6801	10.2927	0	3.16414	8.9912	13.1898	7.55405	1.89769	6.32112	23.2537	6.50076	22.9355	11.5969	20.2485	12.1946	3.23365	6.20093	8.00048	6.00046	4.40418	5.13708
C1orf162__chr1	2.41478	27.403	17.7783	0	24.522	0	0	2.83277	0	12.6422	0	45.5053	11.4677	9.4225	12.3741	0	2.15576	3.81596	5.09122	3.69259	13.9466	1.14157
C1orf168__chr1	0	0	2.8071	0	0	0	2.63795	0	0	7.9014	0	0	3.58367	2.17442	3.37475	0	167.431	93.968	281.472	289.407	327.377	209.479
C1orf174__chr1	71.6385	64.3375	59.8848	76.5252	86.2227	73.8563	66.6083	69.875	94.8845	115.36	46.5073	65.0076	54.4717	74.6552	71.9947	61.6146	44.5525	42.9295	43.639	45.6958	59.4564	53.0831
C1orf185__chr1	0	0	0	0	0	0	0	0	0	0	0	0	0	0	0	0	0	0	0	0	0	0
C1orf186__chr1	4.02464	0	0	0	0	0	3.95693	9.44257	0	0	2.11397	0	4.3004	0.724807	10.1243	3.20909	0.718588	4.29295	3.63658	6.92361	16.8827	1.14157
C1orf189__chr1	0	0	0	0	0	0	0	0	0	0	0	0	0	0	0	0	160.604	139.283	58.9127	98.3152	74.137	71.3483
C1orf194__chr1	3.21971	0	0	0	0	0	0	0	0	0	0	0	0	0	0	0	1209.74	1015.52	1104.79	1040.39	940.292	939.514
C1orf198__chr1	258.382	344.325	271.353	211.916	352.801	319.83	473.512	275.723	330.198	211.757	247.334	3081.36	274.509	231.938	220.484	168.156	322.287	361.562	284.381	347.565	359.674	278.544
C1orf204__chr1	3.21971	0	0	0	0	0	0	0.944257	0	0	0	0	0	2.17442	0	0	1.79647	2.86197	1.45463	0.923148	2.93612	2.28315
C1orf21__chr1	386.365	374.111	213.34	153.05	196.967	344.234	433.943	522.174	320.709	445.639	355.147	390.046	165.565	154.384	148.489	161.738	140.843	133.559	144.009	161.089	139.466	186.076
C1orf210__chr1	313.922	232.33	217.083	35.3193	158.207	148.997	252.584	204.904	111.964	273.388	217.739	143.017	74.5403	71.0311	102.367	43.6437	22.9948	24.8037	18.9102	20.3093	26.4251	25.6854
C1orf216__chr1	0.804927	0	0	0	7.1193	0	3.95693	1.88851	0	1.58028	0	0	1.43347	14.4961	6.7495	5.77637	0.359294	0	0	0	0.734029	2.85393
C1orf220__chr1	1.60985	7.14862	0	0	0.791034	0.642228	0	0	1.89769	9.48168	0	0	2.1502	14.4961	0	2.56727	0.718588	0.476995	0	1.8463	0	0.570786
C1orf226__chr1	48.2956	23.8287	34.6209	41.2059	26.1041	23.7625	54.7375	31.1605	43.6469	48.9887	31.7095	104.012	9.31753	31.8915	15.7488	8.34364	11.8567	15.7408	13.0917	11.5393	27.1591	24.5438
C1orf228__chr1	0	0	0	17.6597	0	5.13783	1.97846	0	0	0	0	0	0	0	0	3.20909	25.1506	23.3728	18.1829	26.7713	18.3507	33.1056
C1orf229__chr1	0	0	0	0	0	0	0	0.944257	0	1.58028	2.11397	0	0	1.44961	0	0	0	0	0.727317	0	0	0
C1orf233__chr1	91.7617	109.612	46.785	76.5252	134.476	114.317	58.6944	48.1571	24.67	90.0759	50.7353	208.024	40.8538	61.6086	58.4957	59.6891	66.1101	48.1765	69.8224	42.0032	71.9349	26.2562
C1orf234__chr1	0	0	0	0	0	0	0	0	0	0	0	0	0	0	0	0	0.359294	0	0	1.38472	0	0
C1orf27__chr1	61.1745	63.1461	44.9136	29.4328	90.1779	94.4076	84.4144	95.3699	66.4191	60.0506	126.838	58.5069	48.0211	49.2869	39.3721	37.8673	104.555	120.68	98.1878	185.553	132.859	201.488
C1orf35__chr1	53.1252	63.1461	29.9424	5.88655	90.1779	35.9648	45.5047	19.8294	34.1584	36.3464	29.5956	26.003	57.3387	57.2598	33.7475	44.9273	18.324	14.3098	13.0917	22.6171	15.4146	22.8315
C1orf43__chr1	1037.55	1009.15	1512.09	1489.3	917.599	1209.96	1140.91	1202.98	1094.97	943.427	1418.47	721.584	996.259	1079.96	1220.54	1205.34	1029.74	968.777	1216.8	1213.02	1047.46	1030.27
C1orf50__chr1	39.4414	47.6574	56.142	76.5252	19.7758	37.8915	39.5693	42.4916	39.8515	23.7042	23.2537	32.5038	20.7853	34.7908	28.1229	34.6582	19.7612	20.9878	19.6376	17.0782	14.6806	15.982
C1orf52__chr1	71.6385	85.7834	62.6919	129.504	67.2379	75.783	50.7806	52.8784	34.1584	44.2478	63.4191	65.0076	83.1411	90.6009	84.3688	56.48	71.8588	89.198	61.8219	75.2365	64.5946	120.436
C1orf53__chr1	15.2936	3.57431	40.2351	11.7731	13.4476	31.4692	17.1467	33.049	30.363	52.1492	84.5588	32.5038	31.5363	39.8644	11.2492	25.0309	22.9948	7.63192	18.1829	15.6935	10.2764	17.6944
C1orf54__chr1	0	1.19144	7.48561	5.88655	0.791034	0	5.93539	10.3868	3.79538	0	0	0	1.43347	4.34884	1.12492	5.13455	5.03012	0.95399	0	0.923148	1.46806	6.27865
C1orf56__chr1	25.7577	20.2544	43.9779	0	66.4468	55.2316	42.8667	19.8294	41.7492	34.7661	31.7095	13.0015	57.3387	51.4613	46.1216	25.6727	32.6958	33.8666	42.9117	74.775	31.5633	62.7865
C1orf61__chr1	0	0	1.8714	17.6597	0	0	0	0	0	1.58028	0	0	0	0	0	0	0	0	0	0	0	0
C1orf68__chr1	0	0	0	0	0	0	0	0	0	0	0	0	0	0	0	0	0	0	0	0	0	3.9955
C1orf74__chr1	14.4887	19.063	18.714	0	10.2834	23.1202	11.2113	4.72128	13.2838	15.8028	6.34191	19.5023	18.6351	9.4225	30.3728	37.8673	30.54	29.0967	31.2746	44.3111	39.6376	45.0921
[truncated: 19,325 more rows]
