# Supplementary material for: A CRISPR/Cas9 genetically engineered organoid biobank reveals essential host factors for coronaviruses
Source: Nat Commun. 2021 Sep 17;12:5498. doi: 10.1038/s41467-021-25729-7 (PMC8448725; doi:10.1038/s41467-021-25729-7)
Supplement: Supplementary file 5 — Supplementary Dataset 3 [file 41467_2021_25729_MOESM5_ESM.xlsx]

## Sheet: mers_intestine_ndata
	NC_1	NC_2	M_16_1	M_16_2	M_24_1	M_24_2	M_48_1	M_48_2
A1CF	68.388	46.0818	14.8441	10.5749	2.59096	8.33303	49.0453	27.5489
A2M-AS1	4.49921	0	1.97922	1.86615	3.88644	0.925893	2.08703	1.14787
A4GALT	40.4929	20.087	22.761	25.5041	11.6593	10.1848	31.3055	29.8447
AAAS	223.161	372.199	296.883	307.915	253.914	247.213	280.706	351.249
AACS	216.862	237.499	216.724	198.434	158.049	166.661	194.094	213.504
AADACP1	7.19873	16.5422	3.95844	4.9764	10.3638	6.48125	8.34814	8.0351
AADAC	145.774	244.588	43.5428	32.3466	190.435	158.328	235.835	172.181
AADAT	9.89826	14.179	24.7402	21.7718	7.77288	20.3696	13.5657	8.0351
AAED1	8.09858	4.72634	14.8441	8.08666	3.88644	3.70357	4.17407	6.88723
AAGAB	213.263	239.862	202.87	213.985	287.596	297.212	213.921	196.286
AAK1	60.2894	51.9898	52.4493	46.6538	36.2734	41.6652	63.6546	55.0979
AAMDC	11.6979	12.9974	5.93766	10.5749	11.6593	11.1107	8.34814	14.9223
AAMP	164.671	210.322	135.576	143.072	95.8655	97.2187	145.049	118.231
AANAT	0	0	0	0	2.59096	0	0	0
AAR2	105.281	94.5268	156.358	145.56	164.526	153.698	125.222	149.223
AARS2	17.9968	22.4501	20.7818	19.9056	10.3638	15.7402	20.8703	35.584
AARS	124.178	98.0716	110.836	162.977	98.4564	118.514	125.222	103.308
AASDHPPT	152.973	171.33	202.87	159.245	211.163	248.139	189.92	180.216
AASDH	51.291	43.7187	67.2934	73.402	60.8875	62.0348	55.3064	48.2106
AASS	4.49921	3.54476	4.94805	3.7323	7.77288	0.925893	5.21759	2.29574
AATF	44.0922	51.9898	68.2831	83.9768	49.2282	55.5536	55.3064	36.7319
AATK	16.1972	2.36317	3.95844	4.9764	5.18192	1.85179	3.13055	0
ABAT	39.593	29.5396	4.94805	11.1969	7.77288	11.1107	20.8703	14.9223
ABCA10	1.79968	3.54476	9.89609	6.2205	1.29548	2.77768	5.21759	6.88723
ABCA11P	0	2.36317	0.989609	3.11025	5.18192	0.925893	1.04352	3.44362
ABCA13	0	3.54476	0.989609	0.62205	0	0	2.08703	0
ABCA1	15.2973	12.9974	28.6987	24.882	1.29548	8.33303	4.17407	6.88723
ABCA2	45.8919	23.6317	21.7714	31.7246	18.1367	23.1473	25.0444	34.4362
ABCA3	8.09858	3.54476	2.96883	4.9764	0	1.85179	3.13055	2.29574
ABCA5	46.7918	43.7187	45.522	35.4569	29.796	25.925	41.7407	47.0628
ABCA7	5.39905	0	1.97922	0	1.29548	0	3.13055	1.14787
ABCA9-AS1	1.79968	0	0	0	0	0	0	0
ABCA9	0.899842	1.18159	0	0	0	0	0	1.14787
ABCB10	80.9858	93.3452	69.2727	59.7168	66.0695	69.4419	63.6546	86.0904
ABCB1	13.4976	12.9974	1.97922	1.2441	2.59096	1.85179	10.4352	11.4787
ABCB5	0	0	1.97922	0	1.29548	0	1.04352	0
ABCB6	21.5962	25.9949	7.91688	13.0631	3.88644	6.48125	18.7833	16.0702
ABCB7	10.7981	11.8159	9.89609	11.1969	12.9548	12.9625	15.6528	12.6266
ABCB8	8.09858	23.6317	13.8545	16.1733	15.5458	10.1848	24.0009	16.0702
ABCB9	8.09858	7.08951	6.92727	10.5749	9.06836	7.40714	13.5657	6.88723
ABCC10	50.3911	49.6266	36.6156	43.5435	20.7277	18.5179	32.349	36.7319
ABCC1	32.3943	29.5396	73.2311	70.9138	29.796	33.3321	53.2194	37.8798
ABCC2	8.99842	4.72634	1.97922	5.59845	1.29548	1.85179	7.30462	1.14787
ABCC3	1931.96	1839.73	1440.87	2106.88	1088.2	1346.25	1559.01	1220.19
ABCC4	0.899842	1.18159	3.95844	4.9764	2.59096	8.33303	0	3.44362
ABCC5	29.6948	27.1765	28.6987	49.142	42.7508	36.1098	41.7407	21.8096
ABCC6P1	4.49921	4.72634	0.989609	1.2441	3.88644	4.62946	2.08703	2.29574
ABCC6	17.097	22.4501	19.7922	20.5277	23.3186	17.592	20.8703	10.3308
ABCC9	0	0	0	0	0	0	0	2.29574
ABCD1	5.39905	9.45268	7.91688	6.84256	9.06836	4.62946	12.5222	6.88723
ABCD3	1057.31	1050.43	1047.01	900.729	1221.64	1184.22	981.95	936.664
ABCD4	47.6916	46.0818	40.574	36.701	25.9096	25.925	39.6537	33.2883
ABCE1	157.472	196.143	362.197	312.891	466.373	371.283	288.011	288.116
ABCF1	135.876	168.967	140.525	142.45	145.094	103.7	168.006	181.364
ABCF2	80.0859	83.8926	95.9921	115.701	90.6836	73.1455	99.1341	97.5691
ABCF3	73.787	89.8005	74.2207	97.6619	59.5921	40.7393	66.7851	56.2457
ABCG1	125.078	88.6189	4.94805	11.819	9.06836	10.1848	57.3934	53.95
ABCG2	867.448	487.995	19.7922	16.7954	139.912	125.921	496.714	373.058
ABCG5	6.29889	9.45268	1.97922	5.59845	0	5.55536	6.2611	3.44362
ABCG8	0	1.18159	0	0	2.59096	0.925893	0	0
ABHD10	137.676	121.703	119.743	122.544	177.481	187.03	125.222	122.822
ABHD11-AS1	9.89826	5.90793	5.93766	4.9764	2.59096	6.48125	3.13055	14.9223
ABHD11	167.371	215.049	254.33	242.6	200.799	203.696	187.833	210.061
ABHD12B	0	0	0	0	2.59096	0	1.04352	0
ABHD12	347.339	301.304	280.059	222.694	203.39	216.659	266.097	210.061
ABHD13	132.277	142.972	125.68	102.638	196.913	143.513	125.222	137.745
ABHD14A	161.972	184.327	179.119	154.891	252.619	218.511	170.093	190.547
ABHD14B	119.679	122.885	78.1791	49.764	64.774	52.7759	89.7425	86.0904
ABHD15	86.3848	77.9846	53.4389	60.3389	62.183	53.7018	67.8286	61.9851
ABHD16A	385.132	433.642	373.083	404.333	349.779	327.766	369.405	347.805
ABHD17A	98.9826	103.98	78.1791	71.5358	89.3881	130.551	114.787	117.083
ABHD17B	231.259	205.596	191.984	170.442	209.868	173.142	181.572	142.336
ABHD17C	624.49	625.059	551.212	576.641	366.621	425.911	480.018	498.176
ABHD18	36.8935	29.5396	36.6156	39.1892	29.796	40.7393	28.175	19.5138
ABHD2	1381.26	1261.93	1307.27	1490.43	966.428	1037	1166.65	1139.84
ABHD3	352.738	271.765	303.81	324.088	423.622	398.134	361.057	300.742
ABHD4	708.176	599.064	539.337	534.341	774.697	740.714	619.849	544.091
ABHD5	172.77	172.511	146.462	127.52	181.367	194.437	216.008	175.624
ABHD6	123.278	105.161	93.0233	84.5989	82.9107	105.552	100.178	103.308
ABHD8	14.3975	23.6317	14.8441	10.5749	10.3638	13.8884	15.6528	10.3308
ABI1	163.771	157.151	144.483	138.095	183.958	176.845	164.876	122.822
ABI2	92.6837	77.9846	115.784	159.867	121.775	111.107	120.004	115.935
ABL1	106.181	133.519	104.899	136.851	80.3197	74.9973	90.786	118.231
ABL2	24.2957	24.8133	37.6052	59.0948	46.6373	39.8134	33.3926	32.1404
ABLIM1	361.736	322.573	531.42	561.712	457.304	523.129	403.841	359.284
ABLIM2	4.49921	3.54476	3.95844	6.2205	2.59096	2.77768	0	3.44362
ABLIM3	2.69953	1.18159	3.95844	1.2441	3.88644	6.48125	1.04352	1.14787
ABO	0	0	0.989609	0.62205	0	0	0	0
ABRACL	435.523	391.105	424.542	427.971	470.259	499.982	384.014	378.798
ABR	132.277	112.251	108.857	134.985	94.57	100.922	93.9166	106.752
ABT1	240.258	327.299	357.249	283.655	361.439	326.84	256.705	322.552
ABTB1	10.7981	12.9974	11.8753	9.95281	19.4322	20.3696	8.34814	5.73936
ABTB2	37.7934	31.9028	58.387	82.7327	58.2966	45.3687	77.2203	44.767
ACAA1	278.951	237.499	195.943	200.3	224.118	214.807	248.357	246.792
ACAA2	531.807	467.908	443.345	393.758	414.553	439.799	380.884	346.657
ACACA	52.1908	47.2634	40.574	52.2522	60.8875	62.0348	62.611	58.5415
ACACB	12.5978	16.5422	10.8857	3.7323	2.59096	5.55536	21.9139	9.18298
ACAD10	12.5978	17.7238	16.8234	16.1733	11.6593	14.8143	16.6963	11.4787
ACAD8	122.378	139.427	83.1272	102.016	95.8655	86.108	114.787	90.6819
ACAD9	28.7949	31.9028	37.6052	32.9687	37.5689	49.0723	35.4796	43.6191
ACADM	132.277	127.611	128.649	108.237	202.095	157.402	129.396	140.04
ACADSB	139.475	85.0741	53.4389	44.1656	44.0463	49.9982	65.7416	76.9074
ACADS	27.8951	38.9923	19.7922	15.5513	28.5005	14.8143	26.0879	21.8096
ACADVL	438.223	413.555	300.841	320.356	307.029	284.249	381.927	382.241
ACAP1	3.59937	1.18159	0	1.86615	0	2.77768	2.08703	2.29574
ACAP2	192.566	159.514	175.161	172.308	141.207	195.363	214.965	192.843
ACAP3	19.7965	18.9054	21.7714	15.5513	20.7277	9.25893	8.34814	17.2181
ACAT1	46.7918	63.8056	69.2727	59.0948	55.7056	64.8125	46.9583	74.6117
ACAT2	90.884	63.8056	44.5324	44.1656	51.8192	87.9598	67.8286	78.0553
ACBD3	586.697	491.54	593.766	607.121	655.513	707.382	594.805	614.112
ACBD4	50.3911	23.6317	19.7922	21.7718	6.4774	20.3696	19.8268	25.2532
ACBD5	145.774	112.251	168.234	130.009	134.73	176.845	126.266	96.4213
ACBD6	164.671	207.959	182.088	169.82	190.435	149.995	170.093	65.4287
ACBD7	15.2973	17.7238	5.93766	8.70871	11.6593	5.55536	17.7398	16.0702
ACCS	4.49921	3.54476	9.89609	6.84256	3.88644	5.55536	2.08703	11.4787
ACD	25.1956	25.9949	24.7402	27.9923	27.2051	25.925	31.3055	29.8447
ACE2	38.6932	23.6317	0.989609	2.4882	7.77288	4.62946	33.3926	20.6617
ACER2	32.3943	16.5422	1.97922	5.59845	11.6593	6.48125	17.7398	17.2181
ACER3	215.962	179.601	153.389	125.032	128.252	154.624	200.355	183.66
ACE	7.19873	8.2711	7.91688	4.35435	0	3.70357	5.21759	3.44362
ACHE	8.09858	0	0	3.7323	2.59096	0.925893	8.34814	5.73936
ACIN1	446.322	443.095	500.742	395.624	405.485	367.579	534.281	444.226
ACKR2	0	0	0.989609	1.2441	2.59096	0.925893	0	1.14787
ACKR4	62.0891	41.3555	85.1064	43.5435	77.7288	95.3669	48.0018	59.6893
ACLY	441.822	319.028	269.174	295.474	291.483	287.027	266.097	265.158
ACO1	173.669	206.777	79.1688	81.4886	101.047	119.44	121.048	120.527
ACO2	0.899842	7.08951	2.96883	3.11025	3.88644	2.77768	2.08703	6.88723
ACOT11	41.3927	36.6291	28.6987	23.6379	7.77288	17.592	29.2185	25.2532
ACOT13	172.77	170.148	156.358	118.812	213.754	209.252	179.485	164.146
ACOT2	3.59937	1.18159	0	1.2441	0	0.925893	0	3.44362
ACOT4	32.3943	10.6343	8.90649	4.35435	7.77288	12.9625	10.4352	11.4787
ACOT7	343.74	564.798	539.337	585.35	515.601	474.057	377.753	477.515
ACOT8	13.4976	9.45268	17.813	8.70871	14.2503	16.6661	14.6092	14.9223
ACOT9	89.9842	85.0741	87.0856	92.0635	132.139	123.144	114.787	127.414
ACOX1	322.143	302.486	265.215	318.49	208.572	257.398	209.747	244.497
ACOX2	0.899842	3.54476	0	0	0	2.77768	2.08703	0
ACOX3	45.8919	31.9028	31.6675	26.1261	41.4553	33.3321	16.6963	27.5489
ACP1	452.62	530.532	531.42	507.593	589.443	655.532	430.973	452.262
ACP2	44.0922	35.4476	28.6987	40.4333	22.0232	23.1473	48.0018	39.0277
ACP5	4.49921	4.72634	3.95844	1.86615	0	0	2.08703	1.14787
ACP6	50.3911	59.0793	45.522	36.0789	46.6373	48.1464	38.6101	26.4011
ACP7	0.899842	1.18159	0.989609	0	0	0	0	0
ACPP	4.49921	5.90793	2.96883	3.7323	3.88644	0.925893	7.30462	3.44362
ACRBP	1.79968	0	1.97922	0.62205	0	0.925893	0	0
ACRC	2.69953	4.72634	5.93766	3.7323	2.59096	6.48125	3.13055	5.73936
ACR	0.899842	2.36317	0	0.62205	2.59096	1.85179	2.08703	4.59149
ACSBG1	0	0	1.97922	0	0	0	0	0
ACSF2	16.1972	20.087	13.8545	23.6379	22.0232	13.8884	7.30462	14.9223
ACSF3	18.8967	20.087	17.813	19.9056	15.5458	13.8884	18.7833	21.8096
ACSL1	207.863	144.153	118.753	134.985	189.14	180.549	118.961	115.935
ACSL3	431.924	345.023	309.748	326.577	427.508	363.876	376.71	381.094
ACSL4	236.658	281.217	197.922	177.906	253.914	278.694	205.573	222.687
ACSL5	501.212	347.386	263.236	243.844	215.05	217.585	279.663	233.018
ACSL6	0	0	0	1.86615	0	1.85179	0	0
ACSM1	0	0	1.97922	1.2441	0	0.925893	1.04352	0
ACSM3	4.49921	2.36317	5.93766	11.819	11.6593	14.8143	4.17407	10.3308
ACSM5	0	0	0	0	2.59096	0	0	0
ACSS1	50.3911	57.8977	52.4493	52.2522	19.4322	47.2205	30.262	39.0277
ACSS2	712.675	347.386	117.764	94.5517	208.572	261.102	276.532	226.131
ACTA1	0	0	3.95844	0.62205	7.77288	2.77768	1.04352	9.18298
ACTA2	0.899842	7.08951	6.92727	5.59845	6.4774	3.70357	3.13055	6.88723
ACTBL2	0	0	5.93766	3.11025	1.29548	0	0	0
ACTB	11784.3	10652	11684.3	13501.6	9407.77	9570.95	10047	11732.4
ACTG1P17	0	1.18159	0.989609	0.62205	1.29548	0.925893	0	1.14787
ACTG1P20	1.79968	2.36317	6.92727	6.84256	0	4.62946	8.34814	9.18298
ACTG1	10533.5	9388.88	15101.4	14310.9	10001.1	9451.51	9899.85	9530.78
ACTL10	7.19873	7.08951	8.90649	8.70871	1.29548	5.55536	6.2611	4.59149
ACTL6A	593.896	638.056	741.217	643.2	682.718	799.971	611.501	635.921
ACTN1	2739.12	3104.02	5376.55	5299.87	2383.68	2298.99	2920.8	3099.25
ACTN2	0	0	0	0	0	0	1.04352	1.14787
ACTN4	7172.64	5389.21	5914.9	6390.95	5048.48	4023.93	5722.65	5195.27
ACTR10	1108.61	1001.98	1401.29	1115.96	1386.16	1448.1	1085.26	871.235
ACTR1A	201.565	302.486	257.298	223.316	242.255	212.955	224.356	261.715
ACTR1B	215.062	176.056	135.576	138.717	133.434	125.921	140.875	140.04
ACTR2	1021.32	922.818	1047.01	1005.23	1133.54	1185.14	1033.08	897.636
ACTR3BP2	1.79968	0	0	0	0	0	0	0
ACTR3BP5	4.49921	0	1.97922	0	0	0	0	0
ACTR3B	34.194	43.7187	42.5532	57.8507	62.183	68.5161	44.8712	52.8021
ACTR3C	12.5978	22.4501	18.8026	18.6615	12.9548	30.5545	16.6963	28.6968
ACTR3	1477.54	1531.33	1838.69	1581.87	1625.83	1713.83	1448.4	1418.77
ACTR5	7.19873	14.179	13.8545	9.95281	11.6593	11.1107	12.5222	6.88723
ACTR6	41.3927	36.6291	65.3142	47.2758	82.9107	64.8125	51.1323	52.8021
ACTR8	31.4945	48.445	27.7091	36.0789	37.5689	31.4803	19.8268	29.8447
ACTRT3	0.899842	1.18159	0	1.2441	2.59096	2.77768	8.34814	4.59149
ACVR1B	47.6916	48.445	42.5532	42.2994	25.9096	27.7768	34.4361	40.1755
ACVR1C	67.4881	69.7135	30.6779	45.4097	81.6152	71.2937	57.3934	61.9851
ACVR1	268.153	236.317	399.802	329.065	196.913	214.807	242.096	192.843
ACVR2A	62.9889	33.0844	32.6571	32.9687	40.1599	47.2205	52.1759	48.2106
ACVR2B-AS1	1.79968	1.18159	0.989609	0.62205	2.59096	2.77768	0	3.44362
ACVR2B	3.59937	1.18159	7.91688	2.4882	5.18192	5.55536	6.2611	3.44362
ACVRL1	0.899842	0	0	0	0	0	0	2.29574
ACY3	103.482	92.1637	36.6156	27.9923	38.8644	27.7768	53.2194	49.3585
ACYP1	69.2878	77.9846	46.5116	67.1815	71.2514	74.9973	64.6981	81.4989
ACYP2	35.0938	31.9028	41.5636	29.8584	37.5689	43.517	40.6972	30.9925
ADAL	11.6979	12.9974	9.89609	11.819	23.3186	12.0366	17.7398	21.8096
ADAM10	464.318	386.378	312.717	332.797	388.644	358.32	369.405	437.339
ADAM15	24.2957	30.7212	10.8857	14.3072	12.9548	22.2214	21.9139	11.4787
ADAM17	110.681	77.9846	88.0752	102.016	119.184	131.477	97.0471	99.8649
ADAM1A	0	1.18159	1.97922	3.7323	1.29548	4.62946	1.04352	1.14787
ADAM20	0	0	0	0	0	0	2.08703	0
ADAM22	0	4.72634	1.97922	3.11025	2.59096	0.925893	1.04352	4.59149
ADAM28	1.79968	5.90793	0.989609	3.11025	6.4774	0	1.04352	3.44362
ADAM32	1.79968	0	0	3.11025	1.29548	0.925893	1.04352	2.29574
ADAM8	60.2894	41.3555	61.3558	85.2209	34.9779	35.1839	36.5231	27.5489
ADAM9	955.632	769.212	839.189	884.556	1075.25	1027.74	826.466	765.631
ADAMTS13	1.79968	1.18159	0	2.4882	0	0	0	0
ADAMTS14	0.899842	3.54476	3.95844	2.4882	3.88644	3.70357	1.04352	9.18298
ADAMTS17	0	0	0	0.62205	0	0	1.04352	0
ADAMTS19	7.19873	5.90793	5.93766	3.11025	9.06836	10.1848	13.5657	1.14787
ADAMTS20	1.79968	0	0	0	0	0	0	0
ADAMTS2	0	0	0	1.2441	0	0	0	0
ADAMTS3	0	0	0.989609	0.62205	0	0	0	0
ADAMTS5	0.899842	0	0	0	0	0	2.08703	0
ADAMTS7	0.899842	0	0.989609	0	0	0	0	2.29574
ADAMTS8	0	0	0	0	0	0	2.08703	0
ADAMTS9	1.79968	0	0	0	0	0.925893	0	0
ADAMTSL4-AS1	0	0	0	1.86615	0	1.85179	1.04352	1.14787
ADAMTSL4	26.0954	24.8133	15.8338	30.4805	28.5005	21.2955	27.1314	22.9574
ADAMTSL5	53.9905	88.6189	27.7091	47.8979	28.5005	28.7027	27.1314	26.4011
ADAP1	96.2831	120.522	75.2103	60.9609	77.7288	75.9232	87.6554	96.4213
ADAP2	8.99842	1.18159	2.96883	0.62205	1.29548	1.85179	7.30462	2.29574
ADARB1	8.09858	10.6343	14.8441	3.11025	6.4774	4.62946	7.30462	6.88723
ADAR	388.732	347.386	530.431	581.617	353.666	373.135	410.102	407.495
ADAT1	104.382	108.706	140.525	158.623	99.7519	94.441	145.049	121.674
ADAT2	24.2957	22.4501	37.6052	27.3702	28.5005	47.2205	36.5231	26.4011
ADAT3	21.5962	23.6317	6.92727	6.84256	5.18192	5.55536	17.7398	16.0702
ADA	10.7981	2.36317	19.7922	4.9764	15.5458	5.55536	11.4787	6.88723
ADCK1	40.4929	48.445	31.6675	51.6302	34.9779	36.1098	46.9583	53.95
ADCK2	16.1972	21.2685	15.8338	22.3938	24.6141	22.2214	19.8268	25.2532
ADCK3	30.5946	46.0818	18.8026	16.1733	9.06836	13.8884	25.0444	27.5489
ADCK4	12.5978	18.9054	18.8026	15.5513	23.3186	21.2955	12.5222	18.366
ADCK5	19.7965	14.179	9.89609	11.1969	9.06836	7.40714	12.5222	4.59149
ADCY10P1	3.59937	4.72634	0	4.35435	1.29548	6.48125	1.04352	0
ADCY10	0	0	1.97922	0	0	0	0	0
ADCY1	14.3975	12.9974	5.93766	13.6851	10.3638	4.62946	22.9574	16.0702
ADCY3	5.39905	2.36317	7.91688	4.35435	2.59096	2.77768	4.17407	3.44362
ADCY4	0.899842	1.18159	0	0.62205	0	0	0	0
ADCY6	43.1924	35.4476	39.5844	49.764	14.2503	12.9625	44.8712	40.1755
ADCY7	1.79968	2.36317	8.90649	6.84256	0	2.77768	2.08703	3.44362
ADCY9	35.9937	34.266	31.6675	28.6143	12.9548	22.2214	28.175	29.8447
ADD1	1206.69	799.933	791.688	840.39	681.422	644.421	878.642	727.751
ADD3-AS1	0	1.18159	0	0.62205	0	0.925893	1.04352	0
ADD3	933.136	752.67	739.238	683.633	994.928	970.335	740.897	748.413
ADGRA2	0	0	0	0	0	0.925893	1.04352	1.14787
ADGRA3	84.5851	87.4373	121.722	104.504	71.2514	89.8116	103.308	72.3159
ADGRB2	0	0	0.989609	0.62205	0	0	1.04352	1.14787
ADGRB3	0	0	0.989609	0	2.59096	0	0	0
ADGRE2	0	0	0.989609	0	0	0	1.04352	1.14787
ADGRE5	85.485	99.2532	65.3142	92.6855	37.5689	32.4062	88.699	94.1255
ADGRF1	112.48	73.2583	86.096	95.1737	124.366	101.848	127.309	107.9
ADGRF2	0	0	0	0.62205	5.18192	0	2.08703	4.59149
ADGRF4	0.899842	0	12.8649	6.84256	9.06836	7.40714	3.13055	0
ADGRF5	0	0	0	0	1.29548	0	0	2.29574
ADGRG1	93.5835	89.8005	170.213	170.442	54.4101	60.183	76.1768	84.9425
ADGRG2	0	1.18159	0	0	0	0	0	1.14787
ADGRG4	0.899842	0	0	0	0	0	0	1.14787
ADGRG5	1.79968	1.18159	3.95844	3.11025	0	0	4.17407	4.59149
ADGRG6	753.168	599.064	364.176	437.301	620.535	694.419	727.332	598.041
ADGRG7	34.194	27.1765	3.95844	1.86615	3.88644	6.48125	21.9139	12.6266
ADGRL1	55.7902	66.1688	31.6675	25.5041	28.5005	15.7402	37.5666	37.8798
ADGRL2	0	9.45268	6.92727	10.5749	16.8412	19.4437	4.17407	6.88723
ADGRL3	21.5962	20.087	40.574	38.5671	20.7277	18.5179	15.6528	28.6968
ADGRV1	0	0	1.97922	0	0	0	0	0
ADH1C	18.8967	54.3529	6.92727	4.9764	50.5237	61.1089	29.2185	25.2532
ADH4	68.388	135.882	2.96883	4.35435	27.2051	16.6661	151.31	83.7947
ADH5	2617.64	2731.83	2109.85	2026.64	2820.26	2778.6	2342.7	1905.47
ADH6	64.7886	72.0767	10.8857	11.1969	22.0232	29.6286	51.1323	60.8372
ADHFE1	6.29889	7.08951	2.96883	2.4882	5.18192	1.85179	3.13055	3.44362
ADI1	1059.11	1181.59	699.654	698.563	810.97	780.527	894.294	879.27
ADIPOQ-AS1	1.79968	0	0.989609	0	0	0	0	0
ADIPOQ	0	0	0.989609	1.86615	0	0	0	1.14787
ADIPOR1	886.344	855.468	797.625	698.563	858.903	813.86	880.729	787.44
ADIPOR2	255.555	176.056	130.628	127.52	123.071	142.587	158.615	136.597
ADIRF	808.058	578.977	333.498	274.946	484.509	568.498	408.015	362.728
ADK	233.959	289.488	285.008	264.371	417.144	324.062	281.75	289.264
ADM2	24.2957	21.2685	38.5948	21.1497	23.3186	11.1107	21.9139	16.0702
ADM5	4.49921	3.54476	8.90649	4.35435	6.4774	0	4.17407	1.14787
ADM	191.666	62.624	68.2831	57.2286	60.8875	63.8866	52.1759	52.8021
ADNP-AS1	0	1.18159	0	2.4882	3.88644	2.77768	0	1.14787
ADNP2	73.787	93.3452	93.0233	71.5358	63.4785	84.2562	88.699	101.013
ADNP	101.682	95.7084	80.1584	97.0399	91.979	116.662	134.614	106.752
ADORA2B	98.0828	60.2609	62.3454	53.4963	80.3197	90.7375	59.4805	53.95
ADO	179.069	181.964	165.265	205.277	195.617	205.548	200.355	192.843
ADPGK	92.6837	126.43	123.701	133.119	89.3881	137.032	128.353	105.604
ADPRHL1	15.2973	11.8159	28.6987	10.5749	24.6141	34.258	15.6528	11.4787
ADPRHL2	38.6932	25.9949	21.7714	34.2128	36.2734	31.4803	42.7842	26.4011
ADPRH	0	0	3.95844	3.7323	0	0.925893	1.04352	4.59149
ADPRM	36.8935	24.8133	36.6156	25.5041	33.6825	48.1464	56.3499	51.6542
ADRA1D	0	0	0	3.11025	0	0	0	0
ADRA2A	220.461	229.228	73.2311	108.859	50.5237	75.9232	160.702	166.441
ADRA2B	0	1.18159	0	0.62205	1.29548	0.925893	0	0
ADRA2C	13.4976	16.5422	30.6779	18.6615	14.2503	12.9625	11.4787	13.7745
ADRB1	34.194	25.9949	22.761	27.3702	22.0232	20.3696	22.9574	35.584
ADRB2	17.097	22.4501	37.6052	50.3861	42.7508	30.5545	20.8703	32.1404
ADRBK1	689.279	642.782	489.857	485.199	365.325	409.245	580.196	454.557
ADRBK2	5.39905	1.18159	10.8857	4.9764	6.4774	3.70357	11.4787	3.44362
ADRM1	103.482	146.517	184.067	170.442	195.617	199.067	145.049	182.512
ADSL	143.075	132.338	204.849	177.284	178.776	182.401	183.659	195.138
ADSSL1	13.4976	3.54476	6.92727	14.3072	14.2503	6.48125	3.13055	6.88723
ADSS	168.27	148.88	211.776	199.056	212.459	184.253	149.223	191.695
ADTRP	0	1.18159	0	0.62205	0	1.85179	0	0
AEBP2	88.1845	60.2609	65.3142	69.6697	71.2514	55.5536	49.0453	61.9851
AEN	82.7854	86.2557	117.764	131.253	91.979	103.7	94.9601	101.013
AES	1632.31	1426.17	1258.78	1163.23	1178.89	1149.96	1121.78	983.726
AFAP1-AS1	0.899842	0	0	0.62205	0	0	0	0
AFAP1L1	1.79968	0	2.96883	3.11025	0	0.925893	1.04352	1.14787
AFAP1L2	61.1892	35.4476	31.6675	19.2836	15.5458	23.1473	31.3055	41.3234
AFAP1	64.7886	57.8977	65.3142	100.15	66.0695	54.6277	56.3499	56.2457
AFF1	193.466	180.783	197.922	237.001	128.252	165.735	142.962	149.223
AFF2	0	0	0	0	0	0	0	2.29574
AFF3	0	0	0	1.2441	0	0	1.04352	0
AFF4	160.172	107.524	138.545	148.67	155.458	131.477	190.964	146.928
AFG3L1P	11.6979	4.72634	12.8649	24.26	7.77288	12.9625	13.5657	20.6617
AFG3L2	284.35	353.294	316.675	383.183	343.302	293.508	343.317	243.349
AFMID	45.8919	30.7212	40.574	54.1184	31.0915	37.9616	41.7407	34.4362
AFTPH	239.358	209.141	222.662	210.875	307.029	236.103	250.444	275.489
AGAP1-IT1	2.69953	0	8.90649	5.59845	14.2503	12.9625	6.2611	10.3308
AGAP11	0	0	0	0	0	0	0	2.29574
AGAP1	231.259	194.962	207.818	202.788	174.89	164.809	198.268	227.279
AGAP2-AS1	6.29889	5.90793	0.989609	3.7323	3.88644	1.85179	1.04352	10.3308
AGAP2	0	0	0.989609	0	0	0	0	1.14787
AGAP3	89.9842	158.332	75.2103	75.8902	31.0915	59.2571	101.221	74.6117
AGA	71.9873	77.9846	93.0233	89.5753	69.9559	124.996	66.7851	78.0553
AGBL2	1.79968	0	0	1.2441	1.29548	1.85179	0	2.29574
AGBL3	0	0	0.989609	1.86615	0	1.85179	7.30462	0
AGBL5-AS1	0	1.18159	0	0	1.29548	0.925893	0	0
AGBL5	9.89826	7.08951	6.92727	10.5749	11.6593	9.25893	9.39166	11.4787
AGER	9.89826	3.54476	1.97922	1.86615	7.77288	7.40714	7.30462	8.0351
AGFG1	97.1829	119.34	139.535	128.764	129.548	162.031	138.788	150.371
AGFG2	21.5962	43.7187	12.8649	10.5749	10.3638	12.0366	18.7833	19.5138
AGGF1	120.579	125.248	176.15	156.757	199.504	199.993	138.788	160.702
AGK	119.679	122.885	193.963	169.82	226.709	247.213	192.007	128.562
AGL	115.18	85.0741	81.148	74.6461	124.366	114.811	98.0906	72.3159
AGMAT	77.3864	94.5268	65.3142	67.1815	68.6604	61.1089	97.0471	121.674
AGMO	272.652	170.148	54.4285	30.4805	101.047	113.885	123.135	104.456
AGO1	61.1892	55.5345	43.5428	54.7404	27.2051	49.9982	45.9148	48.2106
AGO2	58.4897	48.445	47.5013	62.8271	64.774	61.1089	58.437	80.351
AGO3	5.39905	7.08951	20.7818	13.0631	24.6141	13.8884	13.5657	12.6266
AGO4	38.6932	15.3606	16.8234	22.3938	18.1367	15.7402	20.8703	5.73936
AGPAT1	51.291	54.3529	46.5116	36.701	18.1367	15.7402	59.4805	43.6191
AGPAT2	158.372	100.435	90.0545	74.6461	57.0011	65.7384	75.1332	80.351
AGPAT3	400.43	473.816	399.802	406.199	316.097	301.841	353.752	384.537
AGPAT4-IT1	0	0	0	2.4882	0	0.925893	1.04352	2.29574
AGPAT4	8.09858	1.18159	4.94805	11.819	10.3638	5.55536	4.17407	4.59149
AGPAT5	156.572	153.606	165.265	204.655	212.459	236.103	244.183	198.582
AGPS	816.157	679.412	512.618	434.813	614.057	562.943	668.895	505.064
AGR2	2434.97	2819.26	2517.57	2096.93	4302.29	4686.87	2275.91	2534.5
AGR3	207.863	219.775	296.883	194.08	373.098	382.394	211.834	202.025
AGRN	364.436	316.665	249.382	327.821	171.003	157.402	344.361	311.073
AGTPBP1	70.1877	67.3504	80.1584	81.4886	68.6604	80.5527	59.4805	83.7947
AGTR1	1.79968	0	3.95844	0	0	0	1.04352	1.14787
AGTRAP	18.8967	27.1765	21.7714	14.3072	19.4322	22.2214	24.0009	20.6617
AGT	0	1.18159	0	0	0	3.70357	0	0
AHCTF1	2.69953	4.72634	2.96883	6.2205	5.18192	9.25893	3.13055	4.59149
AHCYL1	554.303	648.69	429.491	495.152	471.555	459.243	458.104	499.324
AHCYL2	363.536	313.12	101.93	103.882	225.413	224.066	378.797	382.241
AHCY	172.77	235.135	186.047	177.906	266.869	196.289	190.964	246.792
AHDC1	12.5978	8.2711	28.6987	21.7718	10.3638	16.6661	13.5657	20.6617
AHI1	102.582	118.159	85.1064	100.772	111.411	103.7	131.483	148.075
AHNAK2	8.09858	15.3606	45.522	33.5907	9.06836	22.2214	8.34814	20.6617
AHNAK	4629.69	2833.44	2597.72	3219.73	1541.62	2157.33	3559.44	2924.78
AHRR	12.5978	9.45268	18.8026	20.5277	23.3186	12.9625	16.6963	22.9574
AHR	276.251	361.565	309.748	346.482	386.053	418.503	421.581	385.685
AHSA1	96.2831	120.522	163.286	151.158	164.526	146.291	136.701	132.005
AHSA2	51.291	28.358	32.6571	49.142	27.2051	41.6652	32.349	50.5064
AHSG	0	1.18159	0.989609	1.2441	0	0.925893	0	1.14787
AICDA	0	0	0	1.2441	1.29548	0	1.04352	0
AIDA	479.616	465.545	378.031	391.27	313.506	424.985	384.014	404.051
AIF1L	1.79968	10.6343	0	4.9764	5.18192	3.70357	6.2611	6.88723
AIFM1	39.593	73.2583	52.4493	35.4569	50.5237	49.9982	62.611	49.3585
AIFM2	41.3927	44.9002	48.4909	60.9609	27.2051	60.183	36.5231	48.2106
AIFM3	0.899842	0	0	0	1.29548	0	1.04352	0
AIG1	341.94	268.22	176.15	154.269	262.982	195.363	222.269	234.166
AIM1L	173.669	118.159	69.2727	111.347	77.7288	63.8866	123.135	118.231
AIM1	342.84	239.862	209.797	185.371	310.915	310.174	339.143	267.454
AIMP1	344.639	440.731	571.005	462.806	708.627	599.053	398.624	391.424
AIMP2	17.097	21.2685	24.7402	11.819	27.2051	21.2955	21.9139	14.9223
AIPL1	0	0	0.989609	0	0	0	1.04352	0
AIP	71.9873	73.2583	49.4805	49.764	76.4333	78.7009	48.0018	51.6542
AJUBA	67.4881	60.2609	97.9713	121.3	94.57	91.6634	102.265	111.344
AK1	500.312	522.261	363.187	284.899	518.192	394.43	519.672	415.53
AK2	587.597	703.043	524.493	489.554	671.058	657.384	629.241	561.309
AK3	1099.61	978.353	860.96	760.146	1050.63	936.077	846.292	844.834
AK4	330.242	138.245	98.9609	71.5358	66.0695	110.181	54.2629	49.3585
AK6	126.878	158.332	153.389	157.379	230.595	243.51	137.744	156.111
AK7	57.5899	31.9028	32.6571	19.9056	44.0463	62.9607	28.175	29.8447
AK8	0	0	0	0	3.88644	1.85179	0	1.14787
AK9	22.496	21.2685	10.8857	15.5513	15.5458	28.7027	16.6963	36.7319
AKAP10	82.7854	92.1637	105.888	112.591	129.548	126.847	105.395	90.6819
AKAP11	89.9842	94.5268	78.1791	79.0004	90.6836	104.626	90.786	106.752
AKAP12	45.8919	43.7187	141.514	143.694	37.5689	87.0339	61.5675	32.1404
AKAP13	164.671	147.698	230.579	256.907	204.686	167.587	206.616	244.497
AKAP14	0.899842	1.18159	0	0	2.59096	0.925893	0	0
AKAP1	129.577	146.517	110.836	107.615	115.298	80.5527	139.831	132.005
AKAP3	7.19873	8.2711	11.8753	9.33076	10.3638	9.25893	6.2611	13.7745
AKAP5	12.5978	11.8159	20.7818	16.7954	15.5458	20.3696	15.6528	18.366
AKAP6	0	1.18159	0.989609	0	0	4.62946	1.04352	0
AKAP7	27.8951	21.2685	63.335	47.8979	49.2282	38.8875	15.6528	30.9925
AKAP8L	7.19873	8.2711	9.89609	8.08666	7.77288	7.40714	10.4352	5.73936
AKAP8	51.291	64.9872	78.1791	100.772	67.3649	84.2562	64.6981	90.6819
AKAP9	124.178	96.89	148.441	123.166	195.617	131.477	129.396	144.632
AKIP1	39.593	56.7161	40.574	44.1656	41.4553	49.0723	53.2194	36.7319
AKIRIN1	331.142	311.939	372.093	377.585	338.12	304.619	376.71	323.7
AKIRIN2	134.076	116.977	154.379	127.52	114.002	149.995	178.441	179.068
AKNAD1	0	0	0	1.2441	0	0	0	1.14787
AKNA	16.1972	20.087	21.7714	17.4174	12.9548	11.1107	11.4787	8.0351
AKR1A1	301.447	341.478	236.517	215.852	307.029	317.581	292.185	307.63
AKR1B10	188.967	261.13	11.8753	8.08666	36.2734	30.5545	214.965	187.103
AKR1B1	9.89826	15.3606	12.8649	10.5749	9.06836	13.8884	5.21759	9.18298
AKR1C1	105.281	99.2532	38.5948	29.2364	151.571	135.18	59.4805	64.2808
AKR1C2	155.673	144.153	60.3662	41.6774	200.799	125.921	74.0897	41.3234
AKR1C3	1539.63	1081.15	930.233	572.908	1620.64	1403.65	1082.13	754.152
AKR1C4	79.1861	40.1739	30.6779	33.5907	55.7056	43.517	42.7842	44.767
AKR1D1	0.899842	0	0	0	1.29548	0	1.04352	0
AKR1E2	0	0	0	0	2.59096	0.925893	0	0
AKR7A2	390.531	406.465	316.675	245.71	439.168	371.283	332.882	360.432
AKR7A3	52.1908	44.9002	4.94805	1.86615	14.2503	19.4437	34.4361	28.6968
AKR7L	8.09858	7.08951	4.94805	4.35435	7.77288	5.55536	13.5657	2.29574
AKT1S1	455.32	410.01	265.215	279.923	251.323	279.62	486.279	418.973
AKT1	484.115	609.698	521.524	522.522	472.85	404.615	488.366	519.986
AKT2	142.175	163.059	91.0441	107.615	95.8655	121.292	113.743	137.745
AKT3	0	0	1.97922	0	0	0	0	0
AKTIP	69.2878	53.1713	45.522	59.7168	79.0243	97.2187	59.4805	63.133
ALAD	710.875	757.396	578.922	687.988	520.783	605.534	562.456	637.069
ALAS1	215.962	158.332	146.462	163.599	186.549	202.77	177.398	212.356
ALCAM	216.862	163.059	179.119	202.788	168.412	248.139	265.053	216.948
ALDH16A1	45.8919	57.8977	37.6052	51.0081	29.796	46.2946	37.5666	48.2106
ALDH18A1	406.728	295.396	242.454	186.615	191.731	231.473	238.965	255.975
ALDH1A1	4624.29	5213.15	2242.46	2230.67	3223.15	3027.67	3911.1	3472.31
ALDH1A2	2.69953	0	0	0	3.88644	0.925893	1.04352	0
ALDH1A3	322.143	297.76	799.604	797.469	625.717	595.349	585.413	497.029
ALDH1B1	50.3911	63.8056	52.4493	47.2758	41.4553	31.4803	28.175	40.1755
ALDH1L1	7.19873	5.90793	2.96883	1.86615	1.29548	0	7.30462	4.59149
ALDH1L2	0	8.2711	2.96883	1.86615	0	0	0	0
ALDH2	1997.65	1961.43	1480.46	1555.75	1601.21	1467.54	1737.46	1620.8
ALDH3A1	162.871	231.591	330.53	349.592	505.237	414.8	314.099	339.77
ALDH3A2	586.697	732.583	800.594	749.571	766.924	774.046	725.244	787.44
ALDH3B1	468.818	419.463	247.402	232.647	373.098	399.06	439.321	340.918
ALDH3B2	0.899842	2.36317	8.90649	2.4882	7.77288	8.33303	6.2611	2.29574
ALDH4A1	12.5978	15.3606	12.8649	16.1733	18.1367	12.0366	14.6092	17.2181
ALDH5A1	80.9858	99.2532	81.148	84.5989	53.1147	49.9982	60.524	61.9851
ALDH6A1	53.9905	48.445	34.6363	37.9451	33.6825	29.6286	49.0453	47.0628
ALDH7A1	269.053	262.312	297.872	258.773	247.437	238.88	225.4	272.046
ALDH8A1	1.79968	5.90793	3.95844	6.84256	3.88644	2.77768	5.21759	2.29574
ALDH9A1	269.053	261.13	251.361	227.048	317.392	269.435	314.099	275.489
ALDOA	2490.76	1319.83	1075.71	1132.75	1505.35	1325.88	1237.61	1204.12
ALDOB	2523.16	2343.08	187.036	97.0399	138.616	133.329	1171.87	733.49
ALDOC	371.635	82.711	54.4285	51.6302	50.5237	59.2571	42.7842	37.8798
ALG10B	45.8919	50.8082	33.6467	50.3861	41.4553	41.6652	43.8277	40.1755
ALG10	15.2973	5.90793	7.91688	11.819	11.6593	15.7402	10.4352	9.18298
ALG11	8.99842	3.54476	13.8545	9.33076	10.3638	10.1848	6.2611	9.18298
ALG12	357.237	336.752	267.195	329.687	262.982	258.324	295.315	338.622
ALG13	134.976	132.338	104.899	131.875	147.685	181.475	109.569	127.414
ALG14	114.28	105.161	113.805	144.316	155.458	179.623	158.615	141.188
ALG1L9P	0	0	0.989609	0	0	0	0	2.29574
ALG1	14.3975	11.8159	11.8753	17.4174	16.8412	10.1848	14.6092	13.7745
ALG2	689.279	674.685	757.051	778.185	861.494	843.488	734.636	747.265
ALG3	619.091	1039.8	789.708	642.578	696.968	583.312	598.979	796.623
ALG5	606.493	763.304	768.927	684.878	869.267	920.337	660.546	710.533
ALG6	40.4929	33.0844	49.4805	31.7246	23.3186	45.3687	30.262	44.767
ALG8	179.069	211.504	205.839	197.19	275.937	256.472	169.05	171.033
ALG9	49.4913	51.9898	46.5116	46.0317	42.7508	61.1089	54.2629	51.6542
ALKBH1	51.291	49.6266	54.4285	51.6302	67.3649	73.1455	50.0888	64.2808
ALKBH2	26.9953	21.2685	40.574	39.8112	36.2734	34.258	48.0018	40.1755
ALKBH3	17.9968	23.6317	27.7091	26.7482	18.1367	28.7027	42.7842	24.1053
ALKBH4	6.29889	9.45268	11.8753	11.1969	9.06836	5.55536	9.39166	6.88723
ALKBH5	1762.79	1839.73	1367.64	1678.91	1200.91	1435.13	1850.16	1798.72
ALKBH6	45.8919	29.5396	43.5428	31.7246	34.9779	29.6286	41.7407	41.3234
ALKBH7	81.8856	105.161	44.5324	33.5907	64.774	49.0723	73.0462	66.5766
ALKBH8	7.19873	5.90793	6.92727	8.70871	10.3638	6.48125	3.13055	2.29574
ALMS1-IT1	0	0	0	0.62205	0	0	4.17407	1.14787
ALMS1	3.59937	14.179	12.8649	6.84256	0	4.62946	14.6092	11.4787
ALOX12-AS1	8.09858	3.54476	13.8545	7.46461	27.2051	18.5179	20.8703	5.73936
ALOX12B	0.899842	0	1.97922	3.11025	0	0.925893	1.04352	1.14787
ALOX12P2	0	0	0.989609	0	1.29548	0.925893	0	1.14787
ALOX12	0	0	2.96883	0	0	0	0	0
ALOX15B	0.899842	0	0	0	0	0.925893	0	1.14787
ALOX5AP	0.899842	1.18159	0	0	0	0.925893	1.04352	2.29574
ALOX5	4.49921	1.18159	10.8857	7.46461	3.88644	4.62946	2.08703	0
ALOXE3	3.59937	0	6.92727	19.9056	7.77288	1.85179	7.30462	8.0351
ALPK1	10.7981	5.90793	11.8753	9.95281	11.6593	19.4437	12.5222	11.4787
ALPK3	15.2973	9.45268	32.6571	19.9056	18.1367	17.592	7.30462	9.18298
ALPL	0	0	1.97922	0	0	0	0	0
ALPPL2	0	1.18159	0.989609	0.62205	0	1.85179	0	0
ALPP	16.1972	9.45268	8.90649	16.7954	14.2503	12.0366	9.39166	3.44362
ALS2CL	16.1972	10.6343	16.8234	33.5907	18.1367	15.7402	28.175	19.5138
ALS2CR11	0	0	0	0	3.88644	0	0	0
ALS2CR12	0	0	0	0	0	0	2.08703	0
ALS2	96.2831	67.3504	84.1168	104.504	102.343	115.737	92.873	119.379
ALYREF	173.669	202.051	223.652	215.229	224.118	227.77	273.402	283.524
AMBP	2.69953	0	3.95844	1.2441	1.29548	0.925893	1.04352	3.44362
AMBRA1	31.4945	42.5371	41.5636	35.4569	20.7277	30.5545	52.1759	43.6191
AMD1	314.045	420.644	438.397	434.191	722.878	655.532	426.799	500.472
AMDHD1	4.49921	5.90793	7.91688	4.35435	5.18192	6.48125	11.4787	5.73936
AMDHD2	0.899842	4.72634	1.97922	1.86615	0	0.925893	4.17407	2.29574
AMER1	0	0	4.94805	6.2205	6.4774	10.1848	1.04352	8.0351
AMER2	0	0	0	0.62205	0	0	1.04352	0
AMFR	245.657	173.693	129.639	156.135	171.003	117.588	187.833	230.722
AMHR2	0.899842	0	0	1.2441	9.06836	0.925893	0	0
AMH	0.899842	1.18159	0	1.2441	5.18192	0	3.13055	4.59149
AMIGO1	3.59937	8.2711	2.96883	1.86615	1.29548	0	2.08703	5.73936
AMIGO2	169.17	69.7135	326.571	291.742	221.527	285.175	122.092	130.857
AMIGO3	10.7981	12.9974	8.90649	5.59845	5.18192	5.55536	7.30462	6.88723
AMMECR1L	108.881	81.5294	124.691	129.387	89.3881	75.9232	103.308	89.534
AMMECR1	41.3927	51.9898	46.5116	41.6774	20.7277	46.2946	39.6537	43.6191
AMN1	104.382	69.7135	84.1168	77.1343	72.5469	84.2562	82.4379	89.534
AMN	258.255	217.412	102.919	119.434	98.4564	95.3669	157.571	165.294
AMOTL1	39.593	41.3555	37.6052	49.764	45.3418	34.258	38.6101	55.0979
AMOTL2	682.98	615.606	1589.31	1693.84	1232	1280.51	1560.06	1453.21
AMOT	66.5883	64.9872	55.4181	67.8035	38.8644	65.7384	65.7416	68.8723
AMPD1	0	0	0	0	0	0	2.08703	1.14787
AMPD2	28.7949	40.1739	22.761	21.7718	24.6141	19.4437	22.9574	14.9223
AMPD3	16.1972	7.08951	23.7506	12.441	14.2503	10.1848	13.5657	8.0351
AMT	63.8888	63.8056	35.6259	44.1656	40.1599	55.5536	37.5666	47.0628
AMY2B	4.49921	4.72634	2.96883	5.59845	2.59096	1.85179	3.13055	2.29574
AMZ2P1	7.19873	10.6343	10.8857	9.33076	19.4322	21.2955	13.5657	9.18298
AMZ2	76.4866	93.3452	92.0337	93.3076	101.047	114.811	81.3943	87.2383
ANAPC10	74.6869	76.803	113.805	93.3076	160.639	151.846	107.482	101.013
ANAPC11	232.159	232.772	210.787	174.174	174.89	212.955	237.922	200.878
ANAPC13	489.514	530.532	476.002	448.498	641.262	577.757	459.148	460.297
ANAPC15	0.899842	0	0	0.62205	1.29548	0	2.08703	0
ANAPC16	561.501	539.985	491.836	514.436	502.646	511.093	451.843	487.846
ANAPC1	48.5915	33.0844	76.1999	57.2286	31.0915	79.6268	68.8721	56.2457
ANAPC2	8.09858	10.6343	17.813	10.5749	14.2503	12.0366	11.4787	13.7745
ANAPC4	22.496	25.9949	24.7402	26.1261	36.2734	27.7768	20.8703	24.1053
ANAPC5	356.337	438.368	346.363	420.506	510.419	509.241	378.797	466.036
ANAPC7	58.4897	67.3504	97.9713	93.3076	68.6604	87.0339	70.9592	104.456
ANGEL1	45.8919	64.9872	37.6052	41.6774	40.1599	30.5545	54.2629	26.4011
ANGEL2	84.5851	79.1662	78.1791	80.2445	103.638	65.7384	77.2203	70.0202
ANGPT2	0	1.18159	0	0	0	0	1.04352	0
ANGPTL1	0	0	0	0	3.88644	0	1.04352	0
ANGPTL4	3.59937	0	0.989609	1.86615	0	1.85179	3.13055	0
ANG	217.762	145.335	122.712	113.213	123.071	163.883	99.1341	126.266
ANK1	19.7965	23.6317	10.8857	19.2836	11.6593	18.5179	28.175	11.4787
ANK2	0	0	2.96883	1.2441	0	0	0	0
ANK3	80.0859	72.0767	46.5116	42.9215	41.4553	46.2946	60.524	82.6468
ANKAR	6.29889	11.8159	12.8649	9.33076	2.59096	6.48125	10.4352	14.9223
ANKDD1B	1.79968	2.36317	1.97922	2.4882	1.29548	0	2.08703	2.29574
ANKEF1	17.9968	16.5422	35.6259	33.5907	36.2734	41.6652	33.3926	24.1053
ANKFN1	1.79968	0	0.989609	0.62205	0	1.85179	0	0
ANKFY1	194.366	179.601	184.067	218.34	136.025	162.031	189.92	189.399
ANKHD1-EIF4EBP3	0	2.36317	1.97922	0.62205	1.29548	1.85179	3.13055	2.29574
ANKHD1	360.837	328.481	341.415	481.467	338.12	469.428	441.408	377.65
ANKH	407.628	431.279	515.587	465.916	331.643	313.878	396.537	356.988
ANKIB1	144.875	142.972	186.047	163.599	173.594	141.662	177.398	152.667
ANKLE1	1.79968	1.18159	2.96883	1.2441	0	0.925893	1.04352	0
ANKLE2	117.879	99.2532	146.462	139.339	94.57	116.662	91.8295	132.005
ANKMY1	7.19873	4.72634	3.95844	4.9764	5.18192	5.55536	1.04352	5.73936
ANKMY2	106.181	107.524	99.9506	95.7958	115.298	120.366	103.308	112.491
ANKRA2	130.477	133.519	108.857	123.788	134.73	156.476	141.918	118.231
ANKRD10	255.555	241.043	251.361	337.151	301.847	251.843	281.75	228.427
ANKRD11	154.773	139.427	247.402	281.789	133.434	110.181	172.18	222.687
ANKRD12	145.774	176.056	189.015	193.458	264.278	225.918	159.658	183.66
ANKRD13A	80.0859	82.711	65.3142	72.7799	84.2062	94.441	58.437	49.3585
ANKRD13B	4.49921	2.36317	3.95844	12.441	7.77288	7.40714	12.5222	3.44362
ANKRD13C	129.577	139.427	142.504	146.804	218.936	205.548	177.398	177.92
ANKRD13D	23.3959	11.8159	26.7195	35.4569	18.1367	21.2955	16.6963	20.6617
ANKRD16	4.49921	12.9974	13.8545	9.33076	7.77288	7.40714	7.30462	5.73936
ANKRD17	347.339	268.22	353.291	398.734	378.28	382.394	305.751	325.996
ANKRD18A	0	0	0	1.2441	0	0	0	1.14787
ANKRD18B	0	1.18159	0	1.86615	0	0	0	2.29574
ANKRD18DP	0.899842	0	0	0.62205	1.29548	1.85179	1.04352	1.14787
ANKRD19P	0.899842	0	0	0.62205	1.29548	0	0	0
ANKRD1	0	2.36317	7.91688	9.33076	18.1367	12.9625	12.5222	11.4787
ANKRD20A8P	0.899842	0	0	0	1.29548	0	1.04352	0
ANKRD20A9P	35.0938	20.087	50.4701	62.205	32.387	12.0366	34.4361	45.9149
ANKRD22	405.829	491.54	512.618	452.853	672.354	624.978	444.538	423.565
ANKRD23	0.899842	0	0.989609	3.7323	1.29548	0.925893	0	0
ANKRD24	1.79968	5.90793	0	0.62205	0	0.925893	0	0
ANKRD26	39.593	77.9846	78.1791	65.9374	99.7519	54.6277	70.9592	82.6468
ANKRD27	71.0875	83.8926	113.805	97.6619	98.4564	89.8116	89.7425	95.2734
ANKRD28	38.6932	44.9002	39.5844	45.4097	50.5237	55.5536	58.437	70.0202
ANKRD29	80.9858	49.6266	77.1895	73.402	85.5016	92.5893	116.874	94.1255
ANKRD30BP2	9.89826	10.6343	23.7506	21.7718	20.7277	11.1107	34.4361	25.2532
ANKRD31	0.899842	1.18159	1.97922	1.86615	5.18192	0.925893	2.08703	4.59149
ANKRD33B	11.6979	3.54476	44.5324	27.9923	14.2503	24.0732	26.0879	11.4787
ANKRD34A	11.6979	16.5422	0.989609	8.08666	3.88644	12.9625	27.1314	43.6191
ANKRD34B	4.49921	1.18159	1.97922	3.11025	3.88644	5.55536	5.21759	0
ANKRD35	0	1.18159	0.989609	0	0	0.925893	0	0
ANKRD36BP1	5.39905	3.54476	10.8857	4.35435	1.29548	1.85179	6.2611	4.59149
ANKRD36B	2.69953	0	0	1.2441	0	0	3.13055	6.88723
ANKRD36C	4.49921	3.54476	6.92727	6.84256	5.18192	1.85179	5.21759	10.3308
ANKRD36	0	1.18159	0	0	6.4774	2.77768	0	2.29574
ANKRD37	23.3959	11.8159	2.96883	2.4882	3.88644	21.2955	8.34814	1.14787
ANKRD39	47.6916	50.8082	59.3766	57.2286	62.183	70.3678	55.3064	56.2457
ANKRD40	319.444	342.66	472.044	521.9	483.214	517.574	433.06	427.008
ANKRD42	131.377	128.793	129.639	141.205	138.616	117.588	117.917	144.632
ANKRD44-IT1	5.39905	3.54476	1.97922	3.11025	3.88644	0.925893	6.2611	3.44362
ANKRD44	0	1.18159	0	0.62205	0	0.925893	1.04352	2.29574
ANKRD46	44.9921	40.1739	50.4701	32.9687	53.1147	53.7018	37.5666	48.2106
ANKRD49	41.3927	38.9923	54.4285	62.205	58.2966	68.5161	57.3934	58.5415
ANKRD50	98.9826	81.5294	107.867	95.1737	75.1378	90.7375	86.6119	79.2032
ANKRD52	197.965	218.593	268.184	300.45	114.002	137.032	211.834	191.695
ANKRD54	22.496	16.5422	19.7922	24.882	19.4322	16.6661	24.0009	22.9574
ANKRD60	0	0	0	1.86615	0	0	0	0
ANKRD61	0	1.18159	0	0	1.29548	0.925893	1.04352	0
ANKRD62	0	0	3.95844	0	0	0	1.04352	6.88723
ANKRD63	0	0	0	0.62205	0	1.85179	3.13055	0
ANKRD65	0	0	2.96883	0	0	0.925893	0	2.29574
ANKRD9	1680.9	1248.94	546.264	513.192	454.713	513.87	1085.26	1077.85
ANKS1A	67.4881	76.803	55.4181	67.8035	59.5921	64.8125	60.524	58.5415
ANKS3	1.79968	2.36317	3.95844	8.08666	7.77288	0	1.04352	5.73936
ANKS4B	62.0891	44.9002	44.5324	42.9215	58.2966	46.2946	55.3064	50.5064
ANKS6	35.9937	54.3529	42.5532	42.2994	59.5921	34.258	46.9583	47.0628
ANKZF1	14.3975	11.8159	7.91688	6.84256	10.3638	13.8884	11.4787	6.88723
ANLN	310.445	316.665	259.278	212.119	286.301	323.137	441.408	376.502
ANO10	65.6885	76.803	29.6883	29.2364	53.1147	38.8875	43.8277	56.2457
ANO1	24.2957	36.6291	103.909	103.26	47.9327	50.9241	33.3926	40.1755
ANO4	0	0	1.97922	0	1.29548	0	3.13055	0
ANO5	109.781	87.4373	61.3558	67.8035	45.3418	66.6643	104.352	61.9851
ANO6	141.275	109.887	76.1999	85.2209	75.1378	100.922	126.266	82.6468
ANO7	0.899842	4.72634	2.96883	1.86615	0	0	2.08703	0
ANO8	44.9921	30.7212	38.5948	43.5435	18.1367	8.33303	21.9139	27.5489
ANO9	41.3927	24.8133	18.8026	29.2364	6.4774	16.6661	25.0444	29.8447
ANOS1	7.19873	5.90793	15.8338	11.1969	10.3638	10.1848	10.4352	5.73936
ANP32A-IT1	0.899842	1.18159	0	3.11025	0	0	2.08703	2.29574
ANP32A	442.722	469.089	627.412	588.46	475.441	593.497	478.974	425.861
ANP32B	1087.01	1074.06	1231.07	1121.56	888.699	876.82	1188.57	1115.73
ANP32E	131.377	128.793	114.795	115.701	120.48	158.328	161.745	161.85
ANPEP	883.645	653.417	10.8857	18.6615	18.1367	18.5179	340.187	229.574
ANTXR1	3.59937	1.18159	1.97922	2.4882	0	1.85179	3.13055	5.73936
ANTXR2	87.2847	55.5345	40.574	24.26	50.5237	40.7393	81.3943	40.1755
ANXA10	1448.75	1102.42	617.516	481.467	1928.97	2254.55	1024.73	858.608
ANXA11	2392.68	2530.96	2022.76	2002.38	2181.59	1835.12	2064.08	2385.28
ANXA13	67.4881	57.8977	4.94805	2.4882	10.3638	5.55536	65.7416	52.8021
ANXA1	795.46	653.417	1084.61	959.824	1454.82	1381.43	1120.74	992.909
ANXA2P2	0.899842	1.18159	5.93766	4.35435	5.18192	5.55536	3.13055	4.59149
ANXA2R	1.79968	1.18159	0.989609	0.62205	1.29548	0.925893	1.04352	2.29574
ANXA2	5693.3	4948.48	7690.26	6562.01	8179.66	7884.9	5117.41	4819.91
ANXA3	809.858	633.33	844.137	760.768	696.968	803.675	643.85	717.42
ANXA4	2729.22	2541.59	1354.78	1362.29	2350	2388.8	2434.53	2117.82
ANXA5	2291	2995.32	5680.36	5124.45	3543.14	2710.09	1838.68	2246.39
ANXA6	30.5946	54.3529	40.574	32.9687	20.7277	29.6286	12.5222	18.366
ANXA7	257.355	300.123	275.111	279.923	307.029	317.581	227.487	261.715
ANXA9	26.0954	24.8133	36.6156	31.1025	82.9107	48.1464	30.262	24.1053
AOAH	7.19873	3.54476	0	1.2441	5.18192	3.70357	1.04352	2.29574
AOC1	889.944	894.46	232.558	254.419	239.664	272.212	495.671	474.071
AOC2	0.899842	2.36317	6.92727	4.35435	5.18192	6.48125	15.6528	11.4787
AOC3	0	0	0	0	0	0	2.08703	0
AOX1	0.899842	0	1.97922	0.62205	0	0	0	0
AP1AR	357.237	347.386	299.852	294.23	384.757	355.543	334.969	321.404
AP1B1	162.871	154.788	123.701	135.607	142.503	114.811	127.309	145.78
AP1G1	538.105	495.084	484.909	514.436	532.442	553.684	497.758	541.796
AP1G2	436.423	367.473	238.496	300.45	266.869	317.581	268.184	328.291
AP1M1	162.871	174.875	131.618	147.426	126.957	108.329	152.354	168.737
AP1M2	1500.94	1654.22	1272.64	1305.06	1777.4	1467.54	1428.58	1087.03
AP1S1	84.5851	73.2583	57.3973	62.8271	76.4333	87.0339	94.9601	94.1255
AP1S2	24.2957	28.358	38.5948	22.3938	22.0232	25.925	20.8703	29.8447
AP1S3	278.051	261.13	352.301	355.191	356.257	318.507	321.403	340.918
AP2A1	4.49921	0	2.96883	8.08666	2.59096	1.85179	2.08703	3.44362
AP2A2	216.862	200.87	185.057	174.796	173.594	151.846	197.225	175.624
AP2B1	268.153	295.396	421.574	311.025	354.961	339.803	497.758	436.191
AP2M1	526.407	466.726	448.293	421.75	528.556	496.278	464.365	375.354
AP2S1	694.678	867.284	537.358	503.239	764.333	778.676	736.723	792.032
AP3B1	638.888	627.422	691.737	516.924	623.126	684.235	745.071	679.54
AP3B2	0.899842	0	0	4.35435	0	0	0	1.14787
AP3D1	244.757	239.862	279.07	307.915	222.822	189.808	258.792	277.785
AP3M1	596.595	571.887	679.862	706.027	638.671	740.714	517.585	516.542
AP3M2	37.7934	30.7212	27.7091	29.8584	40.1599	47.2205	37.5666	24.1053
AP3S1	1104.11	777.483	640.277	604.011	801.902	912.004	826.466	856.313
AP3S2	0	0	0	0	1.29548	0.925893	0	0
AP4B1-AS1	0	2.36317	0	1.2441	0	0	0	0
AP4B1	149.374	203.233	147.452	310.403	230.595	384.245	178.441	243.349
AP4E1	20.6964	27.1765	29.6883	23.0159	38.8644	37.0357	30.262	33.2883
AP4M1	11.6979	8.2711	9.89609	4.35435	9.06836	6.48125	3.13055	6.88723
AP4S1	13.4976	28.358	34.6363	34.2128	37.5689	28.7027	22.9574	17.2181
AP5B1	116.979	106.343	64.3246	71.5358	28.5005	37.0357	89.7425	87.2383
AP5M1	170.97	183.146	155.369	123.788	215.05	182.401	214.965	160.702
AP5S1	61.1892	92.1637	62.3454	70.9138	79.0243	53.7018	62.611	97.5691
AP5Z1	17.097	17.7238	26.7195	33.5907	27.2051	11.1107	18.7833	18.366
APAF1	4.49921	4.72634	0.989609	3.11025	6.4774	3.70357	5.21759	11.4787
APBA1	0	0	0.989609	0	0	0	0	1.14787
APBA3	46.7918	57.8977	71.2519	53.4963	79.0243	49.0723	36.5231	49.3585
APBB1	6.29889	14.179	2.96883	4.35435	7.77288	2.77768	2.08703	3.44362
APBB2	117.879	105.161	139.535	151.78	142.503	150.92	139.831	137.745
APBB3	33.2941	16.5422	32.6571	28.6143	24.6141	10.1848	9.39166	33.2883
APCDD1L-AS1	0	0	0	0	2.59096	0	0	0
APC	85.485	83.8926	67.2934	106.993	112.707	136.106	108.526	103.308
APEH	139.475	155.969	116.774	89.5753	103.638	115.737	148.179	143.484
APEX1	1997.65	2084.32	2088.08	2082.63	1628.42	1568.46	2154.86	1898.58
APEX2	772.964	919.273	626.423	813.02	717.696	688.864	777.42	797.771
APH1A	153.873	153.606	181.099	155.513	146.389	130.551	145.049	127.414
APH1B	16.1972	29.5396	13.8545	16.7954	19.4322	12.9625	17.7398	12.6266
API5	1424.45	1371.82	1468.58	1046.91	1102.45	1246.25	1487.01	1235.11
APIP	306.846	413.555	340.426	289.253	375.689	412.022	270.271	266.306
APITD1	56.69	57.8977	52.4493	41.6774	46.6373	49.9982	50.0888	68.8723
APLF	4.49921	0	7.91688	4.35435	5.18192	4.62946	8.34814	2.29574
APLN	1.79968	0	0	1.2441	1.29548	0	2.08703	2.29574
APLP1	9.89826	5.90793	0.989609	9.33076	11.6593	1.85179	9.39166	8.0351
APLP2	3557.97	3621.56	2657.1	2827.22	2417.36	2386.95	2833.15	2547.13
APMAP	176.369	256.404	264.226	220.828	193.026	174.068	210.79	172.181
APOA1	1.79968	0	0	0	0	0	3.13055	0
APOBEC1	214.162	167.785	25.7298	27.3702	73.8423	125.921	88.699	68.8723
APOBEC3A	0	3.54476	0.989609	0	1.29548	0.925893	1.04352	0
APOBEC3B-AS1	0	0	0	1.86615	1.29548	0	0	0
APOBEC3B	0	0	3.95844	1.2441	2.59096	1.85179	3.13055	8.0351
APOBEC3C	473.317	510.445	620.485	593.436	461.191	525.907	468.539	677.245
APOBEC3D	5.39905	0	0.989609	3.7323	2.59096	3.70357	1.04352	1.14787
APOBEC3F	25.1956	34.266	53.4389	37.323	24.6141	27.7768	33.3926	19.5138
APOBEC3G	0.899842	0	4.94805	3.11025	3.88644	2.77768	0	1.14787
APOBEC3H	0.899842	0	0	2.4882	0	0	0	0
APOBEC4	0	1.18159	0	0	0	2.77768	0	0
APOB	2.69953	0	0	0	0	0	7.30462	0
APOC1P1	0	0	0	0.62205	0	1.85179	0	0
APOC1	7.19873	7.08951	5.93766	1.86615	10.3638	14.8143	8.34814	12.6266
APOC3	0	0	0	3.11025	0	0	1.04352	0
APOD	2.69953	1.18159	0.989609	0	1.29548	5.55536	0	2.29574
APOE	2.69953	0	2.96883	5.59845	1.29548	4.62946	8.34814	0
APOH	0	0	0.989609	0	0	0	1.04352	0
APOL1	4.49921	1.18159	18.8026	11.1969	0	0.925893	3.13055	0
APOL2	6.29889	8.2711	12.8649	10.5749	2.59096	7.40714	10.4352	9.18298
APOL4	9.89826	3.54476	6.92727	14.3072	7.77288	12.9625	3.13055	5.73936
APOL6	202.464	161.877	164.275	169.198	143.798	137.032	151.31	144.632
APOLD1	24.2957	12.9974	16.8234	29.8584	27.2051	24.9991	39.6537	21.8096
APOM	1.79968	16.5422	8.90649	7.46461	7.77288	18.5179	4.17407	3.44362
APOOL	912.44	756.215	964.869	1176.92	869.267	1074.96	915.165	949.29
APOO	115.18	86.2557	116.774	92.6855	116.593	120.366	144.005	143.484
APOPT1	46.7918	41.3555	29.6883	32.9687	38.8644	29.6286	35.4796	30.9925
APPBP2	220.461	218.593	280.059	210.875	322.574	272.212	268.184	210.061
APPL1	108.881	89.8005	120.732	123.166	141.207	127.773	106.439	109.048
APPL2	2003.95	1544.33	825.334	841.012	1194.43	1034.22	1626.84	1410.73
APP	5266.77	4979.2	3572.49	3882.84	2732.17	2957.3	3408.13	3867.18
APRT	148.474	161.877	120.732	149.292	164.526	151.846	141.918	142.336
APTR	93.5835	57.8977	76.1999	93.3076	120.48	129.625	91.8295	81.4989
APTX	61.1892	56.7161	93.0233	83.3548	89.3881	99.9964	106.439	99.8649
AQP11	42.2926	21.2685	18.8026	21.7718	25.9096	18.5179	35.4796	40.1755
AQP1	0	2.36317	0.989609	0.62205	1.29548	0.925893	0	0
AQP3	46.7918	66.1688	196.932	211.497	69.9559	67.5902	42.7842	53.95
AQP4	0	0	0	0.62205	0	0	1.04352	0
AQP5	329.342	358.02	217.714	249.442	259.096	226.844	273.402	311.073
AQP6	0	0	5.93766	3.7323	1.29548	1.85179	2.08703	4.59149
AQP7P1	10.7981	4.72634	4.94805	4.9764	0	0	3.13055	5.73936
AQP7	8.09858	4.72634	1.97922	1.2441	2.59096	1.85179	4.17407	0
AQR	161.972	158.332	257.298	221.45	239.664	263.879	203.486	180.216
ARAF	64.7886	89.8005	90.0545	90.1973	69.9559	75.9232	80.3508	107.9
ARAP1	9.89826	16.5422	7.91688	18.0395	2.59096	7.40714	15.6528	6.88723
ARAP2	16.1972	24.8133	58.387	44.7876	72.5469	57.4053	33.3926	24.1053
ARAP3	0	3.54476	0	0	0	0.925893	0	0
ARCN1	740.57	658.143	729.342	676.791	698.263	681.457	706.461	648.548
ARC	0	0	0.989609	2.4882	0	1.85179	0	0
AREG	145.774	122.885	325.582	307.293	255.209	218.511	229.574	269.75
AREL1	92.6837	72.0767	69.2727	89.5753	82.9107	57.4053	72.0027	56.2457
ARF1	1814.98	2006.33	1731.82	1599.29	1811.08	1534.2	1614.32	1649.49
ARF3	1591.82	1725.11	1149.93	1100.41	1035.09	1079.59	1163.52	1120.32
ARF4-AS1	4.49921	2.36317	0	1.86615	3.88644	1.85179	4.17407	2.29574
ARF4	2513.26	2601.85	3020.29	2789.27	3241.29	3293.4	2567.05	2573.53
ARF5	160.172	164.24	141.514	132.497	137.321	126.847	140.875	159.554
ARF6	1698.9	1495.89	1805.05	1855.58	1568.83	1768.45	1577.8	1613.91
ARFGAP1	21.5962	36.6291	15.8338	21.7718	22.0232	24.9991	35.4796	43.6191
ARFGAP2	53.9905	60.2609	61.3558	52.2522	45.3418	58.3312	56.3499	56.2457
ARFGAP3	105.281	74.4399	54.4285	49.764	63.4785	55.5536	66.7851	56.2457
ARFGEF1	133.177	140.609	152.4	118.19	86.7971	131.477	133.57	112.491
ARFGEF2	1050.12	928.726	817.417	915.036	877.04	1010.15	861.945	926.333
ARFGEF3	241.158	206.777	348.343	360.167	196.913	205.548	196.181	183.66
ARFIP1	1482.94	1265.48	1148.94	1127.16	1458.71	1457.35	1112.39	976.839
ARFIP2	170.07	158.332	145.473	152.402	145.094	165.735	121.048	156.111
ARFRP1	17.9968	23.6317	6.92727	9.33076	10.3638	10.1848	17.7398	16.0702
ARG2	35.0938	46.0818	7.91688	24.882	28.5005	28.7027	45.9148	48.2106
ARGFX	3.59937	0	0	0.62205	1.29548	1.85179	3.13055	2.29574
ARGLU1	188.067	171.33	145.473	176.662	169.708	162.031	144.005	205.469
ARHGAP10	8.99842	11.8159	6.92727	8.70871	14.2503	13.8884	8.34814	13.7745
ARHGAP11A	45.8919	66.1688	45.522	36.701	19.4322	43.517	64.6981	72.3159
ARHGAP12	150.274	158.332	184.067	172.308	260.391	293.508	230.617	204.321
ARHGAP17	186.267	133.519	128.649	167.954	117.889	139.81	189.92	168.737
ARHGAP18	348.239	269.401	192.974	159.867	313.506	235.177	268.184	236.462
ARHGAP19	11.6979	14.179	11.8753	11.1969	15.5458	18.5179	19.8268	10.3308
ARHGAP1	970.029	1232.39	1063.83	1134.62	851.13	778.676	896.381	1037.68
ARHGAP21	160.172	147.698	189.015	210.875	198.208	171.29	160.702	146.928
ARHGAP23	18.8967	29.5396	63.335	58.4727	55.7056	47.2205	27.1314	39.0277
ARHGAP24	8.99842	2.36317	6.92727	6.84256	11.6593	9.25893	14.6092	9.18298
ARHGAP26	268.153	225.683	135.576	200.922	145.094	127.773	138.788	146.928
ARHGAP27	178.169	145.335	162.296	162.355	132.139	131.477	158.615	141.188
ARHGAP28	0.899842	2.36317	0	0	0	0	0	0
ARHGAP29	21.5962	27.1765	52.4493	36.0789	71.2514	63.8866	40.6972	41.3234
ARHGAP30	0	1.18159	1.97922	0.62205	0	3.70357	0	0
ARHGAP31	0.899842	1.18159	5.93766	3.7323	0	1.85179	1.04352	1.14787
ARHGAP32	629.889	480.905	523.503	533.097	321.279	431.466	505.062	453.409
ARHGAP33	0.899842	10.6343	1.97922	3.11025	3.88644	0	4.17407	5.73936
ARHGAP35	337.441	274.128	219.693	280.545	155.458	224.066	316.186	322.552
ARHGAP39	70.1877	81.5294	49.4805	86.465	40.1599	60.183	62.611	48.2106
ARHGAP42	41.3927	43.7187	51.4597	49.764	60.8875	68.5161	38.6101	72.3159
ARHGAP44	6.29889	10.6343	14.8441	16.7954	3.88644	12.9625	10.4352	19.5138
ARHGAP4	17.097	12.9974	3.95844	6.2205	3.88644	4.62946	7.30462	5.73936
ARHGAP5-AS1	8.99842	4.72634	23.7506	14.3072	14.2503	18.5179	8.34814	10.3308
ARHGAP5	863.848	886.189	855.023	854.697	1180.18	1085.15	882.816	778.257
ARHGAP6	0	0	0	0	0	0	2.08703	0
ARHGDIA	1238.18	1205.22	1103.41	1124.67	827.811	810.156	1024.73	898.784
ARHGDIB	18.8967	14.179	42.5532	48.5199	12.9548	22.2214	22.9574	19.5138
ARHGDIG	3.59937	5.90793	1.97922	0.62205	1.29548	1.85179	1.04352	3.44362
ARHGEF10L	77.3864	68.532	57.3973	70.2917	66.0695	58.3312	54.2629	44.767
ARHGEF10	28.7949	22.4501	38.5948	50.3861	25.9096	40.7393	42.7842	27.5489
ARHGEF11	17.097	20.087	10.8857	12.441	12.9548	12.0366	18.7833	16.0702
ARHGEF12	568.7	584.885	733.301	778.185	553.17	576.831	611.501	570.492
ARHGEF16	35.9937	40.1739	36.6156	33.5907	15.5458	37.0357	33.3926	27.5489
ARHGEF17	1.79968	3.54476	1.97922	0.62205	0	1.85179	0	1.14787
ARHGEF18	94.4834	87.4373	75.2103	87.0871	51.8192	55.5536	56.3499	78.0553
ARHGEF19	4.49921	1.18159	0.989609	2.4882	1.29548	0	0	3.44362
ARHGEF1	55.7902	57.8977	39.5844	54.7404	32.387	30.5545	53.2194	79.2032
ARHGEF26-AS1	2.69953	1.18159	5.93766	2.4882	6.4774	1.85179	6.2611	0
ARHGEF26	12.5978	12.9974	16.8234	32.9687	16.8412	22.2214	32.349	26.4011
ARHGEF28	55.7902	63.8056	68.2831	58.4727	57.0011	54.6277	54.2629	40.1755
ARHGEF2	281.65	259.949	307.769	304.183	301.847	260.176	252.531	220.391
ARHGEF33	0	0	0.989609	1.2441	0	0	0	1.14787
ARHGEF35	270.852	219.775	141.514	129.387	152.867	112.959	180.528	171.033
ARHGEF37	41.3927	36.6291	43.5428	38.5671	24.6141	33.3321	26.0879	34.4362
ARHGEF38-IT1	1.79968	4.72634	3.95844	0	3.88644	2.77768	9.39166	17.2181
ARHGEF38	19.7965	35.4476	25.7298	14.9292	18.1367	24.9991	12.5222	18.366
ARHGEF39	23.3959	30.7212	27.7091	16.7954	16.8412	15.7402	22.9574	44.767
ARHGEF3	19.7965	15.3606	19.7922	31.7246	25.9096	37.0357	16.6963	35.584
ARHGEF40	73.787	89.8005	78.1791	104.504	44.0463	68.5161	59.4805	68.8723
ARHGEF5	30.5946	17.7238	19.7922	19.2836	9.06836	16.6661	14.6092	21.8096
ARHGEF6	0	1.18159	3.95844	0.62205	1.29548	0	1.04352	0
ARHGEF7	55.7902	41.3555	67.2934	64.0712	42.7508	49.9982	68.8721	49.3585
ARHGEF9	26.0954	22.4501	41.5636	22.3938	29.796	23.1473	27.1314	42.4713
ARID1A	821.556	815.294	792.677	910.06	391.235	424.985	937.078	741.525
ARID1B	453.52	328.481	549.233	627.649	392.53	484.242	417.407	416.678
ARID2	424.725	335.57	437.407	463.428	516.896	537.018	427.842	448.818
ARID3A	24.2957	5.90793	7.91688	15.5513	12.9548	4.62946	22.9574	16.0702
ARID3B	27.8951	18.9054	20.7818	27.3702	22.0232	14.8143	30.262	32.1404
ARID4A	82.7854	38.9923	75.2103	70.2917	86.7971	89.8116	73.0462	101.013
ARID4B	298.747	251.678	326.571	330.931	389.939	344.432	317.229	352.397
ARID5A	4.49921	3.54476	4.94805	3.11025	1.29548	2.77768	2.08703	3.44362
ARID5B	458.019	486.813	426.522	411.175	421.031	410.17	421.581	470.628
ARIH1	173.669	173.693	213.756	233.269	229.3	212.029	211.834	192.843
ARIH2OS	0	0	0	2.4882	1.29548	0	1.04352	0
ARIH2	60.2894	83.8926	95.9921	95.7958	75.1378	87.9598	101.221	90.6819
ARL10	0.899842	0	0.989609	0.62205	2.59096	0	1.04352	0
ARL11	0	0	0.989609	1.86615	0	1.85179	2.08703	0
ARL13A	0	0	0	0	0	1.85179	0	0
ARL13B	26.0954	37.8107	23.7506	23.6379	28.5005	37.0357	30.262	35.584
ARL14EP	17.9968	38.9923	28.6987	34.8348	53.1147	49.9982	32.349	41.3234
ARL14	318.544	320.21	578.922	460.939	1001.41	997.186	341.23	378.798
ARL15	5.39905	15.3606	9.89609	8.70871	10.3638	10.1848	15.6528	14.9223
ARL16	15.2973	17.7238	12.8649	13.6851	18.1367	22.2214	16.6963	9.18298
ARL17A	1.79968	0	6.92727	11.819	1.29548	8.33303	2.08703	8.0351
ARL1	295.148	296.578	277.091	227.048	399.008	362.95	265.053	277.785
ARL2BP	296.048	380.47	273.132	306.049	422.326	305.545	345.404	222.687
ARL2	84.5851	105.161	75.2103	85.843	86.7971	83.3303	73.0462	117.083
ARL3	125.978	161.877	152.4	138.717	147.685	177.771	159.658	126.266
ARL4A	221.361	193.78	125.68	145.56	321.279	287.953	230.617	206.617
ARL4C	89.0843	75.6215	265.215	257.529	143.798	207.4	144.005	143.484
ARL4D	3.59937	9.45268	13.8545	3.11025	5.18192	12.9625	2.08703	5.73936
ARL5A	395.031	706.588	637.309	436.057	642.558	512.019	578.109	563.605
ARL5B	70.1877	62.624	42.5532	39.8112	82.9107	86.108	87.6554	89.534
ARL6IP1	1995.85	2060.68	2370.11	2006.73	2273.57	2243.44	2287.39	2190.14
ARL6IP4	148.474	181.964	190.995	159.245	181.367	182.401	166.963	199.73
ARL6IP5	3092.76	2656.2	2435.43	2103.77	3477.07	3200.81	2549.31	2372.65
ARL6IP6	90.884	107.524	116.774	103.882	124.366	99.0705	111.656	97.5691
ARL6	51.291	17.7238	60.3662	44.1656	47.9327	37.0357	35.4796	20.6617
ARL8A	330.242	308.394	275.111	254.419	211.163	212.955	219.139	227.279
ARL8B	368.935	395.831	356.259	404.955	411.962	399.06	351.665	363.875
ARL9	0	0	0.989609	0.62205	3.88644	0	1.04352	8.0351
ARMC10	130.477	178.419	212.766	131.875	159.344	196.289	130.44	140.04
ARMC1	232.159	242.225	256.309	233.891	326.461	282.397	240.009	242.201
ARMC2	0.899842	0	2.96883	0.62205	0	2.77768	0	2.29574
ARMC3	0	1.18159	0	0	1.29548	0	1.04352	0
ARMC5	16.1972	18.9054	5.93766	18.0395	14.2503	5.55536	16.6963	9.18298
ARMC6	31.4945	53.1713	42.5532	47.8979	27.2051	44.4428	48.0018	33.2883
ARMC7	49.4913	33.0844	38.5948	44.7876	28.5005	27.7768	36.5231	34.4362
ARMC8	186.267	173.693	175.161	201.544	291.483	251.843	218.095	191.695
ARMC9	20.6964	12.9974	13.8545	18.0395	15.5458	15.7402	26.0879	19.5138
ARMCX1	31.4945	27.1765	59.3766	42.2994	55.7056	47.2205	24.0009	33.2883
ARMCX2	62.9889	63.8056	62.3454	62.205	53.1147	73.1455	34.4361	56.2457
ARMCX3	171.87	145.335	176.15	144.316	158.049	132.403	110.613	158.406
ARMCX4	12.5978	22.4501	31.6675	42.9215	9.06836	13.8884	25.0444	18.366
ARMCX5-GPRASP2	0	1.18159	1.97922	2.4882	1.29548	0	3.13055	3.44362
ARMCX5	76.4866	74.4399	131.618	97.0399	146.389	120.366	113.743	110.196
ARMCX6	77.3864	85.0741	78.1791	88.9532	128.252	119.44	84.5249	76.9074
ARMS2	0	0	0	0	2.59096	0	2.08703	0
ARMT1	169.17	148.88	172.192	145.56	215.05	215.733	181.572	137.745
ARNT2	14.3975	3.54476	5.93766	3.11025	3.88644	1.85179	5.21759	3.44362
ARNTL2	183.568	144.153	320.633	316.002	224.118	259.25	197.225	238.757
ARNTL	31.4945	29.5396	36.6156	35.4569	41.4553	28.7027	26.0879	44.767
ARNT	56.69	55.5345	62.3454	70.9138	55.7056	54.6277	63.6546	47.0628
ARPC1A	1656.61	1543.15	1607.13	1507.23	1241.07	1427.73	1418.14	1374
ARPC1B	290.649	306.031	192.974	182.883	161.935	119.44	270.271	253.68
ARPC2	18607.8	15672.5	12941.1	10577.3	16854.2	15226.3	15464.9	12697.8
ARPC3	311.345	313.12	320.633	253.797	480.623	366.653	258.792	293.855
ARPC4	893.543	1019.71	825.334	698.563	795.424	718.493	686.634	801.215
ARPC5L	215.962	181.964	185.057	194.702	215.05	213.881	227.487	228.427
ARPC5	1550.43	1343.46	1239.98	1061.22	1197.02	1287.92	1283.53	1254.62
ARPIN	238.458	233.954	193.963	235.135	125.662	151.846	196.181	212.356
ARPP19	916.039	936.997	1048	1082.37	1150.39	1092.55	922.469	967.656
ARPP21	0.899842	0	0	0	0	0	1.04352	0
ARRB1	68.388	85.0741	31.6675	41.6774	58.2966	38.8875	67.8286	64.2808
ARRB2	207.863	194.962	98.9609	87.0871	111.411	67.5902	134.614	134.301
ARRDC1-AS1	19.7965	9.45268	12.8649	18.0395	16.8412	11.1107	20.8703	24.1053
ARRDC1	542.605	556.527	678.872	628.893	540.215	441.651	567.673	544.091
ARRDC2	15.2973	5.90793	12.8649	12.441	9.06836	7.40714	13.5657	20.6617
ARRDC3-AS1	2.69953	4.72634	6.92727	3.11025	2.59096	0	4.17407	3.44362
ARRDC3	152.073	70.8951	114.795	100.15	169.708	200.919	136.701	168.737
ARRDC4	285.25	256.404	208.808	286.143	256.505	414.8	352.709	397.164
ARSA	26.9953	51.9898	23.7506	26.7482	6.4774	10.1848	22.9574	16.0702
ARSB	0.899842	7.08951	14.8441	14.3072	7.77288	8.33303	12.5222	8.0351
ARSD	86.3848	99.2532	126.67	120.056	63.4785	62.0348	65.7416	67.7245
ARSE	16.1972	17.7238	25.7298	15.5513	3.88644	6.48125	14.6092	11.4787
ARSG	0	1.18159	0	1.2441	0	2.77768	0	0
ARSJ	3.59937	4.72634	7.91688	8.08666	9.06836	12.0366	6.2611	5.73936
ARSK	28.7949	21.2685	35.6259	38.5671	19.4322	29.6286	37.5666	40.1755
ARTN	6.29889	3.54476	4.94805	5.59845	7.77288	0.925893	1.04352	2.29574
ARV1	314.945	386.378	389.906	342.75	444.349	513.87	367.318	369.615
ARVCF	8.09858	8.2711	12.8649	14.3072	10.3638	6.48125	12.5222	5.73936
AR	0	0	0.989609	0.62205	0	0	0	0
ASAH1	1684.5	1519.52	1266.7	1256.54	1943.22	2149	1541.27	1571.44
ASAH2B	35.9937	31.9028	44.5324	42.9215	51.8192	66.6643	46.9583	20.6617
ASAP1-IT1	0.899842	0	1.97922	1.2441	0	0	0	1.14787
ASAP1-IT2	0	0	0	1.2441	0	0	0	1.14787
ASAP1	116.979	75.6215	508.659	182.261	165.821	136.106	192.007	152.667
ASAP2	247.456	241.043	299.852	306.049	274.642	263.879	248.357	239.905
ASAP3	0.899842	2.36317	0	3.7323	0	1.85179	0	0
ASB12	0	0	0	0	0	1.85179	0	3.44362
ASB13	29.6948	31.9028	23.7506	17.4174	14.2503	32.4062	33.3926	32.1404
ASB15	0	1.18159	0.989609	0	0	0.925893	0	2.29574
ASB16-AS1	21.5962	31.9028	24.7402	25.5041	2.59096	14.8143	13.5657	27.5489
ASB1	37.7934	46.0818	42.5532	36.701	28.5005	49.9982	48.0018	45.9149
ASB3	32.3943	23.6317	45.522	33.5907	44.0463	44.4428	32.349	29.8447
ASB4	2.69953	0	0	1.86615	0	0	0	0
ASB6	34.194	49.6266	31.6675	34.8348	31.0915	36.1098	35.4796	27.5489
ASB7	50.3911	59.0793	80.1584	55.9845	77.7288	74.9973	100.178	89.534
ASB8	104.382	105.161	72.2415	67.1815	101.047	84.2562	102.265	68.8723
ASB9	8.99842	10.6343	0.989609	7.46461	6.4774	11.1107	5.21759	6.88723
ASCC1	138.576	165.422	128.649	134.985	217.641	222.214	134.614	111.344
ASCC2	123.278	124.066	113.805	111.347	97.161	91.6634	104.352	101.013
ASCC3	337.441	256.404	292.924	279.923	336.825	383.32	366.275	273.194
ASCL2	132.277	178.419	40.574	73.402	72.5469	87.9598	180.528	200.878
ASF1A	83.6853	87.4373	159.327	133.119	173.594	152.772	154.441	110.196
ASF1B	377.934	479.724	220.683	260.639	303.142	310.174	450.799	580.823
ASH1L-AS1	17.097	9.45268	7.91688	8.08666	12.9548	9.25893	7.30462	4.59149
ASH1L	110.681	114.614	101.93	126.276	121.775	99.0705	121.048	121.674
ASH2L	186.267	184.327	183.078	164.221	156.753	186.104	172.18	191.695
ASIC1	6.29889	22.4501	7.91688	9.33076	7.77288	12.0366	10.4352	18.366
ASIC3	6.29889	0	0.989609	0.62205	1.29548	1.85179	1.04352	0
ASL	104.382	87.4373	36.6156	23.0159	59.5921	55.5536	72.0027	80.351
ASNA1	530.007	640.419	423.553	439.168	592.034	547.203	505.062	579.675
ASNSD1	75.5867	74.4399	84.1168	65.3153	106.229	119.44	80.3508	76.9074
ASNS	47.6916	63.8056	212.766	201.544	71.2514	51.85	96.0036	67.7245
ASPA	0	0	0	0.62205	0	0.925893	0	0
ASPG	0	0	0	0.62205	1.29548	0	1.04352	0
ASPHD1	6.29889	7.08951	8.90649	6.84256	3.88644	7.40714	11.4787	14.9223
ASPHD2	47.6916	35.4476	20.7818	26.1261	16.8412	4.62946	24.0009	22.9574
ASPH	1664.71	1455.71	2155.37	1954.48	2518.41	2508.24	1602.84	1492.23
ASPM	58.4897	85.0741	46.5116	42.2994	37.5689	44.4428	81.3943	91.8298
ASPRV1	0.899842	4.72634	0	0	0	2.77768	2.08703	1.14787
ASPSCR1	12.5978	14.179	10.8857	10.5749	15.5458	9.25893	15.6528	14.9223
ASRGL1	19.7965	33.0844	22.761	12.441	19.4322	16.6661	41.7407	36.7319
ASS1	443.622	359.202	253.34	235.135	330.347	224.992	195.138	202.025
ASTE1	49.4913	41.3555	27.7091	25.5041	49.2282	39.8134	54.2629	39.0277
ASTN2	8.09858	9.45268	14.8441	8.08666	23.3186	6.48125	14.6092	16.0702
ASUN	106.181	124.066	147.452	142.45	208.572	137.032	133.57	115.935
ASXL1	69.2878	43.7187	45.522	45.4097	32.387	37.0357	55.3064	55.0979
ASXL2	59.3896	31.9028	48.4909	57.8507	36.2734	47.2205	56.3499	48.2106
ASZ1	0	0	0	0	2.59096	0	0	0
ATAD1	449.021	486.813	528.451	457.207	642.558	597.201	477.931	484.402
ATAD2B	24.2957	10.6343	22.761	31.1025	32.387	35.1839	31.3055	32.1404
ATAD2	228.56	231.591	189.015	152.402	222.822	257.398	237.922	303.038
ATAD3A	40.4929	41.3555	53.4389	44.7876	53.1147	27.7768	38.6101	59.6893
ATAD3B	1.79968	0	0.989609	3.11025	2.59096	3.70357	1.04352	1.14787
ATAD3C	3.59937	4.72634	6.92727	4.9764	7.77288	4.62946	3.13055	0
ATAD5	32.3943	18.9054	28.6987	23.6379	12.9548	23.1473	36.5231	43.6191
ATAT1	48.5915	47.2634	59.3766	76.5122	34.9779	56.4795	37.5666	44.767
ATCAY	0	0	1.97922	2.4882	1.29548	0	2.08703	0
ATE1	104.382	89.8005	89.0649	89.5753	117.889	111.107	78.2638	78.0553
ATF1	113.38	113.432	133.597	119.434	182.663	166.661	114.787	99.8649
ATF2	149.374	120.522	142.504	116.945	191.731	161.105	155.484	114.787
ATF3	50.3911	46.0818	59.3766	57.8507	107.525	78.7009	140.875	117.083
ATF4	643.387	697.135	736.269	740.862	949.586	925.893	819.161	680.688
ATF5	92.6837	99.2532	75.2103	79.6225	69.9559	75.9232	85.5684	78.0553
ATF6B	39.593	38.9923	26.7195	30.4805	11.6593	25.925	25.0444	30.9925
ATF6	243.857	244.588	247.402	238.867	274.642	257.398	266.097	269.75
ATF7IP	187.167	217.412	146.462	200.922	158.049	203.696	262.966	251.384
ATF7	80.9858	87.4373	50.4701	66.5594	68.6604	77.775	87.6554	66.5766
ATG101	38.6932	61.4424	48.4909	39.8112	51.8192	30.5545	49.0453	52.8021
ATG10	13.4976	8.2711	19.7922	17.4174	22.0232	11.1107	21.9139	17.2181
ATG12	162.871	155.969	149.431	139.961	142.503	173.142	169.05	143.484
ATG13	115.18	137.064	111.826	92.0635	114.002	99.0705	100.178	119.379
ATG14	122.378	112.251	72.2415	83.9768	38.8644	70.3678	111.656	70.0202
ATG16L1	107.981	108.706	88.0752	82.7327	106.229	98.1446	131.483	89.534
ATG16L2	5.39905	5.90793	5.93766	8.08666	2.59096	0.925893	1.04352	9.18298
ATG2A	29.6948	23.6317	27.7091	29.8584	12.9548	20.3696	27.1314	16.0702
ATG2B	59.3896	54.3529	81.148	80.2445	69.9559	81.4786	46.9583	50.5064
ATG3	244.757	255.222	280.059	235.757	316.097	265.731	266.097	243.349
ATG4A	78.2862	81.5294	58.387	44.1656	99.7519	91.6634	51.1323	87.2383
ATG4B	145.774	167.785	119.743	118.812	102.343	91.6634	125.222	137.745
ATG4C	152.073	180.783	157.348	158.623	247.437	190.734	168.006	242.201
ATG4D	5.39905	3.54476	1.97922	3.11025	2.59096	3.70357	8.34814	4.59149
ATG5	140.375	141.79	177.14	141.205	215.05	213.881	165.919	156.111
ATG7	26.9953	29.5396	14.8441	19.2836	24.6141	16.6661	14.6092	17.2181
ATG9A	97.1829	90.9821	49.4805	57.8507	33.6825	39.8134	75.1332	55.0979
ATG9B	0	0	0	0.62205	0	0	3.13055	1.14787
ATHL1	3.59937	3.54476	8.90649	5.59845	3.88644	2.77768	2.08703	8.0351
ATIC	231.259	257.586	278.08	270.592	340.711	270.361	308.881	283.524
ATL1	4.49921	11.8159	24.7402	13.0631	28.5005	18.5179	9.39166	11.4787
ATL2	216.862	173.693	227.61	225.804	234.482	232.399	207.66	198.582
ATL3	242.957	251.678	220.683	200.3	173.594	220.362	231.661	215.8
ATMIN	200.665	148.88	194.953	203.411	209.868	196.289	168.006	171.033
ATM	58.4897	73.2583	73.2311	75.8902	59.5921	52.7759	57.3934	74.6117
ATN1	226.76	226.864	139.535	263.127	126.957	128.699	195.138	185.955
ATOH7	1.79968	1.18159	1.97922	1.2441	0	0	0	0
ATOH8	0	0	3.95844	2.4882	0	0	0	0
ATOX1	62.0891	60.2609	44.5324	30.4805	55.7056	81.4786	48.0018	45.9149
ATP10B	546.204	454.91	225.631	256.285	408.076	301.841	395.493	377.65
ATP10D	8.09858	4.72634	1.97922	8.08666	3.88644	2.77768	3.13055	8.0351
ATP11A-AS1	0.899842	0	0	0	0	0	1.04352	1.14787
ATP11A	223.161	178.419	234.537	284.277	141.207	184.253	185.746	195.138
ATP11B	269.053	233.954	215.735	190.347	244.846	274.99	233.748	214.652
ATP11C	44.9921	33.0844	28.6987	34.8348	31.0915	42.5911	25.0444	36.7319
ATP13A1	80.9858	72.0767	65.3142	75.8902	47.9327	43.517	69.9157	64.2808
ATP13A2	612.792	557.708	510.638	462.184	468.964	351.839	478.974	430.452
ATP13A3	445.422	400.557	423.553	428.593	463.782	541.647	443.495	402.903
ATP13A4	0	0	0.989609	0	0	0	0	1.14787
ATP1A1-AS1	10.7981	8.2711	2.96883	6.2205	11.6593	5.55536	6.2611	4.59149
ATP1A1	1136.5	1049.25	471.054	501.373	456.009	450.91	643.85	642.808
ATP1A3	0.899842	1.18159	0	2.4882	0	1.85179	0	1.14787
ATP1B1	7934.81	6455	7283.53	5757.7	4658.54	4747.05	5221.76	5361.71
ATP1B2	7.19873	0	0.989609	5.59845	2.59096	2.77768	1.04352	3.44362
ATP1B3	2159.62	1912.99	1950.52	1871.13	1878.45	1878.64	1734.33	1603.58
ATP23	170.07	165.422	176.15	162.977	222.822	233.325	184.703	208.913
ATP2A1-AS1	8.09858	4.72634	7.91688	4.9764	9.06836	8.33303	7.30462	3.44362
ATP2A1	0	3.54476	0	1.2441	3.88644	2.77768	1.04352	4.59149
ATP2A2	1126.6	1019.71	1031.17	1090.45	524.669	791.638	1097.78	1042.27
ATP2A3	13.4976	9.45268	8.90649	4.9764	0	2.77768	9.39166	9.18298
ATP2B1	275.352	202.051	132.608	149.292	240.959	218.511	277.576	284.672
ATP2B4	76.4866	53.1713	133.597	183.505	81.6152	81.4786	76.1768	74.6117
ATP2C1	237.558	231.591	170.213	209.631	203.39	201.845	250.444	235.314
ATP2C2	108.881	155.969	121.722	128.142	84.2062	78.7009	79.3073	70.0202
ATP5A1	1282.27	1439.17	1263.73	1122.8	1340.82	1406.43	1305.44	1261.51
ATP5B	1878.87	1992.15	1602.18	1450.62	1803.31	1708.27	1627.89	2055.84
ATP5C1	1695.3	1761.74	1869.37	1492.3	2362.95	2394.36	1648.76	1791.83
ATP5D	261.854	288.307	185.057	164.843	212.459	193.512	219.139	250.236
ATP5EP2	0	0	0	0.62205	0	0	1.04352	0
ATP5E	74.6869	57.8977	95.0025	34.8348	59.5921	70.3678	56.3499	42.4713
ATP5F1	1122.1	1070.52	1124.2	890.154	1514.42	1462.91	1168.74	911.41
ATP5G1	537.206	603.79	441.366	436.679	739.719	700.901	654.285	738.082
ATP5G2	1493.74	1734.57	1854.53	1654.65	2085.72	2044.37	1529.8	1615.06
ATP5G3	2421.47	2373.81	1684.32	1548.91	2562.46	2461.95	2307.22	2256.72
ATP5H	1194.09	1259.57	1115.29	938.674	1634.9	1757.34	1129.09	1212.15
ATP5I	349.139	368.655	199.901	213.363	329.052	346.284	321.403	316.813
ATP5J2-PTCD1	3.59937	2.36317	3.95844	2.4882	7.77288	12.0366	3.13055	0
ATP5J2	3109.85	3202.1	2209.8	2249.96	3381.2	3740.61	2683.93	2917.89
ATP5J	5347.76	5292.32	3644.73	3118.96	5057.55	5767.39	4925.4	4737.27
ATP5L2	1.79968	1.18159	0.989609	1.2441	1.29548	0	0	4.59149
ATP5L	666.783	695.954	704.602	587.838	926.268	1024.96	631.328	692.167
ATP5O	700.077	651.054	776.843	643.2	1044.16	991.631	710.635	736.934
ATP5SL	1545.93	1741.66	1262.74	1165.1	1331.75	1478.65	1547.54	1214.45
ATP5S	45.8919	35.4476	41.5636	41.0553	27.2051	33.3321	33.3926	39.0277
ATP6AP1L	0	3.54476	4.94805	1.86615	0	2.77768	1.04352	0
ATP6AP1	311.345	365.11	156.358	189.103	160.639	143.513	204.529	243.349
ATP6AP2	1320.07	1316.29	1075.71	1035.71	1130.95	1302.73	1053.95	1075.56
ATP6V0A1	208.763	187.872	190.995	156.757	69.9559	131.477	126.266	138.893
ATP6V0A2	61.1892	96.89	93.0233	71.5358	77.7288	87.9598	104.352	103.308
ATP6V0A4	2.69953	3.54476	0	0	1.29548	0	0	0
ATP6V0B	1022.22	1204.04	686.789	701.673	976.792	985.15	928.73	1036.53
ATP6V0C	3252.93	3843.7	2579.91	2559.74	2504.16	2202.7	2744.45	2821.47
ATP6V0D1	411.228	518.716	362.197	396.868	439.168	394.43	454.974	407.495
ATP6V0E1	1163.5	1088.24	960.911	791.87	1026.02	1095.33	900.555	812.693
ATP6V0E2-AS1	0	1.18159	0	3.11025	0	0	0	1.14787
ATP6V0E2	41.3927	49.6266	42.5532	48.5199	41.4553	37.0357	54.2629	48.2106
ATP6V1A	1728.6	1637.68	1561.6	1449.38	1607.69	1651.79	1495.36	1543.89
ATP6V1B1	3.59937	1.18159	5.93766	8.70871	3.88644	6.48125	9.39166	12.6266
ATP6V1B2	395.93	502.174	397.823	437.924	510.419	487.02	490.453	544.091
ATP6V1C1	242.057	261.13	230.579	222.694	317.392	338.877	280.706	212.356
ATP6V1C2	25.1956	30.7212	35.6259	24.882	38.8644	22.2214	22.9574	47.0628
ATP6V1D	299.647	248.133	290.945	253.175	318.688	362.024	260.879	264.011
ATP6V1E1	448.121	394.65	512.618	376.963	588.148	578.683	415.32	424.713
ATP6V1E2	1.79968	5.90793	5.93766	1.2441	9.06836	9.25893	18.7833	11.4787
ATP6V1F	619.991	636.875	678.872	582.861	769.515	701.827	469.583	517.69
ATP6V1G1	527.307	498.629	647.205	568.554	739.719	741.64	472.713	469.48
ATP6V1G2	0	0	0.989609	1.2441	0	0.925893	0	0
ATP6V1H	159.272	192.598	202.87	181.017	150.276	175.92	157.571	136.597
ATP7A	38.6932	29.5396	41.5636	27.3702	49.2282	44.4428	41.7407	27.5489
ATP7B	386.932	326.118	174.171	153.024	111.411	148.143	198.268	199.73
ATP8A1	170.97	176.056	43.5428	83.9768	187.845	155.55	118.961	120.527
ATP8B1	1422.65	1122.51	887.68	856.564	1182.77	1110.15	1068.56	942.403
ATP8B4	0	0	0	0	0	1.85179	1.04352	0
ATP8B5P	0	0	0	0	0	0.925893	1.04352	0
ATP9A	76.4866	48.445	87.0856	99.5281	40.1599	60.183	78.2638	87.2383
ATP9B	44.9921	28.358	55.4181	59.0948	59.5921	65.7384	44.8712	36.7319
ATPAF1	97.1829	108.706	117.764	104.504	108.82	114.811	124.179	110.196
ATPAF2	166.471	239.862	175.161	151.78	195.617	146.291	184.703	179.068
ATPIF1	974.529	869.647	666.007	576.641	840.766	899.042	689.765	720.864
ATRAID	482.315	504.537	523.503	413.664	566.125	572.202	443.495	549.831
ATRIP	1.79968	1.18159	2.96883	1.2441	3.88644	2.77768	5.21759	4.59149
ATRNL1	0.899842	0	0	0	2.59096	1.85179	1.04352	1.14787
ATRN	56.69	61.4424	52.4493	66.5594	55.7056	49.0723	59.4805	67.7245
ATRX	1291.27	1188.67	1200.4	1295.73	1507.94	1608.28	1290.83	1244.29
ATR	33.2941	42.5371	62.3454	42.2994	45.3418	57.4053	44.8712	44.767
ATXN10	206.064	212.685	309.748	271.836	234.482	269.435	219.139	239.905
ATXN1L	87.2847	82.711	93.0233	130.009	84.2062	82.4044	116.874	76.9074
ATXN1	138.576	107.524	143.493	172.308	132.139	99.0705	131.483	135.449
ATXN2L	51.291	50.8082	65.3142	69.6697	44.0463	37.0357	52.1759	57.3936
ATXN2	230.36	193.78	253.34	296.718	147.685	156.476	264.01	254.828
ATXN3	42.2926	37.8107	45.522	43.5435	58.2966	70.3678	37.5666	52.8021
ATXN7L1	21.5962	12.9974	30.6779	27.9923	12.9548	11.1107	18.7833	18.366
ATXN7L2	1.79968	2.36317	3.95844	9.33076	5.18192	8.33303	2.08703	3.44362
ATXN7L3B	546.204	570.706	544.285	447.876	384.757	388.875	510.28	447.67
ATXN7L3	197.965	141.79	112.815	128.764	99.7519	115.737	130.44	115.935
ATXN7	34.194	18.9054	28.6987	50.3861	37.5689	30.5545	29.2185	30.9925
AUH	107.981	82.711	54.4285	54.1184	68.6604	89.8116	63.6546	41.3234
AUNIP	8.09858	5.90793	12.8649	9.95281	14.2503	13.8884	16.6963	17.2181
AUP1	1101.41	1070.52	1374.57	1313.15	1172.41	1255.51	1043.52	1239.7
AURKAIP1	170.97	186.69	165.265	153.024	189.14	165.735	185.746	181.364
AURKA	128.677	150.061	66.3038	75.8902	79.0243	74.9973	142.962	142.336
AURKB	324.843	456.092	204.849	192.836	221.527	212.955	368.362	381.094
AURKC	3.59937	1.18159	0	1.86615	0	0	0	2.29574
AUTS2	209.663	196.143	241.465	307.915	165.821	165.735	130.44	171.033
AVEN	17.9968	24.8133	18.8026	12.441	7.77288	16.6661	20.8703	20.6617
AVIL	3.59937	1.18159	1.97922	3.7323	1.29548	1.85179	6.2611	1.14787
AVL9	128.677	107.524	127.66	134.363	136.025	106.478	144.005	126.266
AVPI1	100.782	106.343	61.3558	75.2681	84.2062	65.7384	98.0906	82.6468
AXDND1	28.7949	34.266	10.8857	3.7323	37.5689	33.3321	30.262	22.9574
AXIN1	148.474	159.514	111.826	121.3	84.2062	77.775	156.528	106.752
AXIN2	394.131	366.291	555.171	627.027	375.689	356.469	504.019	477.515
AXL	12.5978	2.36317	28.6987	18.6615	20.7277	8.33303	6.2611	2.29574
AZGP1	26.0954	7.08951	6.92727	3.11025	9.06836	12.0366	8.34814	11.4787
AZI2	168.27	142.972	150.421	143.694	134.73	136.106	109.569	148.075
AZIN1-AS1	0.899842	0	3.95844	0.62205	5.18192	1.85179	3.13055	4.59149
AZIN1	788.261	699.499	1267.69	1244.72	1277.34	1348.1	923.513	890.749
AZIN2	7.19873	5.90793	5.93766	6.84256	2.59096	3.70357	5.21759	3.44362
B2M	6559.85	4764.15	3054.92	2663	3898.1	4408.17	4217.9	3471.17
B3GALNT1	19.7965	17.7238	18.8026	30.4805	31.0915	42.5911	24.0009	11.4787
B3GALNT2	102.582	121.703	197.922	216.474	169.708	178.697	176.354	193.99
B3GALT4	7.19873	0	0.989609	6.2205	6.4774	6.48125	4.17407	8.0351
B3GALT5-AS1	0	0	1.97922	3.11025	0	0.925893	0	0
B3GALT5	25.1956	4.72634	4.94805	4.35435	5.18192	8.33303	9.39166	10.3308
B3GALT6	203.364	210.322	182.088	191.592	141.207	117.588	192.007	166.441
B3GAT3	18.8967	23.6317	21.7714	22.3938	15.5458	13.8884	18.7833	19.5138
B3GLCT	13.4976	8.2711	10.8857	7.46461	12.9548	7.40714	6.2611	5.73936
B3GNT2	71.9873	87.4373	100.94	97.0399	116.593	99.0705	85.5684	101.013
B3GNT3	90.884	86.2557	73.2311	81.4886	75.1378	61.1089	62.611	80.351
B3GNT4	0	1.18159	0	1.2441	0	2.77768	0	0
B3GNT5	307.746	212.685	183.078	227.67	388.644	343.506	303.664	280.081
B3GNT6	0	3.54476	0.989609	1.2441	0	2.77768	1.04352	0
B3GNT7	69.2878	37.8107	69.2727	64.0712	97.161	76.8491	43.8277	47.0628
B3GNT8	15.2973	7.08951	1.97922	3.11025	0	0	5.21759	4.59149
B3GNT9	1.79968	2.36317	0	1.86615	2.59096	3.70357	1.04352	3.44362
B3GNTL1	1.79968	9.45268	4.94805	4.35435	6.4774	5.55536	4.17407	4.59149
B4GALNT1	0	1.18159	1.97922	1.2441	0	0	1.04352	0
B4GALNT3	2.69953	5.90793	0.989609	1.2441	1.29548	0.925893	0	6.88723
B4GALNT4	0	7.08951	2.96883	3.11025	0	0.925893	0	3.44362
B4GALT1-AS1	31.4945	17.7238	16.8234	7.46461	24.6141	15.7402	16.6963	12.6266
B4GALT1	264.553	272.946	310.737	393.758	290.187	251.843	320.36	286.968
B4GALT2	53.0907	46.0818	44.5324	32.3466	40.1599	37.9616	41.7407	47.0628
B4GALT3	59.3896	62.624	50.4701	57.8507	67.3649	64.8125	61.5675	59.6893
B4GALT4	57.5899	61.4424	23.7506	24.882	49.2282	38.8875	54.2629	41.3234
B4GALT5	477.816	408.829	582.88	640.712	575.193	528.685	488.366	458.001
B4GALT6	85.485	115.795	28.6987	47.2758	37.5689	69.4419	80.3508	82.6468
B4GALT7	26.0954	17.7238	18.8026	16.1733	22.0232	23.1473	25.0444	20.6617
B4GAT1	53.9905	64.9872	27.7091	32.3466	32.387	29.6286	41.7407	48.2106
B9D1	33.2941	44.9002	35.6259	41.6774	38.8644	50.9241	52.1759	70.0202
B9D2	5.39905	3.54476	3.95844	1.86615	1.29548	3.70357	2.08703	5.73936
BAALC-AS1	0	2.36317	0	0	0	0	0	0
BAAT	308.646	297.76	179.119	151.78	316.097	319.433	293.228	239.905
BABAM1	298.747	346.205	277.091	232.647	250.028	283.323	262.966	252.532
BACE1	10.7981	9.45268	9.89609	8.70871	11.6593	14.8143	14.6092	8.0351
BACE2	295.148	397.013	245.423	301.694	225.413	249.065	231.661	254.828
BACH1	85.485	51.9898	45.522	63.4491	94.57	66.6643	106.439	68.8723
BACH2	0	0	0	0	1.29548	0.925893	0	2.29574
BAD	143.975	179.601	128.649	91.4414	150.276	118.514	123.135	103.308
BAG1	260.954	225.683	385.948	342.75	356.257	328.692	276.532	247.94
BAG2	139.475	172.511	150.421	168.576	202.095	287.027	247.314	262.863
BAG3	73.787	75.6215	92.0337	113.835	132.139	129.625	124.179	154.963
BAG4	118.779	108.706	125.68	120.056	156.753	151.846	101.221	127.414
BAG5	278.951	322.573	415.636	361.411	291.483	313.878	292.185	315.665
BAG6	164.671	173.693	172.192	187.859	146.389	115.737	150.266	137.745
BAHCC1	6.29889	4.72634	1.97922	4.9764	5.18192	4.62946	2.08703	4.59149
BAHD1	159.272	131.156	122.712	154.891	123.071	99.0705	121.048	141.188
BAIAP2-AS1	9.89826	8.2711	14.8441	11.1969	3.88644	9.25893	6.2611	9.18298
BAIAP2L1	188.067	139.427	216.724	219.584	168.412	137.032	227.487	191.695
BAIAP2L2	153.873	154.788	59.3766	75.2681	59.5921	56.4795	89.7425	111.344
BAIAP2	120.579	132.338	234.537	316.624	161.935	137.958	183.659	195.138
BAIAP3	3.59937	0	0	0	1.29548	0	1.04352	0
BAK1	58.4897	66.1688	53.4389	39.8112	45.3418	42.5911	58.437	63.133
BAMBI	9.89826	4.72634	3.95844	13.6851	11.6593	6.48125	3.13055	8.0351
BANF1	883.645	1209.94	1143.99	1051.89	988.451	979.594	1165.61	1077.85
BANK1	40.4929	40.1739	63.335	46.6538	57.0011	38.8875	46.9583	24.1053
BANP	6.29889	11.8159	21.7714	14.9292	12.9548	12.9625	10.4352	11.4787
BAP1	30.5946	36.6291	26.7195	18.6615	20.7277	12.9625	28.175	22.9574
BARD1	292.449	345.023	244.434	210.875	329.052	357.395	437.234	329.439
BARX2	40.4929	20.087	17.813	24.26	16.8412	18.5179	38.6101	28.6968
BASP1	0	0	0	0	0	0	3.13055	0
BATF2	6.29889	8.2711	12.8649	13.0631	7.77288	7.40714	10.4352	9.18298
BATF	0.899842	0	0	0.62205	0	0	0	0
BAX	135.876	170.148	205.839	205.277	129.548	100.922	152.354	149.223
BAZ1A	624.49	680.593	1270.66	939.918	1051.93	699.049	857.771	927.481
BAZ1B	290.649	316.665	384.958	411.175	329.052	340.728	375.666	378.798
BAZ2A	143.975	101.616	144.483	167.954	115.298	85.1821	125.222	133.153
BAZ2B	84.5851	83.8926	119.743	84.5989	158.049	143.513	123.135	129.71
BBC3	81.8856	60.2609	84.1168	118.812	67.3649	75.9232	89.7425	66.5766
BBIP1	23.3959	24.8133	29.6883	18.6615	33.6825	43.517	33.3926	26.4011
BBOF1	11.6979	8.2711	11.8753	7.46461	20.7277	12.9625	13.5657	8.0351
BBOX1-AS1	0	2.36317	0	0	1.29548	0	0	0
BBS10	2.69953	11.8159	14.8441	12.441	7.77288	21.2955	10.4352	11.4787
BBS12	8.99842	7.08951	3.95844	7.46461	5.18192	4.62946	8.34814	4.59149
BBS1	36.8935	42.5371	61.3558	63.4491	41.4553	56.4795	41.7407	47.0628
BBS2	26.9953	28.358	28.6987	24.882	27.2051	30.5545	22.9574	30.9925
BBS4	16.1972	9.45268	21.7714	18.6615	42.7508	34.258	18.7833	34.4362
BBS5	2.69953	3.54476	5.93766	8.08666	2.59096	3.70357	7.30462	3.44362
BBS7	19.7965	41.3555	37.6052	37.323	34.9779	37.9616	36.5231	35.584
BBS9	31.4945	35.4476	28.6987	28.6143	22.0232	31.4803	42.7842	41.3234
BBX	139.475	128.793	152.4	160.489	211.163	187.956	148.179	150.371
BCAM	7.19873	1.18159	9.89609	4.9764	10.3638	1.85179	1.04352	3.44362
BCAP29	196.166	198.506	246.413	229.537	260.391	251.843	204.529	207.765
BCAP31	922.338	994.895	759.03	707.271	919.79	852.747	750.289	746.117
BCAR1	99.8824	94.5268	105.888	107.615	71.2514	80.5527	116.874	101.013
BCAR3	1298.47	947.631	1057.89	988.438	1049.34	924.967	891.164	700.202
BCAS1	155.673	158.332	152.4	139.339	154.162	115.737	122.092	94.1255
BCAS2	159.272	170.148	261.257	222.072	231.891	272.212	178.441	180.216
BCAS3	6.29889	9.45268	13.8545	8.70871	12.9548	3.70357	5.21759	6.88723
BCAS4	4.49921	4.72634	7.91688	6.84256	6.4774	5.55536	1.04352	8.0351
BCAT1	1.79968	0	1.97922	7.46461	2.59096	0	1.04352	0
BCAT2	61.1892	50.8082	66.3038	66.5594	50.5237	59.2571	36.5231	113.639
BCCIP	266.353	324.936	590.797	471.514	602.398	582.386	426.799	427.008
BCDIN3D-AS1	0	2.36317	0.989609	1.2441	1.29548	0	1.04352	0
BCDIN3D	22.496	30.7212	43.5428	51.0081	53.1147	34.258	27.1314	42.4713
BCHE	0	0	0	0	0	0	0	2.29574
BCKDHA	47.6916	53.1713	28.6987	41.0553	29.796	40.7393	29.2185	44.767
BCKDHB	281.65	264.675	131.618	172.93	185.254	233.325	187.833	233.018
BCKDK	107.981	154.788	103.909	97.0399	110.116	83.3303	84.5249	121.674
BCL10	207.863	165.422	201.88	195.946	215.05	222.214	165.919	154.963
BCL11A	22.496	14.179	4.94805	17.4174	5.18192	6.48125	2.08703	1.14787
BCL11B	88.1845	80.3478	42.5532	62.205	44.0463	74.9973	62.611	83.7947
BCL2A1	0	0	1.97922	1.86615	1.29548	0.925893	2.08703	2.29574
BCL2L10	1.79968	2.36317	3.95844	3.11025	1.29548	0.925893	0	1.14787
BCL2L11	20.6964	23.6317	23.7506	24.882	15.5458	22.2214	19.8268	44.767
BCL2L12	59.3896	60.2609	58.387	71.5358	66.0695	47.2205	75.1332	75.7596
BCL2L13	258.255	280.036	330.53	314.758	304.438	326.84	292.185	264.011
BCL2L14	178.169	212.685	171.202	116.945	274.642	250.917	195.138	187.103
BCL2L15	809.858	498.629	438.397	386.915	428.804	468.502	463.322	412.086
BCL2L1	1333.57	1154.41	1188.52	1242.23	1028.61	1014.78	1195.87	1070.96
BCL2L2	63.8888	55.5345	58.387	52.2522	41.4553	48.1464	60.524	58.5415
BCL2	4.49921	7.08951	8.90649	6.84256	6.4774	8.33303	4.17407	6.88723
BCL3	330.242	307.212	436.418	485.821	321.279	224.066	284.88	252.532
BCL6	41.3927	41.3555	24.7402	35.4569	12.9548	28.7027	22.9574	27.5489
BCL7A	88.1845	95.7084	81.148	85.2209	68.6604	63.8866	131.483	83.7947
BCL7B	452.62	389.923	386.937	418.64	400.303	365.728	385.058	289.264
BCL7C	33.2941	35.4476	26.7195	26.7482	20.7277	41.6652	43.8277	40.1755
BCL9L	66.5883	44.9002	100.94	106.371	50.5237	39.8134	98.0906	50.5064
BCL9	59.3896	56.7161	45.522	59.7168	53.1147	49.9982	74.0897	68.8723
BCLAF1	691.079	708.951	645.225	693.586	895.176	919.411	733.593	761.039
BCO1	121.479	92.1637	48.4909	51.0081	44.0463	49.0723	80.3508	48.2106
BCO2	0.899842	0	0.989609	1.2441	0	0.925893	2.08703	1.14787
BCORL1	47.6916	44.9002	35.6259	39.1892	11.6593	18.5179	27.1314	27.5489
BCOR	53.0907	36.6291	57.3973	90.1973	41.4553	62.9607	69.9157	50.5064
BCR	26.0954	44.9002	42.5532	55.9845	45.3418	30.5545	32.349	32.1404
BCS1L	29.6948	64.9872	55.4181	42.9215	50.5237	49.0723	41.7407	43.6191
BCYRN1	41.3927	50.8082	164.275	89.5753	133.434	126.847	121.048	152.667
BDH1	58.4897	69.7135	33.6467	23.0159	22.0232	27.7768	46.9583	70.0202
BDH2	60.2894	74.4399	42.5532	37.9451	51.8192	49.9982	37.5666	50.5064
BDKRB1	61.1892	51.9898	15.8338	26.1261	24.6141	25.925	43.8277	30.9925
BDKRB2	52.1908	59.0793	34.6363	55.9845	47.9327	49.0723	65.7416	57.3936
BDNF-AS	5.39905	0	3.95844	4.35435	2.59096	0.925893	0	2.29574
BDNF	0	2.36317	0	1.2441	1.29548	0	0	0
BDP1	49.4913	72.0767	129.639	72.7799	353.666	71.2937	164.876	127.414
BEAN1	1.79968	1.18159	5.93766	2.4882	1.29548	2.77768	4.17407	2.29574
BECN1	1.79968	7.08951	6.92727	6.84256	7.77288	3.70357	8.34814	4.59149
BEND2	0	0	0.989609	0	1.29548	0	1.04352	0
BEND3P3	0	0	3.95844	3.7323	0	0	1.04352	1.14787
BEND3	17.9968	18.9054	21.7714	21.1497	15.5458	16.6661	22.9574	12.6266
BEND6	3.59937	1.18159	2.96883	0.62205	1.29548	0.925893	1.04352	0
BEND7	42.2926	36.6291	13.8545	19.9056	20.7277	20.3696	31.3055	28.6968
BEST3	0.899842	0	2.96883	2.4882	1.29548	0	1.04352	2.29574
BEST4	0	0	0.989609	0.62205	0	0	0	0
BET1L	53.9905	57.8977	44.5324	45.4097	51.8192	40.7393	44.8712	41.3234
BET1	156.572	132.338	104.899	91.4414	155.458	128.699	159.658	92.9776
BEX1	0.899842	2.36317	5.93766	8.70871	5.18192	6.48125	6.2611	3.44362
BEX2	38.6932	33.0844	30.6779	60.3389	53.1147	39.8134	31.3055	40.1755
BEX3	858.449	886.189	1744.68	1593.07	1522.19	1839.75	1080.04	904.523
BEX4	14.3975	17.7238	2.96883	23.6379	7.77288	6.48125	4.17407	2.29574
BEX5	30.5946	25.9949	32.6571	30.4805	34.9779	34.258	28.175	20.6617
BFAR	233.059	185.509	138.545	156.135	180.072	157.402	196.181	177.92
BFSP1	11.6979	14.179	15.8338	5.59845	7.77288	3.70357	8.34814	9.18298
BFSP2-AS1	1.79968	2.36317	1.97922	2.4882	3.88644	0	1.04352	1.14787
BHLHB9	16.1972	16.5422	13.8545	15.5513	29.796	17.592	22.9574	21.8096
BHLHE40-AS1	0	0	0	0	0	0	2.08703	0
BHLHE40	82.7854	23.6317	46.5116	34.8348	62.183	53.7018	22.9574	44.767
BHLHE41	220.461	210.322	150.421	179.773	191.731	188.882	206.616	215.8
BHMT2	1.79968	0	2.96883	1.86615	0	0	2.08703	2.29574
BHMT	2.69953	1.18159	0.989609	0	0	0	0	0
BICC1	120.579	86.2557	204.849	225.804	216.345	199.993	163.832	168.737
BICD1	5.39905	12.9974	12.8649	9.33076	11.6593	12.0366	10.4352	8.0351
BICD2	17.9968	28.358	32.6571	45.4097	32.387	48.1464	37.5666	44.767
BICDL1	19.7965	42.5371	40.574	27.3702	14.2503	19.4437	25.0444	26.4011
BICDL2	10.7981	17.7238	11.8753	21.1497	24.6141	6.48125	13.5657	6.88723
BID	66.5883	56.7161	131.618	102.016	108.82	115.737	67.8286	61.9851
BIK	683.88	729.038	555.171	678.657	715.105	725.9	732.549	785.144
BIN1	80.0859	96.89	105.888	90.8194	67.3649	67.5902	81.3943	59.6893
BIN2	7.19873	5.90793	3.95844	2.4882	1.29548	3.70357	9.39166	2.29574
BIN3-IT1	0	0	0.989609	1.2441	1.29548	1.85179	0	1.14787
BIN3	42.2926	41.3555	41.5636	44.1656	40.1599	43.517	35.4796	44.767
BIRC2	160.172	131.156	138.545	137.473	200.799	182.401	120.004	125.118
BIRC3	472.417	256.404	691.737	742.106	1118	1034.22	670.982	612.964
BIRC5	41.3927	63.8056	30.6779	32.9687	18.1367	30.5545	70.9592	87.2383
BIRC6	144.875	157.151	153.389	162.355	132.139	182.401	142.962	151.519
BISPR	13.4976	5.90793	7.91688	5.59845	22.0232	6.48125	9.39166	3.44362
BIVM	125.978	138.245	111.826	128.764	84.2062	112.959	113.743	84.9425
BLACAT1	8.99842	12.9974	6.92727	11.1969	7.77288	6.48125	6.2611	8.0351
BLCAP	113.38	98.0716	80.1584	92.6855	47.9327	60.183	82.4379	63.133
BLMH	35.9937	57.8977	28.6987	36.0789	37.5689	36.1098	35.4796	59.6893
BLM	8.99842	18.9054	6.92727	14.9292	6.4774	19.4437	22.9574	30.9925
BLNK	44.9921	67.3504	46.5116	36.701	41.4553	30.5545	32.349	13.7745
BLOC1S1-RDH5	55.7902	76.803	32.6571	34.2128	60.8875	47.2205	63.6546	60.8372
BLOC1S1	671.282	714.859	400.792	388.16	651.626	550.906	518.628	544.091
BLOC1S2	928.637	972.445	1151.91	1190.6	1421.14	1567.54	1077.95	1084.74
BLOC1S3	59.3896	43.7187	32.6571	52.8743	27.2051	38.8875	20.8703	33.2883
BLOC1S4	89.0843	115.795	114.795	146.804	103.638	103.7	100.178	107.9
BLOC1S5	0	0	0	1.2441	0	0	0	0
BLOC1S6	631.689	602.609	562.098	585.972	611.466	593.497	531.15	477.515
BLVRA	14.3975	24.8133	16.8234	13.6851	27.2051	13.8884	15.6528	20.6617
BLVRB	89.9842	64.9872	95.9921	70.2917	112.707	97.2187	86.6119	61.9851
BLZF1	59.3896	60.2609	65.3142	50.3861	90.6836	82.4044	61.5675	65.4287
BMF	3.59937	5.90793	4.94805	6.84256	5.18192	3.70357	7.30462	3.44362
BMI1	0	0	0	0	2.59096	0	0	0
BMP1	55.7902	29.5396	20.7818	22.3938	12.9548	20.3696	25.0444	30.9925
BMP2K	8.99842	7.08951	13.8545	19.2836	20.7277	13.8884	11.4787	19.5138
BMP2	93.5835	75.6215	77.1895	102.016	76.4333	87.0339	103.308	89.534
BMP4	4270.65	3932.32	6605.64	6262.18	5108.08	3743.38	3655.44	4293.04
BMP7	332.941	310.757	432.459	459.073	256.505	291.656	354.796	390.277
BMP8A	6.29889	7.08951	2.96883	0.62205	0	0.925893	17.7398	10.3308
BMP8B	0.899842	0	3.95844	0	0	0	0	1.14787
BMPR1A	361.736	284.762	290.945	284.277	352.37	381.468	297.402	319.108
BMPR2	184.468	152.425	149.431	205.277	152.867	131.477	160.702	117.083
BMS1P20	35.9937	54.3529	47.5013	50.3861	44.0463	47.2205	58.437	30.9925
BMS1P4	0.899842	1.18159	0	2.4882	3.88644	1.85179	0	1.14787
BMS1P5	36.8935	41.3555	57.3973	82.1107	23.3186	22.2214	37.5666	50.5064
BMS1P6	22.496	8.2711	20.7818	27.3702	27.2051	29.6286	16.6963	24.1053
BMS1	61.1892	62.624	83.1272	80.2445	62.183	74.0714	72.0027	64.2808
BMT2	49.4913	48.445	55.4181	47.2758	89.3881	108.329	60.524	59.6893
BNC1	0	0	0	0	0	0	3.13055	0
BNC2	0	0	1.97922	0.62205	0	0	3.13055	0
BNIP1	12.5978	14.179	10.8857	9.33076	27.2051	26.8509	18.7833	16.0702
BNIP2	72.8872	64.9872	88.0752	93.3076	67.3649	99.0705	89.7425	75.7596
BNIP3L	940.335	508.082	590.797	369.498	480.623	513.87	360.013	594.598
BNIP3	395.031	148.88	112.815	90.1973	116.593	115.737	100.178	145.78
BNIPL	1.79968	0	0.989609	0	0	0	0	0
BOD1L1	58.4897	87.4373	142.504	113.835	112.707	74.0714	58.437	74.6117
BOD1	30.5946	15.3606	28.6987	25.5041	31.0915	27.7768	25.0444	27.5489
BOK	56.69	54.3529	32.6571	29.8584	38.8644	37.0357	48.0018	34.4362
BOLA1	38.6932	35.4476	33.6467	23.0159	36.2734	22.2214	24.0009	36.7319
BOLA2-SMG1P6	1.79968	0	2.96883	4.9764	1.29548	5.55536	0	2.29574
BOLA3-AS1	0	0	1.97922	1.2441	0	0	3.13055	0
BOLA3	610.093	801.115	819.397	762.012	944.405	1126.81	739.854	755.3
BOP1	47.6916	63.8056	91.0441	91.4414	68.6604	78.7009	40.6972	66.5766
BORA	4.49921	3.54476	1.97922	3.11025	3.88644	5.55536	8.34814	8.0351
BORCS5	7.19873	10.6343	5.93766	5.59845	12.9548	3.70357	12.5222	5.73936
BORCS6	20.6964	27.1765	6.92727	11.819	12.9548	16.6661	12.5222	13.7745
BORCS7	69.2878	115.795	124.691	125.654	132.139	106.478	82.4379	90.6819
BORCS8	17.9968	14.179	13.8545	21.7718	19.4322	14.8143	21.9139	20.6617
BPGM	55.7902	62.624	66.3038	66.5594	62.183	52.7759	37.5666	37.8798
BPHL	71.9873	37.8107	57.3973	36.701	34.9779	37.0357	32.349	45.9149
BPIFA2	1.79968	0	0	0	0	0	0	0
BPNT1	439.123	375.744	130.628	126.276	226.709	250.917	288.011	295.003
BPTF	500.312	535.258	881.742	854.075	510.419	512.019	699.157	709.385
BRAF	14.3975	9.45268	5.93766	3.7323	3.88644	6.48125	7.30462	8.0351
BRAP	26.9953	21.2685	42.5532	34.2128	36.2734	43.517	39.6537	32.1404
BRAT1	27.8951	25.9949	30.6779	31.7246	20.7277	17.592	35.4796	39.0277
BRCA1	206.064	199.688	156.358	181.017	200.799	205.548	245.227	297.299
BRCA2	11.6979	27.1765	15.8338	13.6851	10.3638	17.592	34.4361	37.8798
BRCAT54	0	1.18159	0	0.62205	0	0.925893	1.04352	0
BRCC3	62.9889	64.9872	48.4909	55.3625	64.774	67.5902	53.2194	65.4287
BRD1	28.7949	46.0818	62.3454	52.8743	34.9779	29.6286	49.0453	58.5415
BRD2	242.957	308.394	309.748	389.404	358.848	318.507	354.796	354.692
BRD3	44.0922	57.8977	65.3142	47.8979	57.0011	28.7027	53.2194	57.3936
BRD4	266.353	220.956	405.74	392.514	228.004	204.622	387.145	476.367
BRD7P3	0	0	7.91688	1.2441	1.29548	0	0	0
BRD7	165.571	167.785	191.984	182.883	172.299	167.587	186.79	158.406
BRD8	64.7886	55.5345	68.2831	94.5517	66.0695	62.9607	59.4805	87.2383
BRD9	28.7949	29.5396	44.5324	31.7246	33.6825	26.8509	29.2185	35.584
BRE-AS1	1.79968	0	2.96883	0	0	0	2.08703	1.14787
BREA2	0	1.18159	0.989609	0	0	0	0	1.14787
BRE	60.2894	66.1688	74.2207	75.2681	60.8875	63.8866	61.5675	52.8021
BRF1	16.1972	14.179	6.92727	19.9056	10.3638	12.9625	11.4787	24.1053
BRF2	17.9968	16.5422	17.813	26.1261	37.5689	28.7027	21.9139	28.6968
BRI3BP	28.7949	29.5396	20.7818	11.819	14.2503	14.8143	26.0879	18.366
BRI3	830.554	805.841	539.337	703.539	566.125	618.496	539.498	503.916
BRICD5	2.69953	1.18159	0.989609	0.62205	2.59096	0.925893	2.08703	3.44362
BRINP1	0	0	0.989609	1.2441	0	0.925893	1.04352	0
BRINP2	0.899842	0	0	0	0	0	1.04352	0
BRINP3	26.9953	27.1765	30.6779	25.5041	27.2051	23.1473	26.0879	26.4011
BRIP1	35.0938	49.6266	36.6156	47.8979	45.3418	62.0348	83.4814	79.2032
BRIX1	104.382	151.243	238.496	224.56	314.802	316.655	196.181	220.391
BRK1	884.544	876.736	929.243	755.169	918.495	1043.48	837.944	766.779
BRMS1L	15.2973	12.9974	14.8441	24.26	18.1367	20.3696	12.5222	14.9223
BRMS1	134.076	170.148	149.431	141.828	173.594	128.699	134.614	184.807
BROX	110.681	140.609	123.701	103.882	148.98	127.773	136.701	150.371
BRPF1	56.69	66.1688	74.2207	87.0871	59.5921	68.5161	80.3508	81.4989
BRPF3	78.2862	73.2583	80.1584	87.7091	47.9327	38.8875	74.0897	72.3159
BRSK1	161.072	108.706	5.93766	13.6851	12.9548	21.2955	83.4814	99.8649
BRWD1-IT2	2.69953	0	0	0.62205	0	0	1.04352	0
BRWD1	206.964	132.338	200.891	212.741	248.732	233.325	207.66	211.208
BRWD3	83.6853	44.9002	69.2727	64.6933	72.5469	100.922	97.0471	40.1755
BSCL2	0.899842	0	0	0.62205	0	0	0	0
BSDC1	40.4929	49.6266	43.5428	37.9451	23.3186	35.1839	37.5666	30.9925
BSG	771.164	876.736	739.238	697.319	823.925	739.788	677.243	759.891
BSN-AS2	0	0	2.96883	0.62205	0	0	2.08703	2.29574
BSN	0	0	0	1.2441	0	0	3.13055	0
BSPRY	199.765	254.041	287.976	235.135	246.141	199.067	224.356	202.025
BST1	0	2.36317	2.96883	1.86615	1.29548	1.85179	3.13055	2.29574
BST2	0	1.18159	0	0	3.88644	0	2.08703	0
BTAF1	325.743	296.578	335.478	378.829	413.258	454.613	350.622	353.545
BTBD10	866.548	833.018	948.046	926.233	1487.21	1319.4	783.681	809.25
BTBD11	4.49921	1.18159	3.95844	5.59845	5.18192	7.40714	3.13055	5.73936
BTBD16	3.59937	7.08951	5.93766	2.4882	0	4.62946	5.21759	8.0351
BTBD1	62.9889	60.2609	50.4701	59.7168	89.3881	52.7759	55.3064	57.3936
BTBD2	251.056	309.575	375.062	364.522	278.528	314.803	235.835	276.637
BTBD3	92.6837	85.0741	73.2311	67.1815	77.7288	77.775	101.221	58.5415
BTBD6	99.8824	128.793	107.867	95.7958	104.934	108.329	105.395	105.604
BTBD7	58.4897	81.5294	120.732	116.945	94.57	102.774	86.6119	89.534
BTBD8	0	1.18159	1.97922	1.2441	0	2.77768	0	0
BTBD9	49.4913	30.7212	32.6571	30.4805	19.4322	13.8884	42.7842	19.5138
BTC	6.29889	7.08951	24.7402	19.9056	10.3638	16.6661	18.7833	16.0702
BTD	154.773	196.143	79.1688	88.9532	150.276	119.44	106.439	119.379
BTF3L4	485.015	502.174	707.571	661.24	870.562	834.229	669.938	576.232
BTF3P11	1.79968	0	0	0	0	0	0	0
BTF3	1169.79	1273.75	2053.44	1634.13	2079.24	2166.59	1349.27	1356.78
BTG1	337.441	238.68	162.296	118.812	132.139	148.143	158.615	149.223
BTG2	126.878	140.609	121.722	126.276	158.049	112.959	124.179	134.301
BTG3	89.0843	109.887	119.743	114.457	139.912	141.662	131.483	105.604
BTN1A1	1.79968	0	0	0	0	0	0	0
BTN2A1	77.3864	81.5294	74.2207	83.9768	40.1599	71.2937	80.3508	73.4638
BTN2A2	8.09858	1.18159	3.95844	2.4882	9.06836	8.33303	7.30462	6.88723
BTN2A3P	0	1.18159	0	1.2441	0	0	0	0
BTN3A1	8.99842	5.90793	13.8545	8.08666	7.77288	7.40714	8.34814	10.3308
BTN3A2	6.29889	10.6343	0.989609	6.84256	5.18192	6.48125	4.17407	8.0351
BTN3A3	1.79968	1.18159	2.96883	0.62205	2.59096	5.55536	2.08703	4.59149
BTNL3	290.649	242.225	7.91688	9.33076	18.1367	33.3321	154.441	118.231
BTNL8	276.251	189.054	11.8753	14.9292	59.5921	74.0714	189.92	122.822
BTNL9	4.49921	10.6343	5.93766	1.86615	0	0.925893	7.30462	5.73936
BTRC	32.3943	33.0844	34.6363	38.5671	27.2051	41.6652	35.4796	36.7319
BUB1B	134.976	99.2532	76.1999	80.8666	62.183	101.848	186.79	146.928
BUB1	106.181	144.153	68.2831	82.7327	59.5921	77.775	134.614	179.068
BUB3	355.438	386.378	360.218	352.081	379.575	444.428	453.93	430.452
BUD13	37.7934	24.8133	37.6052	26.1261	29.796	40.7393	50.0888	47.0628
BUD31	50.3911	41.3555	84.1168	67.1815	69.9559	83.3303	70.9592	64.2808
BVES	1.79968	0	0	0.62205	0	0	0	0
BYSL	6.29889	18.9054	28.6987	29.2364	23.3186	20.3696	24.0009	29.8447
BZW1	1012.32	776.302	926.274	826.083	1108.93	1046.26	855.684	778.257
BZW2	140.375	121.703	133.597	149.292	158.049	162.957	146.092	152.667
C10orf10	3.59937	7.08951	6.92727	7.46461	15.5458	6.48125	13.5657	19.5138
C10orf111	0	1.18159	3.95844	1.2441	2.59096	0	2.08703	1.14787
C10orf113	0	0	0	0	2.59096	3.70357	0	0
C10orf126	0	1.18159	0.989609	1.86615	0	0	1.04352	0
C10orf12	30.5946	43.7187	24.7402	27.9923	19.4322	24.9991	36.5231	27.5489
C10orf131	1.79968	0	0	0	0	0	1.04352	0
C10orf25	0	1.18159	0.989609	1.2441	1.29548	3.70357	1.04352	0
C10orf2	11.6979	11.8159	21.7714	19.2836	6.4774	10.1848	16.6963	17.2181
C10orf35	26.9953	22.4501	23.7506	28.6143	34.9779	32.4062	28.175	18.366
C10orf54	139.475	112.251	39.5844	27.3702	64.774	45.3687	121.048	104.456
C10orf55	0.899842	3.54476	3.95844	1.2441	3.88644	1.85179	10.4352	0
C10orf76	31.4945	41.3555	28.6987	27.9923	25.9096	19.4437	27.1314	20.6617
C10orf82	0	0	1.97922	0	0	0.925893	0	0
C10orf88	36.8935	37.8107	30.6779	42.2994	44.0463	47.2205	39.6537	43.6191
C10orf95	1.79968	5.90793	3.95844	0.62205	0	0	0	0
C10orf99	34.194	56.7161	0.989609	1.86615	11.6593	0.925893	19.8268	12.6266
C11orf1	102.582	132.338	144.483	154.891	148.98	180.549	114.787	113.639
C11orf24	494.013	431.279	188.026	210.875	221.527	175.92	324.534	356.988
C11orf31	288.849	243.407	286.987	222.072	259.096	293.508	314.099	242.201
C11orf44	0	0	0	0	0	2.77768	0	0
C11orf45	3.59937	2.36317	5.93766	4.9764	6.4774	9.25893	4.17407	5.73936
C11orf49	70.1877	46.0818	52.4493	49.764	54.4101	41.6652	42.7842	48.2106
C11orf53	2.69953	1.18159	0.989609	1.2441	5.18192	0	4.17407	1.14787
C11orf54	146.674	124.066	60.3662	59.7168	93.2745	86.108	78.2638	71.1681
C11orf57	71.9873	81.5294	103.909	80.8666	116.593	95.3669	103.308	90.6819
C11orf58	646.986	659.325	892.628	912.548	1027.32	1014.78	722.114	724.307
C11orf63	0	3.54476	1.97922	1.86615	0	0	0	0
C11orf65	0.899842	0	0.989609	1.2441	0	4.62946	0	3.44362
C11orf68	97.1829	75.6215	106.878	111.969	77.7288	61.1089	65.7416	65.4287
C11orf70	6.29889	10.6343	21.7714	19.9056	15.5458	27.7768	14.6092	14.9223
C11orf71	63.8888	140.609	99.9506	80.2445	60.8875	93.5152	88.699	53.95
C11orf72	136.776	98.0716	144.483	162.355	93.2745	85.1821	112.7	112.491
C11orf73	100.782	102.798	188.026	167.332	211.163	163.883	123.135	121.674
C11orf74	11.6979	20.087	17.813	21.1497	31.0915	22.2214	10.4352	17.2181
C11orf80	24.2957	20.087	18.8026	13.6851	19.4322	12.0366	19.8268	24.1053
C11orf84	218.662	146.517	225.631	177.284	235.777	191.66	225.4	272.046
C11orf86	39.593	20.087	5.93766	0.62205	7.77288	8.33303	9.39166	5.73936
C11orf91	4.49921	0	1.97922	3.11025	7.77288	4.62946	3.13055	2.29574
C11orf94	1.79968	0	0	0	0	0.925893	0	0
C11orf95	4.49921	4.72634	5.93766	10.5749	3.88644	5.55536	2.08703	5.73936
C11orf96	1.79968	0	0	0.62205	0	1.85179	0	0
C11orf97	0.899842	0	0.989609	0	1.29548	0	1.04352	0
C11orf98	0	0	0.989609	0	0	0	2.08703	1.14787
C12orf10	39.593	60.2609	109.847	67.8035	57.0011	79.6268	55.3064	71.1681
C12orf29	98.0828	105.161	114.795	121.3	168.412	189.808	103.308	114.787
C12orf40	0	0	0	0	2.59096	0	0	0
C12orf42	0	0	0	0	0	2.77768	0	0
C12orf43	36.8935	57.8977	56.4077	45.4097	53.1147	43.517	45.9148	64.2808
C12orf45	64.7886	57.8977	91.0441	75.8902	75.1378	112.033	86.6119	95.2734
C12orf49	353.638	243.407	297.872	321.6	266.869	243.51	256.705	291.56
C12orf4	20.6964	36.6291	25.7298	29.2364	47.9327	42.5911	42.7842	36.7319
C12orf50	0	0	0.989609	0	1.29548	0	0	0
C12orf56	1.79968	0	0	0	3.88644	1.85179	0	1.14787
C12orf57	165.571	200.87	173.182	139.339	185.254	196.289	135.657	141.188
C12orf60	0.899842	5.90793	2.96883	2.4882	9.06836	4.62946	1.04352	4.59149
C12orf65	24.2957	18.9054	31.6675	29.2364	41.4553	21.2955	25.0444	33.2883
C12orf66	55.7902	54.3529	44.5324	72.7799	46.6373	54.6277	48.0018	75.7596
C12orf73	14.3975	12.9974	12.8649	16.7954	15.5458	14.8143	9.39166	10.3308
C12orf75	1606.22	1388.36	970.807	892.02	1421.14	1392.54	1614.32	1417.62
C12orf76	24.2957	22.4501	24.7402	40.4333	27.2051	25.925	28.175	19.5138
C12orf77	0	1.18159	0.989609	1.86615	1.29548	0	0	0
C14orf105	26.0954	38.9923	68.2831	74.024	58.2966	61.1089	59.4805	56.2457
C14orf119	236.658	223.32	168.234	189.725	230.595	285.175	209.747	205.469
C14orf132	1.79968	2.36317	3.95844	0	1.29548	3.70357	0	1.14787
C14orf142	73.787	63.8056	59.3766	60.3389	72.5469	71.2937	56.3499	56.2457
C14orf159	53.0907	47.2634	68.2831	52.2522	41.4553	46.2946	43.8277	60.8372
C14orf166	214.162	202.051	261.257	219.584	246.141	293.508	162.789	206.617
C14orf169	50.3911	55.5345	45.522	47.2758	44.0463	46.2946	52.1759	61.9851
C14orf1	1359.66	1140.23	792.677	719.712	1351.19	1377.73	994.472	1073.26
C14orf28	55.7902	54.3529	22.761	29.2364	57.0011	51.85	27.1314	42.4713
C14orf2	759.466	816.475	628.402	509.459	901.654	942.559	778.464	781.701
C14orf37	7.19873	8.2711	7.91688	4.9764	6.4774	3.70357	5.21759	13.7745
C14orf79	8.99842	5.90793	6.92727	4.9764	1.29548	4.62946	13.5657	10.3308
C14orf80	6.29889	8.2711	9.89609	8.70871	1.29548	11.1107	6.2611	13.7745
C14orf93	17.097	12.9974	22.761	21.7718	22.0232	27.7768	11.4787	22.9574
C15orf39	26.9953	15.3606	15.8338	21.7718	12.9548	12.9625	10.4352	16.0702
C15orf40	69.2878	54.3529	55.4181	54.1184	79.0243	59.2571	61.5675	50.5064
C15orf41	32.3943	27.1765	32.6571	25.5041	41.4553	37.9616	44.8712	45.9149
C15orf48	206.964	55.5345	38.5948	43.5435	68.6604	41.6652	39.6537	32.1404
C15orf52	32.3943	20.087	43.5428	52.8743	27.2051	20.3696	32.349	26.4011
C15orf54	0	0	0.989609	0	0	0	0	2.29574
C15orf56	1.79968	0	1.97922	1.2441	0	1.85179	0	1.14787
C15orf57	152.973	174.875	145.473	146.182	174.89	159.254	138.788	160.702
C15orf59	0	0	0	0	1.29548	0.925893	0	0
C15orf61	60.2894	80.3478	56.4077	51.6302	75.1378	71.2937	67.8286	86.0904
C15orf62	0	2.36317	1.97922	1.86615	1.29548	0.925893	0	0
C15orf65	26.9953	38.9923	16.8234	9.95281	9.06836	25.925	11.4787	16.0702
C16orf13	102.582	124.066	95.9921	96.4178	102.343	108.329	101.221	119.379
C16orf45	56.69	34.266	72.2415	59.7168	25.9096	31.4803	50.0888	39.0277
C16orf46	20.6964	15.3606	21.7714	20.5277	10.3638	14.8143	12.5222	17.2181
C16orf52	100.782	87.4373	94.0129	90.1973	67.3649	86.108	85.5684	95.2734
C16orf58	359.037	462	449.283	403.089	430.099	342.58	319.316	245.645
C16orf59	7.19873	4.72634	1.97922	4.9764	5.18192	10.1848	5.21759	6.88723
C16orf62	44.9921	37.8107	41.5636	49.142	36.2734	33.3321	35.4796	28.6968
C16orf70	12.5978	25.9949	28.6987	43.5435	41.4553	21.2955	33.3926	28.6968
C16orf72	1087.91	915.729	797.625	943.651	1418.55	1333.29	1441.1	1377.45
C16orf74	10.7981	20.087	45.522	36.701	18.1367	28.7027	9.39166	14.9223
C16orf86	6.29889	0	0	0	0	0	0	0
C16orf87	5.39905	12.9974	7.91688	13.0631	25.9096	22.2214	18.7833	13.7745
C16orf91	32.3943	60.2609	52.4493	65.3153	99.7519	76.8491	66.7851	61.9851
C16orf95	12.5978	8.2711	10.8857	6.2205	3.88644	5.55536	11.4787	12.6266
C17orf100	62.0891	27.1765	33.6467	31.1025	29.796	23.1473	24.0009	29.8447
C17orf107	0	0	0	0	0	0	1.04352	1.14787
C17orf50	0	0	1.97922	4.9764	0	0.925893	1.04352	0
C17orf51	22.496	18.9054	13.8545	28.6143	12.9548	17.592	21.9139	9.18298
C17orf53	2.69953	1.18159	3.95844	4.35435	3.88644	1.85179	5.21759	9.18298
C17orf58	329.342	276.491	226.621	297.34	216.345	342.58	338.1	239.905
C17orf62	26.0954	36.6291	30.6779	26.7482	22.0232	21.2955	17.7398	33.2883
C17orf67	27.8951	15.3606	6.92727	6.2205	22.0232	12.0366	15.6528	17.2181
C17orf75	17.9968	24.8133	35.6259	19.2836	23.3186	23.1473	36.5231	24.1053
C17orf77	1.79968	0	0.989609	3.11025	2.59096	4.62946	3.13055	0
C17orf78	392.331	47.2634	3.95844	1.2441	1.29548	9.25893	4.17407	4.59149
C17orf80	65.6885	38.9923	75.2103	64.0712	71.2514	75.9232	45.9148	53.95
C17orf89	81.8856	95.7084	103.909	91.4414	112.707	125.921	118.961	128.562
C17orf96	10.7981	7.08951	0.989609	3.7323	7.77288	1.85179	9.39166	6.88723
C17orf97	45.8919	66.1688	42.5532	62.8271	32.387	44.4428	46.9583	61.9851
C17orf98	1.79968	0	0	0	0	0	0	0
C17orf99	0	1.18159	0	0	0	0.925893	2.08703	0
C18orf21	23.3959	33.0844	26.7195	31.1025	47.9327	37.9616	30.262	44.767
C18orf25	61.1892	50.8082	65.3142	61.583	62.183	68.5161	49.0453	47.0628
C18orf32	0.899842	7.08951	3.95844	5.59845	1.29548	2.77768	2.08703	3.44362
C18orf54	59.3896	62.624	44.5324	26.1261	47.9327	47.2205	62.611	61.9851
C18orf61	0.899842	1.18159	1.97922	4.9764	1.29548	5.55536	5.21759	0
C18orf63	1.79968	0	0.989609	0	0	0	1.04352	0
C18orf8	34.194	37.8107	37.6052	40.4333	24.6141	33.3321	32.349	41.3234
C19orf12	51.291	37.8107	54.4285	51.0081	45.3418	41.6652	49.0453	45.9149
C19orf18	0	0	0	2.4882	5.18192	1.85179	5.21759	1.14787
C19orf24	41.3927	41.3555	56.4077	49.764	46.6373	40.7393	39.6537	48.2106
C19orf25	60.2894	66.1688	40.574	55.9845	47.9327	34.258	34.4361	72.3159
C19orf33	66.5883	53.1713	116.774	73.402	107.525	124.996	54.2629	64.2808
C19orf43	485.915	513.99	392.875	306.049	428.804	408.319	389.232	407.495
C19orf44	0	0	0.989609	0.62205	3.88644	6.48125	2.08703	0
C19orf45	5.39905	4.72634	1.97922	2.4882	5.18192	0.925893	2.08703	4.59149
C19orf47	23.3959	29.5396	15.8338	24.26	31.0915	31.4803	28.175	36.7319
C19orf48	71.9873	82.711	76.1999	77.7563	69.9559	95.3669	85.5684	150.371
C19orf52	61.1892	80.3478	61.3558	45.4097	63.4785	58.3312	49.0453	50.5064
C19orf53	264.553	304.849	291.935	306.671	325.165	349.062	266.097	267.454
C19orf54	44.0922	42.5371	33.6467	42.2994	22.0232	29.6286	44.8712	32.1404
C19orf57	0.899842	3.54476	0	2.4882	0	2.77768	3.13055	2.29574
C19orf60	89.0843	108.706	69.2727	82.7327	76.4333	86.108	113.743	95.2734
C19orf66	358.137	285.944	214.745	190.969	186.549	222.214	218.095	229.574
C19orf68	5.39905	3.54476	2.96883	6.2205	1.29548	1.85179	3.13055	1.14787
C19orf70	125.078	140.609	113.805	95.1737	142.503	129.625	145.049	126.266
C19orf73	3.59937	3.54476	6.92727	8.70871	2.59096	0	3.13055	11.4787
C1D	76.4866	73.2583	61.3558	72.7799	88.0926	85.1821	64.6981	68.8723
C1GALT1C1L	0	0	0.989609	0.62205	0	3.70357	0	4.59149
C1GALT1C1	121.479	112.251	111.826	113.835	159.344	159.254	84.5249	95.2734
C1GALT1	458.019	464.363	309.748	316.002	529.851	508.315	482.105	459.149
C1QBP	237.558	302.486	302.82	271.836	283.71	312.026	247.314	311.073
C1QL1	5.39905	0	0	0.62205	2.59096	0	4.17407	0
C1QTNF1	26.0954	10.6343	12.8649	21.1497	7.77288	13.8884	7.30462	13.7745
C1QTNF2	0	0	0.989609	0.62205	2.59096	0	1.04352	2.29574
C1QTNF3	8.99842	5.90793	5.93766	6.84256	6.4774	7.40714	1.04352	6.88723
C1QTNF6	4.49921	5.90793	5.93766	13.6851	6.4774	1.85179	7.30462	4.59149
C1RL-AS1	0	0	0	0.62205	0	0.925893	1.04352	4.59149
C1RL	75.5867	38.9923	39.5844	43.5435	24.6141	23.1473	35.4796	37.8798
C1R	0	0	0	0	0	0.925893	1.04352	2.29574
C1S	0.899842	0	0	1.2441	2.59096	0	2.08703	1.14787
C1orf101	0	1.18159	1.97922	0	0	0	0	0
C1orf105	0	0	0.989609	0	1.29548	2.77768	3.13055	2.29574
C1orf106	511.11	521.079	429.491	449.12	454.713	374.987	444.538	456.853
C1orf109	17.9968	25.9949	31.6675	34.2128	33.6825	27.7768	22.9574	27.5489
C1orf112	8.09858	10.6343	6.92727	1.2441	1.29548	4.62946	11.4787	6.88723
C1orf115	60.2894	38.9923	17.813	23.6379	18.1367	24.0732	42.7842	51.6542
C1orf116	458.919	313.12	283.028	291.742	308.324	330.544	271.314	265.158
C1orf122	241.158	291.852	244.434	213.363	243.55	205.548	193.051	207.765
C1orf123	84.5851	109.887	110.836	113.213	102.343	117.588	79.3073	105.604
C1orf131	66.5883	101.616	69.2727	74.6461	128.252	125.921	70.9592	111.344
C1orf132	1.79968	0	3.95844	6.2205	0	0.925893	2.08703	2.29574
C1orf140	0.899842	0	1.97922	0	2.59096	1.85179	0	1.14787
C1orf159	8.09858	4.72634	3.95844	6.84256	6.4774	4.62946	5.21759	6.88723
C1orf162	1.79968	3.54476	6.92727	4.9764	19.4322	36.1098	20.8703	19.5138
C1orf168	0	0	0	0.62205	1.29548	0	0	0
C1orf174	97.1829	77.9846	109.847	112.591	110.116	93.5152	90.786	99.8649
C1orf186	4.49921	5.90793	4.94805	5.59845	10.3638	2.77768	5.21759	3.44362
C1orf189	0.899842	0	0	0	0	0	0	1.14787
C1orf198	422.926	343.841	471.054	472.136	291.483	394.43	355.839	375.354
C1orf210	152.973	141.79	125.68	95.1737	95.8655	100.922	104.352	130.857
C1orf216	0.899842	1.18159	0.989609	1.2441	2.59096	0.925893	0	2.29574
C1orf21	363.536	301.304	181.099	154.269	256.505	239.806	236.878	265.158
C1orf220	0	3.54476	2.96883	0.62205	3.88644	0	3.13055	3.44362
C1orf226	20.6964	36.6291	32.6571	21.7718	38.8644	16.6661	25.0444	20.6617
C1orf233	116.979	187.872	61.3558	70.9138	49.2282	45.3687	85.5684	109.048
C1orf27	133.177	133.519	142.504	149.292	183.958	153.698	138.788	154.963
C1orf35	17.9968	11.8159	26.7195	22.3938	24.6141	12.9625	14.6092	21.8096
C1orf43	3145.85	3163.1	3414.15	3027.52	3924.01	3986.89	2961.5	2827.21
C1orf50	21.5962	8.2711	15.8338	15.5513	22.0232	27.7768	29.2185	18.366
C1orf52	55.7902	59.0793	77.1895	94.5517	117.889	95.3669	87.6554	74.6117
C1orf53	59.3896	53.1713	38.5948	37.9451	55.7056	58.3312	38.6101	65.4287
C1orf54	3.59937	1.18159	1.97922	3.7323	11.6593	4.62946	0	0
C1orf56	58.4897	49.6266	66.3038	72.1579	36.2734	47.2205	57.3934	37.8798
C1orf74	5.39905	7.08951	9.89609	9.95281	18.1367	5.55536	5.21759	14.9223
C1orf95	0.899842	0	1.97922	0.62205	0	0	0	2.29574
C20orf194	11.6979	5.90793	1.97922	8.08666	11.6593	3.70357	7.30462	5.73936
C20orf195	5.39905	2.36317	0.989609	0.62205	0	1.85179	4.17407	8.0351
C20orf196	8.09858	14.179	4.94805	7.46461	15.5458	11.1107	18.7833	10.3308
C20orf203	0	0	0.989609	0	0	0	1.04352	0
C20orf24	0	2.36317	0.989609	1.86615	2.59096	1.85179	0	1.14787
C20orf27	87.2847	161.877	131.618	128.142	75.1378	108.329	122.092	107.9
C20orf96	17.9968	10.6343	10.8857	8.08666	5.18192	3.70357	8.34814	10.3308
C21orf2	8.99842	11.8159	6.92727	6.2205	6.4774	8.33303	8.34814	5.73936
C21orf58	11.6979	5.90793	7.91688	6.84256	5.18192	7.40714	9.39166	5.73936
C21orf59	179.968	163.059	222.662	187.237	174.89	180.549	179.485	150.371
C21orf62-AS1	0.899842	1.18159	0	0	0	0.925893	0	0
C21orf62	0.899842	0	1.97922	0	1.29548	0	1.04352	0
C21orf91	21.5962	20.087	25.7298	29.2364	38.8644	42.5911	30.262	24.1053
C22orf23	0	0	0	1.2441	1.29548	3.70357	2.08703	1.14787
C22orf29	107.081	103.98	115.784	138.717	66.0695	74.0714	75.1332	72.3159
C22orf39	81.8856	95.7084	100.94	75.2681	88.0926	102.774	79.3073	95.2734
C22orf46	4.49921	1.18159	0	3.7323	0	0.925893	2.08703	5.73936
C2CD2L	26.9953	27.1765	11.8753	14.3072	3.88644	15.7402	27.1314	13.7745
C2CD2	26.9953	30.7212	45.522	47.2758	42.7508	24.0732	19.8268	32.1404
C2CD3	23.3959	34.266	54.4285	39.1892	24.6141	30.5545	36.5231	44.767
C2CD4A	22.496	25.9949	1.97922	2.4882	5.18192	4.62946	5.21759	8.0351
C2CD4B	3.59937	5.90793	3.95844	1.2441	1.29548	0.925893	0	0
C2CD4D	0.899842	1.18159	1.97922	3.11025	1.29548	4.62946	2.08703	0
C2CD5	117.879	92.1637	96.9817	111.347	102.343	114.811	87.6554	105.604
C2	3.59937	1.18159	0	0	0	0	0	0
C2orf15	12.5978	29.5396	19.7922	16.7954	16.8412	7.40714	22.9574	10.3308
C2orf27A	0	0	0	0	1.29548	0.925893	0	0
C2orf40	0.899842	0	0	0.62205	0	0	0	0
C2orf42	57.5899	68.532	50.4701	82.1107	90.6836	95.3669	84.5249	71.1681
C2orf47	125.978	126.43	160.317	138.717	155.458	200.919	156.528	144.632
C2orf48	0.899842	0	1.97922	0.62205	0	0	0	2.29574
C2orf49	46.7918	87.4373	80.1584	79.6225	106.229	135.18	74.0897	82.6468
C2orf54	55.7902	48.445	96.9817	94.5517	75.1378	99.0705	109.569	106.752
C2orf66	0.899842	1.18159	0.989609	3.11025	0	2.77768	3.13055	0
C2orf68	682.98	655.78	624.444	654.397	681.422	694.419	608.371	858.608
C2orf69	346.439	275.309	253.34	279.301	259.096	248.139	293.228	306.482
C2orf70	0.899842	0	0.989609	3.7323	5.18192	0	3.13055	0
C2orf72	144.875	129.974	45.522	59.0948	54.4101	91.6634	85.5684	86.0904
C2orf73	0	0	1.97922	2.4882	0	0.925893	0	0
C2orf74	0	0	0	0	2.59096	0	1.04352	0
C2orf76	211.463	161.877	209.797	166.087	259.096	335.173	170.093	190.547
C2orf81	0	2.36317	6.92727	1.2441	2.59096	1.85179	2.08703	5.73936
C2orf82	22.496	12.9974	7.91688	8.70871	11.6593	16.6661	8.34814	14.9223
C2orf88	142.175	142.972	5.93766	10.5749	41.4553	31.4803	132.527	117.083
C2orf91	0.899842	0	2.96883	0.62205	0	0.925893	1.04352	3.44362
C3	0	1.18159	0	0	0	1.85179	0	0
C3orf14	60.2894	48.445	69.2727	62.8271	67.3649	75.9232	66.7851	57.3936
C3orf17	58.4897	87.4373	90.0545	82.1107	90.6836	97.2187	70.9592	79.2032
C3orf18	0	1.18159	0	0	1.29548	0	0	1.14787
C3orf33	35.9937	14.179	40.574	36.0789	40.1599	30.5545	28.175	37.8798
C3orf35	2.69953	1.18159	4.94805	4.35435	9.06836	7.40714	0	0
C3orf38	107.981	48.445	104.899	85.2209	123.071	119.44	104.352	104.456
C3orf52	17.097	33.0844	64.3246	56.6066	28.5005	39.8134	22.9574	34.4362
C3orf58	100.782	90.9821	75.2103	80.8666	85.5016	78.7009	70.9592	87.2383
C3orf62	48.5915	46.0818	77.1895	123.166	119.184	98.1446	53.2194	59.6893
C3orf67	0	0	0	0.62205	0	1.85179	4.17407	2.29574
C3orf70	25.1956	24.8133	11.8753	14.3072	11.6593	15.7402	10.4352	20.6617
C4BPB	80.9858	62.624	40.574	39.1892	63.4785	78.7009	54.2629	51.6542
C4orf19	54.8904	49.6266	57.3973	54.7404	67.3649	55.5536	59.4805	72.3159
C4orf32	9.89826	23.6317	37.6052	42.9215	24.6141	16.6661	19.8268	22.9574
C4orf33	26.0954	34.266	20.7818	17.4174	34.9779	33.3321	25.0444	24.1053
C4orf36	0.899842	0	0	0	1.29548	0	0	0
C4orf3	787.362	474.997	375.062	342.128	358.848	418.503	388.188	281.229
C4orf46	43.1924	35.4476	27.7091	26.1261	50.5237	35.1839	62.611	72.3159
C4orf47	1.79968	0	0.989609	0	0	0	2.08703	1.14787
C4orf48	307.746	329.662	185.057	176.662	183.958	224.066	192.007	228.427
C5AR1	17.9968	9.45268	6.92727	20.5277	6.4774	5.55536	10.4352	14.9223
C5	2.69953	3.54476	11.8753	6.84256	6.4774	7.40714	11.4787	10.3308
C5orf15	431.924	470.271	453.241	421.75	490.987	482.39	436.19	440.783
C5orf17	1.79968	0	9.89609	1.86615	3.88644	0	5.21759	1.14787
C5orf22	237.558	230.409	343.394	314.135	316.097	362.024	325.577	281.229
C5orf24	682.98	900.368	953.984	1053.75	950.882	962.002	713.766	778.257
C5orf28	51.291	53.1713	57.3973	63.4491	71.2514	90.7375	79.3073	70.0202
C5orf30	53.0907	67.3504	43.5428	54.1184	69.9559	56.4795	56.3499	67.7245
C5orf34	3.59937	1.18159	0.989609	3.11025	3.88644	6.48125	3.13055	6.88723
C5orf38	0	0	0	0.62205	1.29548	0	1.04352	2.29574
C5orf42	5.39905	8.2711	31.6675	14.3072	23.3186	16.6661	16.6963	13.7745
C5orf47	0	0	1.97922	0	0	0	0	0
C5orf51	254.655	250.496	254.33	251.93	257.8	328.692	204.529	268.602
C5orf56	6.29889	5.90793	9.89609	19.2836	10.3638	8.33303	3.13055	4.59149
C5orf63	37.7934	30.7212	36.6156	26.7482	31.0915	43.517	26.0879	21.8096
C5orf66	0	2.36317	0.989609	0.62205	0	0	0	0
C6	0	0	4.94805	0	1.29548	1.85179	1.04352	0
C6orf106	70.1877	77.9846	51.4597	52.8743	57.0011	45.3687	66.7851	64.2808
C6orf120	82.7854	81.5294	104.899	100.15	88.0926	93.5152	91.8295	87.2383
C6orf132	111.58	113.432	170.213	155.513	72.5469	67.5902	130.44	122.822
C6orf136	150.274	122.885	92.0337	107.615	66.0695	85.1821	140.875	118.231
C6orf141	6.29889	0	23.7506	10.5749	2.59096	11.1107	25.0444	13.7745
C6orf15	14.3975	7.08951	15.8338	13.6851	5.18192	8.33303	3.13055	0
C6orf163	9.89826	3.54476	0.989609	2.4882	0	0.925893	1.04352	1.14787
C6orf1	20.6964	20.087	23.7506	19.9056	16.8412	26.8509	15.6528	21.8096
C6orf203	87.2847	100.435	93.0233	89.5753	124.366	136.106	89.7425	121.674
C6orf222	8.09858	12.9974	14.8441	11.819	16.8412	10.1848	17.7398	17.2181
C6orf223	208.763	89.8005	40.574	34.2128	49.2282	50.9241	73.0462	73.4638
C6orf226	16.1972	16.5422	28.6987	30.4805	11.6593	27.7768	21.9139	24.1053
C6orf25	0	0	0.989609	1.2441	0	0	1.04352	0
C6orf47	38.6932	30.7212	37.6052	30.4805	28.5005	19.4437	29.2185	37.8798
C6orf48	180.868	159.514	372.093	342.128	471.555	460.169	264.01	284.672
C6orf52	5.39905	4.72634	2.96883	8.70871	7.77288	23.1473	7.30462	9.18298
C6orf58	0	0	0	0	1.29548	2.77768	1.04352	0
C6orf62	519.209	565.979	531.42	531.853	562.238	489.797	581.239	612.964
C6orf89	186.267	139.427	139.535	151.158	132.139	109.255	103.308	114.787
C6orf99	3.59937	3.54476	1.97922	3.7323	5.18192	2.77768	9.39166	8.0351
C7	1.79968	0	1.97922	1.86615	1.29548	0.925893	1.04352	3.44362
C7orf13	24.2957	38.9923	26.7195	37.323	29.796	37.9616	49.0453	33.2883
C7orf25	36.8935	35.4476	37.6052	37.323	47.9327	43.517	46.9583	43.6191
C7orf26	31.4945	35.4476	22.761	29.2364	24.6141	15.7402	26.0879	26.4011
C7orf31	4.49921	11.8159	2.96883	1.2441	1.29548	0	1.04352	2.29574
C7orf43	44.9921	38.9923	23.7506	36.0789	40.1599	30.5545	33.3926	34.4362
C7orf49	7.19873	3.54476	10.8857	14.9292	7.77288	12.0366	13.5657	6.88723
C7orf50	135.876	170.148	199.901	209.631	145.094	175.92	166.963	258.271
C7orf55-LUC7L2	0	1.18159	0	0	0	0	1.04352	0
C7orf55	26.0954	29.5396	22.761	25.5041	25.9096	21.2955	21.9139	26.4011
C7orf61	0	0	3.95844	1.2441	1.29548	0.925893	1.04352	2.29574
C7orf73	414.827	438.368	435.428	357.679	446.94	454.613	392.362	400.607
C8G	1.79968	0	0	0	0	0	0	2.29574
C8orf31	0	0	4.94805	0.62205	0	4.62946	3.13055	0
C8orf33	211.463	250.496	251.361	277.435	183.958	185.179	248.357	160.702
C8orf34-AS1	3.59937	1.18159	2.96883	1.2441	5.18192	1.85179	2.08703	1.14787
C8orf37-AS1	0	1.18159	0	0	0	0	2.08703	0
C8orf37	8.99842	15.3606	12.8649	13.0631	10.3638	20.3696	12.5222	27.5489
C8orf44	0.899842	0	3.95844	3.7323	0	0.925893	1.04352	5.73936
C8orf46	0.899842	1.18159	4.94805	4.35435	7.77288	1.85179	6.2611	0
C8orf48	0	0	0.989609	1.2441	0	0.925893	0	0
C8orf4	346.439	225.683	282.039	241.356	408.076	429.614	307.838	212.356
C8orf58	17.9968	16.5422	16.8234	13.0631	14.2503	20.3696	10.4352	13.7745
C8orf59	152.973	205.596	225.631	196.568	198.208	233.325	162.789	165.294
C8orf76	56.69	67.3504	48.4909	62.205	72.5469	73.1455	33.3926	30.9925
C8orf82	154.773	140.609	67.2934	53.4963	63.4785	62.0348	102.265	113.639
C8orf88	0	0	0	0	0	0.925893	0	3.44362
C9orf114	8.99842	9.45268	20.7818	22.3938	15.5458	20.3696	18.7833	17.2181
C9orf116	18.8967	33.0844	33.6467	19.9056	49.2282	50.9241	29.2185	34.4362
C9orf142	75.5867	63.8056	69.2727	58.4727	73.8423	72.2196	96.0036	75.7596
C9orf152	720.773	896.823	930.233	839.768	620.535	599.053	499.845	649.696
C9orf163	0.899842	0	0.989609	0.62205	0	0.925893	1.04352	0
C9orf16	148.474	246.951	203.86	191.592	194.322	160.179	152.354	175.624
C9orf24	11.6979	7.08951	4.94805	0.62205	2.59096	4.62946	0	0
C9orf3	25.1956	21.2685	41.5636	44.1656	31.0915	40.7393	30.262	21.8096
C9orf40	143.975	160.696	72.2415	68.4256	62.183	83.3303	104.352	133.153
C9orf43	0	2.36317	1.97922	2.4882	0	0	0	0
C9orf57	0.899842	0	0	0	2.59096	0	0	0
C9orf64	675.781	587.248	492.826	487.688	431.395	491.649	574.978	645.104
C9orf66	0	0	2.96883	0	0	0	0	0
C9orf69	75.5867	72.0767	53.4389	56.6066	33.6825	41.6652	55.3064	42.4713
C9orf72	25.1956	21.2685	31.6675	26.1261	49.2282	50.9241	38.6101	45.9149
C9orf78	274.452	261.13	331.519	334.041	265.573	298.137	272.358	280.081
C9orf84	0	0	0.989609	0	1.29548	0	3.13055	0
C9orf85	31.4945	25.9949	56.4077	37.323	38.8644	26.8509	32.349	28.6968
C9orf91	9.89826	11.8159	12.8649	16.1733	9.06836	12.0366	10.4352	13.7745
CA11	1.79968	5.90793	3.95844	3.11025	2.59096	0.925893	2.08703	5.73936
CA12	1367.76	1332.83	1082.63	1143.95	1027.32	1009.22	944.383	966.508
CA13	46.7918	31.9028	49.4805	36.701	33.6825	29.6286	36.5231	28.6968
CA14	0.899842	1.18159	7.91688	3.7323	3.88644	6.48125	0	4.59149
CA1	74.6869	106.343	0.989609	1.86615	3.88644	6.48125	30.262	12.6266
CA2	35.0938	66.1688	21.7714	18.0395	51.8192	26.8509	48.0018	42.4713
CA3-AS1	31.4945	60.2609	17.813	30.4805	37.5689	15.7402	30.262	21.8096
CA3	2.69953	1.18159	0.989609	0.62205	2.59096	0	4.17407	0
CA5BP1	1.79968	3.54476	0	1.86615	0	2.77768	1.04352	2.29574
CA5B	5.39905	7.08951	3.95844	4.35435	2.59096	4.62946	11.4787	5.73936
CA7	0	0	0	0	0	0	2.08703	0
CA8	7.19873	10.6343	6.92727	3.11025	2.59096	0.925893	2.08703	4.59149
CA9	156.572	14.179	85.1064	48.5199	15.5458	18.5179	5.21759	4.59149
CAAP1	350.038	380.47	365.166	350.214	437.872	379.616	316.186	285.82
CAB39L	48.5915	44.9002	43.5428	46.0317	50.5237	57.4053	42.7842	33.2883
CAB39	323.043	295.396	281.049	260.639	378.28	305.545	373.579	283.524
CABIN1	69.2878	43.7187	53.4389	44.7876	27.2051	30.5545	53.2194	51.6542
CABLES1	155.673	124.066	214.745	218.962	165.821	147.217	142.962	156.111
CABLES2	27.8951	59.0793	38.5948	44.1656	54.4101	21.2955	39.6537	52.8021
CABP1	17.097	11.8159	6.92727	7.46461	9.06836	4.62946	4.17407	14.9223
CABP4	3.59937	1.18159	1.97922	1.86615	1.29548	1.85179	2.08703	1.14787
CABYR	0.899842	0	0	0	0	0.925893	1.04352	0
CACFD1	49.4913	66.1688	32.6571	31.1025	24.6141	15.7402	55.3064	42.4713
CACHD1	4.49921	3.54476	4.94805	9.33076	11.6593	7.40714	14.6092	11.4787
CACNA1A	0.899842	0	1.97922	0.62205	0	0	2.08703	0
CACNA1C-AS2	0.899842	0	0	0	0	0	1.04352	0
CACNA1C	0.899842	0	0	0	1.29548	0	0	2.29574
CACNA1D	2.69953	4.72634	3.95844	1.86615	0	2.77768	5.21759	5.73936
CACNA1G	0	0	0	0.62205	0	1.85179	1.04352	1.14787
CACNA2D1	0	0	0.989609	0	0	0	1.04352	0
CACNA2D2	0.899842	0	0	1.86615	0	0	0	1.14787
CACNA2D3	23.3959	21.2685	12.8649	18.0395	14.2503	24.9991	19.8268	10.3308
CACNA2D4	3.59937	2.36317	1.97922	0.62205	0	1.85179	3.13055	1.14787
CACNB1	5.39905	1.18159	1.97922	4.9764	0	1.85179	3.13055	3.44362
CACNB2	1.79968	1.18159	1.97922	0	2.59096	0	1.04352	2.29574
CACNB3	35.9937	33.0844	33.6467	27.3702	28.5005	18.5179	13.5657	27.5489
CACNB4	0	4.72634	2.96883	1.2441	1.29548	1.85179	5.21759	0
CACNG2	0	0	0.989609	0.62205	0	0.925893	1.04352	0
CACNG4	12.5978	12.9974	31.6675	27.9923	9.06836	12.9625	12.5222	13.7745
CACNG6	0	0	6.92727	7.46461	0	3.70357	1.04352	2.29574
CACNG8	8.09858	4.72634	15.8338	21.7718	5.18192	0.925893	12.5222	8.0351
CACTIN	134.976	111.069	161.306	154.269	130.843	106.478	162.789	140.04
CACUL1	168.27	142.972	166.254	164.221	137.321	167.587	175.311	159.554
CACYBP	481.415	584.885	804.553	755.791	1058.41	1045.33	751.332	758.743
CADM1	73.787	76.803	72.2415	55.3625	55.7056	44.4428	68.8721	78.0553
CADM2	0	1.18159	0.989609	0	0	0	0	0
CADM3	0	0	0	1.2441	0	0	0	0
CADM4	13.4976	15.3606	25.7298	24.26	9.06836	8.33303	19.8268	12.6266
CADPS2	201.565	244.588	243.444	182.261	291.483	242.584	210.79	183.66
CADPS	458.019	319.028	185.057	194.702	152.867	258.324	284.88	288.116
CAD	29.6948	37.8107	42.5532	60.3389	19.4322	31.4803	44.8712	60.8372
CAHM	1.79968	0	2.96883	1.2441	0	0	0	2.29574
CALB2	105.281	108.706	177.14	153.024	117.889	125.921	114.787	162.998
CALCA	0	0	0	0	0	1.85179	0	1.14787
CALCB	0	0	3.95844	3.7323	1.29548	0	0	1.14787
CALCOCO1	86.3848	107.524	82.1376	64.6933	99.7519	73.1455	54.2629	75.7596
CALCOCO2	207.863	231.591	177.14	152.402	224.118	220.362	172.18	191.695
CALCR	0	1.18159	0	1.2441	5.18192	0	4.17407	2.29574
CALD1	1.79968	0	5.93766	8.70871	0	2.77768	3.13055	0
CALHM1	1.79968	1.18159	4.94805	1.86615	0	0.925893	2.08703	2.29574
CALM1	5207.38	5380.94	3510.14	3375.25	4089.83	4395.21	4442.25	4507.69
CALM2	9402.45	9114.75	7888.18	6661.54	8416.73	8627.47	8860.51	8877.64
CALM3	308.646	348.568	224.641	233.269	203.39	223.14	296.359	304.186
CALML4	701.877	656.961	259.278	229.537	532.442	577.757	569.76	516.542
CALR3	0	1.18159	0.989609	0	0	0	1.04352	0
CALR	822.455	797.57	716.477	625.783	874.449	910.152	903.686	882.714
CALU	314.045	320.21	289.956	271.836	323.87	343.506	333.926	389.129
CAMK1D	6.29889	2.36317	13.8545	9.33076	6.4774	9.25893	0	6.88723
CAMK1G	0	0	0.989609	0.62205	0	0	0	0
CAMK1	29.6948	33.0844	38.5948	26.7482	19.4322	23.1473	46.9583	39.0277
CAMK2B	0.899842	0	0	2.4882	5.18192	0	0	0
CAMK2D	281.65	268.22	182.088	209.009	278.528	285.175	223.313	218.096
CAMK2G	232.159	166.604	148.441	180.395	161.935	166.661	149.223	148.075
CAMK2N1	3222.33	2777.91	1601.19	1473.64	1419.85	1486.06	2132.95	1499.12
CAMK2N2	0.899842	2.36317	0.989609	0	1.29548	1.85179	1.04352	4.59149
CAMK4	0	0	0	1.2441	1.29548	0	0	2.29574
CAMKK1	0	0	1.97922	0.62205	0	0.925893	0	0
CAMKK2	502.112	277.673	488.867	431.081	329.052	220.362	427.842	332.883
CAMKMT	127.778	98.0716	142.504	136.851	137.321	149.069	101.221	81.4989
CAMLG	115.18	112.251	147.452	115.701	147.685	113.885	92.873	122.822
CAMSAP1	35.0938	27.1765	35.6259	51.6302	32.387	35.1839	32.349	50.5064
CAMSAP2	36.8935	41.3555	50.4701	65.9374	71.2514	64.8125	58.437	58.5415
CAMSAP3	127.778	101.616	108.857	137.473	98.4564	95.3669	154.441	148.075
CAMTA1	374.334	385.197	347.353	296.096	427.508	384.245	340.187	344.362
CAMTA2	71.9873	68.532	59.3766	58.4727	38.8644	34.258	51.1323	59.6893
CAND1	257.355	268.22	313.706	265.616	300.551	310.174	255.662	295.003
CANT1	722.573	727.857	576.942	506.349	506.532	570.35	626.11	549.831
CANX	1911.26	2018.15	1761.5	1665.85	1785.17	2245.29	1840.76	1753.95
CAP1	3063.06	2417.52	2480.95	2077.03	2483.43	2419.36	2528.44	2175.22
CAP2	49.4913	47.2634	122.712	123.788	164.526	121.292	96.0036	105.604
CAPG	71.9873	73.2583	129.639	113.213	123.071	109.255	43.8277	59.6893
CAPN10-AS1	2.69953	4.72634	2.96883	4.35435	1.29548	3.70357	3.13055	4.59149
CAPN10	11.6979	15.3606	10.8857	18.6615	2.59096	12.0366	22.9574	18.366
CAPN12	0	1.18159	2.96883	2.4882	0	1.85179	0	0
CAPN13	0	1.18159	2.96883	1.86615	0	0	0	0
CAPN15	1579.22	1360	1325.09	1535.84	782.47	733.307	1238.65	1060.63
CAPN1	286.15	256.404	243.444	269.348	234.482	218.511	199.312	350.101
CAPN2	627.19	578.977	921.326	870.249	603.693	623.126	610.458	576.232
CAPN3	1.79968	0	0.989609	1.86615	0	2.77768	1.04352	2.29574
CAPN5	521.008	535.258	429.491	467.16	413.258	332.395	394.45	313.369
CAPN6	78.2862	55.5345	105.888	86.465	63.4785	71.2937	64.6981	91.8298
CAPN7	110.681	100.435	136.566	114.457	182.663	185.179	142.962	153.815
CAPN8	170.07	99.2532	129.639	187.237	89.3881	83.3303	94.9601	70.0202
CAPN9	0	2.36317	6.92727	3.11025	15.5458	3.70357	0	0
CAPNS1	8995.72	8935.15	5901.04	5395.04	6623.79	6064.6	6105.62	5765.76
CAPNS2	0	0	0	0	3.88644	0	0	0
CAPRIN1	691.978	732.583	932.212	914.414	813.561	937.929	804.552	875.826
CAPRIN2	44.9921	55.5345	122.712	139.339	86.7971	82.4044	62.611	61.9851
CAPS2	2.69953	2.36317	2.96883	3.11025	7.77288	1.85179	2.08703	0
CAPS	8.09858	8.2711	4.94805	11.819	9.06836	2.77768	5.21759	3.44362
CAPZA1	1610.72	1397.82	1506.19	1244.1	1717.81	1625.87	1371.18	1233.96
CAPZA2	6377.18	5497.92	5027.22	4258.56	7038.34	6224.78	4998.45	5222.82
CAPZB	1882.47	1988.61	1690.25	1427.61	1608.99	1494.39	1767.72	1449.76
CARD10	108.881	76.803	78.1791	103.26	63.4785	56.4795	70.9592	82.6468
CARD11	9.89826	10.6343	13.8545	21.1497	11.6593	9.25893	11.4787	16.0702
CARD14	2.69953	4.72634	3.95844	0.62205	0	1.85179	1.04352	3.44362
CARD19	141.275	160.696	125.68	93.3076	154.162	148.143	132.527	125.118
CARD6	32.3943	38.9923	47.5013	49.764	51.8192	47.2205	30.262	44.767
CARD8-AS1	2.69953	3.54476	2.96883	6.84256	6.4774	3.70357	12.5222	3.44362
CARD8	62.9889	48.445	44.5324	49.142	50.5237	42.5911	67.8286	49.3585
CARF	3.59937	8.2711	12.8649	4.9764	11.6593	6.48125	29.2185	6.88723
CARHSP1	107.081	106.343	102.919	78.3784	104.934	105.552	114.787	119.379
CARM1	160.172	190.235	135.576	134.363	111.411	117.588	173.224	184.807
CARMIL2	0	0	0.989609	0	2.59096	3.70357	1.04352	1.14787
CARMIL3	0.899842	0	0	1.2441	0	0.925893	0	0
CARNMT1	87.2847	113.432	75.2103	114.457	102.343	137.032	136.701	114.787
CARNS1	5.39905	3.54476	0	1.2441	0	6.48125	2.08703	2.29574
CARS2	55.7902	75.6215	71.2519	62.205	51.8192	54.6277	46.9583	45.9149
CARS	94.4834	83.8926	95.9921	111.347	114.002	109.255	103.308	109.048
CASC10	0	0	0.989609	0.62205	0	0	0	0
CASC16	8.99842	3.54476	2.96883	0	3.88644	2.77768	7.30462	1.14787
CASC19	0	1.18159	0.989609	0	1.29548	0	0	0
CASC1	0	0	0.989609	0.62205	0	0	0	0
CASC21	0	0	0	0	0	0	0	2.29574
CASC2	8.99842	21.2685	15.8338	11.1969	18.1367	15.7402	22.9574	9.18298
CASC3	123.278	141.79	170.213	180.395	126.957	139.81	137.744	135.449
CASC4	512.91	431.279	393.865	376.963	437.872	454.613	364.188	312.221
CASC5	14.3975	8.2711	10.8857	12.441	11.6593	9.25893	13.5657	27.5489
CASC8	3.59937	5.90793	8.90649	6.84256	6.4774	4.62946	4.17407	1.14787
CASD1	131.377	137.064	206.828	190.969	229.3	224.992	188.877	154.963
CASKIN2	8.09858	8.2711	19.7922	7.46461	5.18192	4.62946	8.34814	12.6266
CASK	383.333	400.557	263.236	322.844	244.846	318.507	291.141	361.58
CASP10	22.496	35.4476	28.6987	33.5907	36.2734	44.4428	25.0444	41.3234
CASP16P	6.29889	1.18159	0	0.62205	0	0.925893	5.21759	3.44362
CASP1	0.899842	1.18159	0	0.62205	0	0.925893	1.04352	0
CASP2	270.852	235.135	243.444	279.301	172.299	167.587	222.269	343.214
CASP3	99.8824	75.6215	57.3973	67.8035	86.7971	90.7375	60.524	86.0904
CASP4	45.8919	70.8951	75.2103	65.3153	86.7971	94.441	72.0027	57.3936
CASP5	3.59937	1.18159	0	1.2441	0	0	4.17407	1.14787
CASP6	271.752	300.123	235.527	213.363	268.164	225.918	240.009	264.011
CASP7	1424.45	1252.48	746.166	711.626	1048.04	1066.63	1042.47	952.734
CASP8AP2	92.6837	80.3478	69.2727	88.9532	95.8655	84.2562	76.1768	74.6117
CASP8	128.677	120.522	189.015	190.969	230.595	191.66	273.402	190.547
CASP9	71.0875	87.4373	46.5116	59.0948	64.774	79.6268	77.2203	82.6468
CASR	0	0	0	0	0	0	0	4.59149
CAST	1069.91	985.442	1015.34	849.099	1143.91	1049.04	904.729	903.375
CASZ1	105.281	80.3478	102.919	123.788	80.3197	70.3678	122.092	102.161
CATSPER2P1	0	0	5.93766	3.11025	1.29548	0.925893	1.04352	0
CATSPER2	7.19873	10.6343	11.8753	13.6851	11.6593	5.55536	6.2611	10.3308
CATSPER3	0.899842	0	0.989609	0.62205	1.29548	0.925893	0	0
CATSPERB	0.899842	2.36317	0	0.62205	1.29548	5.55536	0	4.59149
CAT	923.238	912.184	691.737	666.838	917.199	833.303	628.197	712.829
CAV1	118.779	106.343	453.241	394.38	265.573	283.323	229.574	172.181
CAV2	279.851	191.417	595.745	533.097	449.531	508.315	323.49	305.334
CBFA2T2	63.8888	68.532	85.1064	102.638	40.1599	69.4419	53.2194	76.9074
CBFB	257.355	297.76	370.114	380.073	286.301	361.098	332.882	367.319
CBLB	57.5899	59.0793	36.6156	37.9451	37.5689	26.8509	43.8277	37.8798
CBLC	42.2926	44.9002	40.574	44.7876	53.1147	40.7393	38.6101	43.6191
CBLL1	143.075	186.69	163.286	190.347	189.14	169.438	182.616	173.329
CBLN1	0	0	0.989609	1.86615	0	0	0	0
CBLN3	2.69953	3.54476	1.97922	0.62205	0	0.925893	0	1.14787
CBL	62.9889	82.711	94.0129	100.772	54.4101	73.1455	67.8286	60.8372
CBR1	477.816	518.716	266.205	224.56	290.187	252.769	366.275	348.953
CBR3-AS1	5.39905	3.54476	6.92727	9.95281	10.3638	7.40714	4.17407	2.29574
CBR3	8.99842	9.45268	6.92727	6.2205	12.9548	12.9625	5.21759	9.18298
CBR4	86.3848	83.8926	95.0025	75.2681	79.0243	74.9973	83.4814	95.2734
CBWD1	0.899842	0	0.989609	0.62205	2.59096	2.77768	0	0
CBWD5	2.69953	3.54476	3.95844	4.9764	5.18192	6.48125	4.17407	3.44362
CBX1	81.8856	90.9821	100.94	105.127	81.6152	93.5152	94.9601	103.308
CBX2	2.69953	4.72634	0.989609	1.86615	1.29548	2.77768	1.04352	5.73936
CBX3P2	8.09858	3.54476	3.95844	3.7323	9.06836	0	1.04352	3.44362
CBX3	1110.4	978.353	1184.56	1156.39	1377.09	1363.84	1140.56	1105.4
CBX4	368.035	449.002	463.137	546.782	506.532	489.797	414.276	402.903
CBX5	246.557	252.859	286.987	326.577	193.026	277.768	291.141	281.229
CBX6	328.442	263.494	268.184	313.513	198.208	236.103	334.969	328.291
CBX7	15.2973	18.9054	6.92727	7.46461	2.59096	5.55536	9.39166	14.9223
CBX8	67.4881	76.803	71.2519	57.2286	63.4785	45.3687	58.437	47.0628
CBY1	174.569	152.425	195.943	146.804	215.05	182.401	157.571	150.371
CC2D1A	30.5946	28.358	40.574	38.5671	32.387	21.2955	31.3055	24.1053
CC2D1B	28.7949	27.1765	25.7298	38.5671	15.5458	13.8884	31.3055	36.7319
CC2D2A	19.7965	15.3606	19.7922	11.1969	11.6593	12.0366	11.4787	9.18298
CC2D2B	0	0	0	2.4882	0	0	0	0
CCAR1	681.18	744.399	1386.44	1386.55	1603.8	1355.51	1060.21	1137.54
CCAR2	98.0828	107.524	142.504	126.898	89.3881	122.218	120.004	142.336
CCAT1	8.09858	7.08951	30.6779	25.5041	22.0232	9.25893	6.2611	4.59149
CCBE1	6.29889	3.54476	28.6987	19.2836	5.18192	8.33303	6.2611	6.88723
CCDC102A	7.19873	10.6343	8.90649	9.33076	7.77288	15.7402	2.08703	19.5138
CCDC102B	0	0	0	0	3.88644	0	2.08703	0
CCDC103	6.29889	3.54476	2.96883	3.11025	3.88644	1.85179	2.08703	2.29574
CCDC106	11.6979	9.45268	23.7506	24.26	19.4322	12.9625	19.8268	6.88723
CCDC107	0	1.18159	0	0.62205	0	0	1.04352	0
CCDC109B	42.2926	33.0844	36.6156	45.4097	55.7056	49.9982	57.3934	73.4638
CCDC110	2.69953	1.18159	0	0.62205	0	0	2.08703	1.14787
CCDC112	35.0938	25.9949	58.387	67.8035	42.7508	47.2205	34.4361	39.0277
CCDC113	1.79968	1.18159	0.989609	3.7323	6.4774	0.925893	2.08703	9.18298
CCDC115	177.269	150.061	101.93	111.347	120.48	150.92	123.135	117.083
CCDC117	98.0828	99.2532	134.587	123.166	142.503	157.402	209.747	183.66
CCDC120	146.674	119.34	136.566	142.45	67.3649	71.2937	122.092	127.414
CCDC121	1.79968	2.36317	8.90649	0.62205	3.88644	11.1107	5.21759	4.59149
CCDC122	11.6979	22.4501	11.8753	16.7954	15.5458	10.1848	8.34814	10.3308
CCDC124	106.181	112.251	97.9713	96.4178	68.6604	106.478	112.7	101.013
CCDC125	19.7965	21.2685	27.7091	18.6615	20.7277	21.2955	22.9574	36.7319
CCDC126	17.097	25.9949	10.8857	6.84256	12.9548	17.592	27.1314	14.9223
CCDC127	82.7854	79.1662	86.096	58.4727	94.57	91.6634	69.9157	63.133
CCDC129	0.899842	0	0.989609	0	0	0	0	0
CCDC12	34.194	40.1739	40.574	36.701	41.4553	38.8875	41.7407	45.9149
CCDC130	32.3943	31.9028	19.7922	22.3938	20.7277	25.925	37.5666	29.8447
CCDC134	0.899842	7.08951	0.989609	5.59845	2.59096	4.62946	4.17407	2.29574
CCDC137	80.9858	106.343	80.1584	88.9532	76.4333	93.5152	86.6119	75.7596
CCDC138	14.3975	15.3606	28.6987	29.8584	31.0915	37.9616	20.8703	33.2883
[truncated: 14,444 more rows]
