# Supplementary material for: A CRISPR/Cas9 genetically engineered organoid biobank reveals essential host factors for coronaviruses
Source: Nat Commun. 2021 Sep 17;12:5498. doi: 10.1038/s41467-021-25729-7 (PMC8448725; doi:10.1038/s41467-021-25729-7)
Supplement: Supplementary file 6 — Supplementary Dataset 4 [file 41467_2021_25729_MOESM6_ESM.xlsx]

## Sheet: res_MERS48_vs_no48_noIndFilt
Column1	baseMean	log2FoldChange	lfcSE	stat	pvalue	padj
A1CF	28.4259	-0.581137	0.516022	-1.12619	0.260087	0.989839
A2M-AS1	2.04898	-0.521658	1.89535	-0.275231	0.783139	0.999955
A4GALT	23.9799	-0.0019923	0.540574	-0.00368552	0.997059	0.999955
AAAS	291.655	0.0918653	0.22824	0.402494	0.687321	0.999955
AACS	200.228	-0.155519	0.207584	-0.749186	0.453745	0.999955
AADACP1	8.23801	-0.515934	0.898477	-0.574232	0.565811	0.999955
AADAC	152.879	0.0723159	0.281112	0.25725	0.796986	0.999955
AADAT	15.0416	-0.138252	0.7414	-0.186474	0.852073	0.999955
AAED1	6.80088	-0.236612	1.0265	-0.230505	0.817699	0.999955
AAGAB	233.124	-0.139929	0.199434	-0.701631	0.482909	0.999955
AAK1	51.0092	0.0781921	0.368972	0.211919	0.83217	0.999955
AAMDC	10.906	-0.0888567	0.785399	-0.113136	0.909923	0.999955
AAMP	138.751	-0.503722	0.248681	-2.02557	0.0428088	0.507136
AANAT	0.32387	0.085913	4.99742	0.0171915	0.986284	0.999955
AAR2	136.799	0.452792	0.251101	1.80323	0.0713524	0.637288
AARS2	20.4616	0.483173	0.58234	0.829709	0.406703	0.999955
AARS	117.696	0.0364328	0.288956	0.126084	0.899665	0.999955
AASDHPPT	189.482	0.193976	0.227542	0.852484	0.393945	0.999955
AASDH	57.7681	0.119963	0.362155	0.331248	0.740457	0.999955
AASS	4.11705	-0.0966926	1.33672	-0.0723358	0.942335	0.999955
AATF	55.6452	-0.0524637	0.384005	-0.136622	0.891329	0.999955
AATK	4.70743	-2.554	1.45407	-1.75644	0.0790125	0.662074
ABAT	17.4942	-0.951201	0.626888	-1.51734	0.129181	0.795064
ABCA10	4.70488	1.20678	1.24424	0.969895	0.332099	0.999955
ABCA11P	2.13225	1.00345	1.98199	0.506285	0.612657	0.999955
ABCA13	0.905431	-0.716725	2.904	-0.246806	0.805058	0.999955
ABCA1	12.8207	-1.36771	0.836019	-1.63598	0.101845	0.728417
ABCA2	27.973	-0.242395	0.524186	-0.462422	0.643778	0.999955
ABCA3	3.35833	-1.1134	1.41051	-0.789363	0.4299	0.999955
ABCA5	39.5017	-0.0305204	0.416377	-0.0733001	0.941567	0.999955
ABCA7	1.61902	-0.361167	2.19553	-0.164501	0.869337	0.999955
ABCA9-AS1	0.22496	-2.17998	4.90694	-0.444265	0.656851	0.999955
ABCA9	0.403662	-0.879289	4.26305	-0.206258	0.836589	0.999955
ABCB10	73.5721	-0.21885	0.321449	-0.680822	0.495984	0.999955
ABCB1	7.00938	-0.275428	0.908191	-0.303271	0.761683	0.999955
ABCB5	0.539777	1.51021	4.0339	0.374381	0.708121	0.999955
ABCB6	14.224	-0.444015	0.667663	-0.665028	0.506033	0.999955
ABCB7	12.238	0.32789	0.730416	0.448908	0.653498	0.999955
ABCB8	15.945	0.367269	0.692326	0.530485	0.595776	0.999955
ABCB9	8.70233	0.431455	0.884114	0.488009	0.625543	0.999955
ABCC10	36.0629	-0.535717	0.432235	-1.23941	0.215193	0.939819
ABCC1	45.0383	0.556817	0.415134	1.3413	0.179824	0.892229
ABCC2	4.11277	-0.696546	1.29394	-0.538312	0.590361	0.999955
ABCC3	1566.64	-0.440286	0.17894	-2.46053	0.0138733	0.271296
ABCC4	3.17298	0.709719	1.82628	0.388615	0.697561	0.999955
ABCC5	34.6404	0.163817	0.498471	0.328639	0.742429	0.999955
ABCC6P1	3.04474	-1.07397	1.44897	-0.741192	0.458577	0.999955
ABCC6	18.9973	-0.325929	0.625196	-0.521324	0.602141	0.999955
ABCC9	0.286968	2.59132	4.88777	0.530163	0.595999	0.999955
ABCD1	7.8398	0.409403	0.929363	0.44052	0.65956	0.999955
ABCD3	1047.49	-0.135495	0.13357	-1.01442	0.310384	0.999955
ABCD4	36.9781	-0.361353	0.426492	-0.847266	0.396847	0.999955
HSPA6	56.2544	4.46712	0.642603	6.9516	3.61171e-12	3.2993e-09
ABCF1	148.248	0.200986	0.248428	0.809032	0.418497	0.999955
ABCF2	92.0255	0.264033	0.293182	0.900576	0.367814	0.999955
ABCF3	69.854	-0.404815	0.344761	-1.17419	0.240319	0.969949
ABCG1	45.1326	-0.944426	0.404948	-2.33222	0.0196893	0.33565
ABCG2	315.954	-0.642189	0.243768	-2.63443	0.00842787	0.199682
ABCG5	4.82367	-0.685332	1.23155	-0.556477	0.577885	0.999955
ABCG8	0.587305	-1.47094	3.84021	-0.383036	0.701693	0.999955
ABHD10	139.278	-0.0677041	0.242716	-0.278944	0.780288	0.999955
ABHD11-AS1	6.73067	0.168519	1.03288	0.163154	0.870397	0.999955
ABHD11	210.217	0.0622924	0.214823	0.289972	0.771838	0.999955
ABHD12B	0.45431	1.50926	4.57078	0.330196	0.741251	0.999955
ABHD12	255.95	-0.446463	0.208423	-2.1421	0.0321855	0.437378
ABHD13	138.37	-0.0648877	0.259131	-0.250406	0.802274	0.999955
ABHD14A	189.01	0.0607493	0.222324	0.273247	0.784664	0.999955
ABHD14B	82.9862	-0.463302	0.312247	-1.48376	0.137872	0.815182
ABHD15	65.4807	-0.342052	0.329795	-1.03717	0.299659	0.999955
ABHD16A	373.868	-0.188447	0.169554	-1.11142	0.266386	0.995882
ABHD17A	100.561	0.193182	0.286016	0.675424	0.499406	0.999955
ABHD17B	188.275	-0.431682	0.227887	-1.89428	0.0581879	0.586624
ABHD17C	518.516	-0.353448	0.153121	-2.3083	0.0209826	0.346402
ABHD18	32.5577	-0.479873	0.485006	-0.989416	0.32246	0.999955
ABHD2	1218.85	-0.197332	0.131739	-1.4979	0.134159	0.809205
ABHD3	341.995	0.0800593	0.190431	0.42041	0.674186	0.999955
ABHD4	632.534	-0.169103	0.152819	-1.10656	0.268485	0.996999
ABHD5	173.338	0.183335	0.224965	0.814949	0.415101	0.999955
ABHD6	99.7513	-0.170982	0.280298	-0.61	0.541862	0.999955
ABHD8	14.2105	-0.532777	0.697531	-0.763803	0.444984	0.999955
ABI1	156.5	-0.155908	0.238444	-0.653857	0.513204	0.999955
ABI2	114.393	0.462346	0.28101	1.6453	0.0999079	0.725482
ABL1	105.723	-0.194946	0.287711	-0.677575	0.498041	0.999955
ABL2	37.2241	0.41746	0.468379	0.891287	0.372775	0.999955
ABLIM1	440.125	0.155668	0.169425	0.918802	0.358199	0.999955
ABLIM2	3.3794	-1.26432	1.53661	-0.822793	0.410626	0.999955
ABLIM3	2.70534	-0.856788	1.79271	-0.47793	0.6327	0.999955
ABO	0.201457	0.0859154	4.99742	0.0171919	0.986283	0.999955
ABRACL	426.524	-0.117935	0.161627	-0.729673	0.46559	0.999955
ABR	110.566	-0.290388	0.273161	-1.06307	0.287752	0.999955
ABT1	309.5	0.0331658	0.212894	0.155786	0.876202	0.999955
ABTB1	12.4391	-0.744174	0.781898	-0.951753	0.341222	0.999955
ABTB2	54.5586	0.806295	0.410204	1.9656	0.0493453	0.537431
ACAA1	230.846	-0.0641322	0.19674	-0.325974	0.744444	0.999955
ACAA2	427.339	-0.459788	0.167103	-2.75153	0.00593181	0.160422
ACACA	54.5444	0.2823	0.364788	0.773873	0.439006	0.999955
ACACB	10.3751	0.105407	0.831724	0.126733	0.899152	0.999955
ACAD10	14.7459	-0.0911582	0.681764	-0.133709	0.893632	0.999955
ACAD8	104.299	-0.344539	0.278627	-1.23656	0.21625	0.942037
ACAD9	37.1264	0.383373	0.444013	0.863427	0.387903	0.999955
ACADM	140.713	0.0504084	0.251635	0.200324	0.841228	0.999955
ACADSB	69.856	-0.664046	0.343688	-1.93212	0.0533447	0.562634
ACADS	24.1804	-0.472482	0.546727	-0.864201	0.387477	0.999955
ACADVL	353.553	-0.157636	0.167161	-0.943021	0.34567	0.999955
ACAP1	1.72595	-0.149029	1.97923	-0.0752962	0.939979	0.999955
ACAP2	180.491	0.20866	0.232875	0.896018	0.370243	0.999955
ACAP3	16.4472	-0.60773	0.689129	-0.881881	0.377841	0.999955
ACAT1	60.1316	0.14068	0.373252	0.376903	0.706246	0.999955
ACAT2	66.1313	-0.0931944	0.358607	-0.259879	0.794957	0.999955
ACBD3	606.367	0.161901	0.152297	1.06306	0.287753	0.999955
ACBD4	23.4392	-0.7299	0.596622	-1.22339	0.221184	0.948693
ACBD5	136.316	-0.215743	0.277491	-0.777478	0.436877	0.999955
ACBD6	162.561	-0.658331	0.488951	-1.34641	0.178169	0.890466
ACBD7	12.3365	0.0386079	0.719156	0.053685	0.957186	0.999955
ACCS	5.97377	0.731516	1.13589	0.644002	0.519574	0.999955
ACD	27.2754	0.258016	0.496317	0.519861	0.60316	0.999955
ACE2	16.5324	-0.210274	0.636892	-0.330156	0.741282	0.999955
ACER2	13.7016	-0.496489	0.710183	-0.699099	0.48449	0.999955
ACER3	167.61	-0.045752	0.232378	-0.196887	0.843916	0.999955
ACE	5.01323	-0.828918	1.17704	-0.70424	0.481284	0.999955
ACHE	3.6794	0.758665	1.51278	0.501503	0.616017	0.999955
ACIN1	442.169	0.138557	0.177066	0.782513	0.433913	0.999955
ACKR2	0.862304	1.55642	3.11417	0.499788	0.617224	0.999955
ACKR4	64.1102	0.0459741	0.401001	0.114649	0.908724	0.999955
ACLY	304.408	-0.522928	0.197645	-2.6458	0.00814987	0.195063
ACO1	125.396	-0.6519	0.250675	-2.60057	0.00930677	0.211989
ACO2	3.71335	0.202352	1.37733	0.146916	0.883198	0.999955
ACOT11	26.2744	-0.5195	0.515653	-1.00746	0.313714	0.999955
ACOT13	173.091	0.00340353	0.22934	0.0148406	0.988159	0.999955
ACOT2	1.29932	-0.506906	2.31978	-0.218514	0.827028	0.999955
ACOT4	12.3673	-0.991661	0.788541	-1.25759	0.20854	0.932544
ACOT7	484.769	-0.0829616	0.210636	-0.393863	0.693683	0.999955
ACOT8	13.74	0.351697	0.724901	0.485165	0.627559	0.999955
ACOT9	106.461	0.465619	0.269906	1.72512	0.0845062	0.680811
ACOX1	266.069	-0.461849	0.202706	-2.27842	0.0227016	0.361044
ACOX2	1.16366	-1.05239	2.61771	-0.402026	0.687665	0.999955
ACOX3	31.8276	-0.829297	0.496795	-1.6693	0.0950587	0.71034
ACP1	518.797	-0.152228	0.159669	-0.953397	0.340389	0.999955
ACP2	35.109	0.125931	0.444734	0.28316	0.777054	0.999955
ACP5	2.28563	-1.50289	1.72424	-0.871624	0.383413	0.999955
ACP6	43.8583	-0.74311	0.416228	-1.78534	0.0742055	0.643838
ACP7	0.38388	-2.36693	4.37551	-0.540951	0.588542	0.999955
ACPP	4.0836	0.0605183	1.23891	0.048848	0.96104	0.999955
ACRBP	0.665856	-2.20259	3.39388	-0.648991	0.516344	0.999955
ACRC	4.37974	0.26918	1.25712	0.214123	0.830451	0.999955
ACR	1.87579	1.06008	1.82918	0.579535	0.562228	0.999955
ACSBG1	0.247402	0.0859119	4.99742	0.0171912	0.986284	0.999955
ACSF2	16.4894	-0.710574	0.694994	-1.02242	0.306584	0.999955
ACSF3	18.3412	0.0586109	0.596058	0.0983308	0.92167	0.999955
ACSL1	151.293	-0.590536	0.252548	-2.33831	0.0193713	0.33214
ACSL3	370.307	-0.0398297	0.180138	-0.221107	0.825009	0.999955
ACSL4	231.821	-0.271295	0.203146	-1.33547	0.181723	0.895911
CRYAB	15.8614	4.39773	1.1896	3.69681	0.000218322	0.0141096
ACSL6	0.464742	0.0859004	4.53177	0.0189552	0.984877	0.999955
ACSM1	0.649091	1.5117	3.50563	0.431219	0.666309	0.999955
ACSM3	8.19969	1.03946	1.03623	1.00312	0.315802	0.999955
ACSM5	0.32387	0.085913	4.99742	0.0171915	0.986284	0.999955
ACSS1	43.6166	-0.64396	0.446175	-1.44329	0.148939	0.836292
ACSS2	280.589	-1.07778	0.409696	-2.63067	0.00852162	0.200746
ACTA1	3.16969	4.74249	2.06948	2.29164	0.0219265	0.355408
ACTA2	5.08923	0.373395	1.23459	0.302445	0.762313	0.999955
ACTBL2	1.29292	0.0859347	3.01763	0.0284776	0.977281	0.999955
ACTB	11047.5	-0.0430723	0.122969	-0.350271	0.726135	0.999955
ACTG1P17	0.770311	0.0336695	3.07442	0.0109515	0.991262	0.999955
ACTG1P20	5.01166	2.08723	1.28257	1.62739	0.103654	0.734018
ACTG1	11027.3	-0.0362401	0.10904	-0.332355	0.739621	0.999955
ACTL10	6.20086	-0.393409	1.04979	-0.37475	0.707846	0.999955
ACTL6A	668.31	0.0188463	0.153375	0.122877	0.902204	0.999955
ACTN1	3402.79	0.0436029	0.114819	0.379753	0.704129	0.999955
ACTN2	0.273924	2.52992	4.89221	0.517133	0.605063	0.999955
ACTN4	5607.25	-0.202713	0.150399	-1.34784	0.177711	0.889256
ACTR10	1177.32	-0.109498	0.155482	-0.704249	0.481278	0.999955
ACTR1A	240.743	-0.0467088	0.226328	-0.206377	0.836497	0.999955
ACTR1B	150.71	-0.48154	0.233692	-2.06057	0.0393438	0.488468
ACTR2	1030.72	-0.0105747	0.136081	-0.0777087	0.93806	0.999955
ACTR3BP2	0.22496	-2.17998	4.90694	-0.444265	0.656851	0.999955
ACTR3BP5	0.809803	-3.49852	3.58409	-0.976125	0.329002	0.999955
ACTR3B	50.8361	0.332715	0.394948	0.842427	0.399549	0.999955
ACTR3C	20.1768	0.385042	0.635709	0.605689	0.544722	0.999955
ACTR3	1579.53	-0.0692096	0.12648	-0.547199	0.584242	0.999955
ACTR5	10.9206	-0.112091	0.813143	-0.137849	0.89036	0.999955
ACTR6	55.2837	0.409105	0.384857	1.06301	0.28778	0.999955
ACTR8	32.806	-0.681128	0.487903	-1.39603	0.162705	0.865531
ACTRT3	2.70422	2.65438	1.70078	1.56068	0.118598	0.769012
ACVR1B	38.6609	-0.36704	0.41816	-0.877751	0.380079	0.999955
ACVR1C	60.6971	-0.200719	0.352559	-0.569319	0.569139	0.999955
ACVR1	259.999	-0.214609	0.208011	-1.03172	0.302203	0.999955
ACVR2A	43.6832	0.048851	0.421673	0.11585	0.907771	0.999955
ACVR2B-AS1	1.67565	0.171187	2.02804	0.0844098	0.932731	0.999955
ACVR2B	4.4535	0.983623	1.32003	0.74515	0.456181	0.999955
ACVRL1	0.399448	1.20231	4.66599	0.257676	0.796657	0.999955
ACY3	53.684	-0.932773	0.364694	-2.55768	0.0105372	0.227978
ACYP1	69.1764	-0.00971315	0.337332	-0.028794	0.977029	0.999955
ACYP2	36.3993	0.0976452	0.450832	0.216589	0.828529	0.999955
ADAL	15.1644	0.681192	0.680829	1.00053	0.317053	0.999955
ADAM10	381.24	-0.0805002	0.176864	-0.455154	0.648999	0.999955
ADAM15	18.5973	-0.708347	0.623024	-1.13695	0.25556	0.984576
ADAM17	103.291	0.0521596	0.288031	0.18109	0.856297	0.999955
ADAM1A	1.87618	1.04382	2.31629	0.450645	0.652246	0.999955
ADAM20	0.260879	2.46632	4.897	0.503639	0.614515	0.999955
ADAM22	2.37096	0.301167	1.77652	0.169527	0.865382	0.999955
ADAM28	2.8465	-0.770103	1.69793	-0.453553	0.65015	0.999955
ADAM32	1.30882	0.813589	2.37641	0.34236	0.73208	0.999955
ADAM8	47.8069	-0.671666	0.419812	-1.59992	0.109616	0.7458
ADAM9	892.959	-0.117676	0.146465	-0.80344	0.42172	0.999955
ADAMTS13	0.683684	-2.89369	3.51104	-0.824169	0.409844	0.999955
ADAMTS14	3.58847	1.23778	1.47127	0.841297	0.400181	0.999955
ADAMTS17	0.208196	1.50873	4.99394	0.302112	0.762567	0.999955
ADAMTS19	7.01517	0.176936	1.07211	0.165036	0.868916	0.999955
ADAMTS20	0.22496	-2.17998	4.90694	-0.444265	0.656851	0.999955
ADAMTS2	0.155513	0.0859195	4.99742	0.0171928	0.986283	0.999955
ADAMTS3	0.201457	0.0859154	4.99742	0.0171919	0.986283	0.999955
ADAMTS5	0.37336	1.07852	4.79531	0.224912	0.822048	0.999955
ADAMTS7	0.523149	1.19631	3.9199	0.305188	0.760223	0.999955
ADAMTS8	0.260879	2.46632	4.897	0.503639	0.614515	0.999955
ADAMTS9	0.340697	-2.18	4.90694	-0.444268	0.656849	0.999955
ADAMTSL4-AS1	0.738666	2.52954	3.28257	0.770597	0.440946	0.999955
ADAMTSL4	24.6385	-0.0231117	0.548883	-0.0421069	0.966414	0.999955
ADAMTSL5	41.119	-1.4052	0.455951	-3.08191	0.00205677	0.0746566
ADAP1	86.3381	-0.231872	0.296808	-0.78122	0.434673	0.999955
ADAP2	3.31481	-0.106678	1.44252	-0.0739525	0.941048	0.999955
ADARB1	7.74824	-0.393253	0.987052	-0.398411	0.690327	0.999955
ADAR	424.07	0.14913	0.164395	0.907148	0.364329	0.999955
ADAT1	121.644	0.326654	0.258348	1.26439	0.206089	0.931292
ADAT2	31.2958	0.429345	0.505467	0.849403	0.395657	0.999955
ADAT3	12.9431	-0.416888	0.677471	-0.615359	0.538318	0.999955
ADA	9.67461	0.446902	0.99887	0.447407	0.654581	0.999955
ADCK1	43.0289	0.18579	0.416741	0.445816	0.65573	0.999955
ADCK2	20.9511	0.273348	0.579239	0.471909	0.636992	0.999955
ADCK3	23.4003	-0.536505	0.533091	-1.0064	0.314221	0.999955
ADCK4	17.6699	-0.0196614	0.640674	-0.0306886	0.975518	0.999955
ADCK5	11.0822	-0.98466	0.798161	-1.23366	0.217329	0.943985
ADCY10P1	2.68754	-2.93243	2.11131	-1.38891	0.164859	0.871164
ADCY10	0.247402	0.0859119	4.99742	0.0171912	0.986284	0.999955
ADCY1	12.6298	0.510498	0.742328	0.687699	0.491643	0.999955
ADCY3	4.12747	-0.0505409	1.27727	-0.0395695	0.968436	0.999955
ADCY4	0.337935	-2.36719	4.57208	-0.51775	0.604633	0.999955
ADCY6	35.031	0.108645	0.440888	0.246422	0.805355	0.999955
ADCY7	3.52753	0.415096	1.50478	0.275851	0.782662	0.999955
ADCY9	27.9672	-0.278024	0.494093	-0.562694	0.573643	0.999955
ADD1	821.367	-0.323021	0.180944	-1.7852	0.0742292	0.643838
ADD3-AS1	0.471631	-0.0479328	3.88016	-0.0123533	0.990144	0.999955
ADD3	820.406	-0.181345	0.147168	-1.23223	0.217862	0.945027
ADGRA2	0.38966	2.52984	4.32465	0.584982	0.55856	0.999955
ADGRA3	91.867	0.0341137	0.305673	0.111602	0.911139	0.999955
ADGRB2	0.475381	2.52971	3.748	0.674951	0.499707	0.999955
ADGRB3	0.447571	0.0859039	4.62562	0.0185713	0.985183	0.999955
ADGRE2	0.397625	2.52984	4.31623	0.586122	0.557794	0.999955
ADGRE5	74.4422	-0.0121519	0.320175	-0.0379538	0.969724	0.999955
ADGRF1	103.554	0.331285	0.295263	1.122	0.261863	0.990791
ADGRF2	1.56031	4.13425	2.55638	1.61723	0.105829	0.74052
ADGRF4	5.02667	1.66254	1.9274	0.862584	0.388366	0.999955
ADGRF5	0.448903	2.59009	4.48076	0.578048	0.563232	0.999955
ADGRG1	99.9689	-0.189247	0.282819	-0.669147	0.503402	0.999955
ADGRG2	0.291182	-0.0084904	4.9668	-0.00170943	0.998636	0.999955
ADGRG4	0.255964	0.190373	4.97933	0.0382326	0.969502	0.999955
ADGRG5	2.35194	1.5381	1.7061	0.901528	0.367308	0.999955
ADGRG6	599.255	-0.0305557	0.173355	-0.176261	0.860089	0.999955
ADGRG7	14.0129	-0.827975	0.683088	-1.21211	0.225472	0.953359
ADGRL1	37.3522	-0.689634	0.436634	-1.57943	0.114237	0.757092
ADGRL2	9.28764	0.301755	1.07763	0.280017	0.779464	0.999955
ADGRL3	25.5524	0.0800095	0.54674	0.146339	0.883654	0.999955
ADGRV1	0.247402	0.0859119	4.99742	0.0171912	0.986284	0.999955
ADH1C	31.4072	-0.405537	0.540004	-0.750989	0.452659	0.999955
ADH4	61.3212	0.213091	0.413561	0.515259	0.606372	0.999955
ADH5	2416.62	-0.331876	0.126889	-2.61549	0.00890985	0.206927
ADH6	40.3212	-0.289009	0.401353	-0.720088	0.471471	0.999955
ADHFE1	4.05666	-1.0247	1.25443	-0.816864	0.414006	0.999955
ADI1	875.497	-0.336018	0.132671	-2.53271	0.0113185	0.240141
ADIPOQ-AS1	0.348662	-2.18	4.90694	-0.444269	0.656848	0.999955
ADIPOQ	0.500454	1.57009	4.05479	0.387218	0.698594	0.999955
ADIPOR1	822.366	-0.0622346	0.141259	-0.44057	0.659524	0.999955
ADIPOR2	156.329	-0.552809	0.249097	-2.21925	0.0264695	0.394644
IL23A	23.8756	3.37483	0.766841	4.40095	1.07778e-05	0.00131273
ADK	298.131	0.12959	0.199921	0.648203	0.516853	0.999955
ADM2	22.2153	-0.262644	0.603606	-0.435124	0.663472	0.999955
ADM5	4.13802	-0.587767	1.45453	-0.404094	0.686144	0.999955
ADM	76.1943	-1.28686	0.417318	-3.08365	0.00204477	0.0743854
ADNP-AS1	1.43522	0.0465246	2.76733	0.0168121	0.986587	0.999955
ADNP2	83.6422	0.18769	0.314375	0.597025	0.550491	0.999955
ADNP	103.075	0.290483	0.284008	1.0228	0.306403	0.999955
ADORA2B	69.8341	-0.491147	0.348884	-1.40776	0.159201	0.857219
ADO	190.742	0.123845	0.217474	0.56947	0.569037	0.999955
ADPGK	117.039	0.10317	0.290785	0.354797	0.722741	0.999955
ADPRHL1	19.0488	-0.00380034	0.68684	-0.00553308	0.995585	0.999955
ADPRHL2	32.2014	0.0909294	0.492677	0.184562	0.853573	0.999955
ADPRH	1.78145	3.88337	2.32617	1.66942	0.0950335	0.71034
ADPRM	39.2074	0.795717	0.443952	1.79235	0.0730768	0.641829
ADRA1D	0.388782	0.0859033	4.99742	0.0171895	0.986285	0.999955
ADRA2A	135.671	-0.458691	0.262393	-1.74811	0.0804448	0.666121
ADRA2B	0.503126	-1.46957	3.80206	-0.386519	0.699112	0.999955
ADRA2C	16.4806	-0.246206	0.67266	-0.366018	0.714352	0.999955
ADRB1	26.4068	-0.0516871	0.513118	-0.100731	0.919764	0.999955
ADRB2	31.7318	0.428232	0.517328	0.827777	0.407797	0.999955
ADRBK1	514.555	-0.363884	0.164862	-2.2072	0.0272998	0.400814
ADRBK2	5.94325	1.1399	1.17486	0.970241	0.331926	0.999955
ADRM1	165.844	0.397318	0.247732	1.60382	0.108754	0.744608
ADSL	174.69	0.45701	0.223612	2.04376	0.0409774	0.497833
ADSSL1	8.62826	-0.807511	1.01284	-0.797275	0.425292	0.999955
ADSS	183.201	0.0989934	0.229419	0.431496	0.666108	0.999955
ADTRP	0.456928	-1.48268	4.20488	-0.35261	0.724381	0.999955
AEBP2	65.1581	-0.430358	0.354446	-1.21417	0.224682	0.953161
AEN	101.214	0.213932	0.27983	0.764506	0.444566	0.999955
HDAC9	54.8786	3.24296	0.514998	6.29703	3.03394e-10	1.78454e-07
AFAP1-AS1	0.190237	-1.30187	4.9876	-0.261021	0.794076	0.999955
AFAP1L1	1.37451	0.20527	2.34132	0.0876724	0.930137	0.999955
AFAP1L2	32.3637	-0.424406	0.490099	-0.865959	0.386513	0.999955
AFAP1	65.1804	-0.126862	0.358794	-0.353579	0.723654	0.999955
AFF1	174.418	-0.358984	0.233017	-1.54059	0.123417	0.782912
AFF2	0.286968	2.59132	4.88777	0.530163	0.595999	0.999955
AFF3	0.285952	1.50872	4.99394	0.30211	0.762568	0.999955
AFF4	147.467	0.328998	0.262876	1.25153	0.21074	0.934618
AFG3L1P	13.564	1.0238	0.773482	1.32362	0.185628	0.901267
AFG3L2	320.122	-0.115009	0.212659	-0.540813	0.588636	0.999955
AFMID	39.5669	-0.0174696	0.440415	-0.0396662	0.968359	0.999955
AFTPH	243.888	0.226184	0.206966	1.09285	0.274458	0.999955
AGAP1-IT1	7.62615	2.48495	1.2273	2.02472	0.0428959	0.507609
AGAP11	0.286968	2.59132	4.88777	0.530163	0.595999	0.999955
AGAP1	200.259	-0.00719218	0.211354	-0.0340291	0.972854	0.999955
AGAP2-AS1	4.25517	-0.116634	1.2949	-0.0900717	0.92823	0.999955
AGAP2	0.267185	1.57814	4.98917	0.316313	0.751765	0.999955
AGAP3	83.1998	-0.488197	0.355797	-1.37212	0.170025	0.879957
AGA	84.0453	-0.0496773	0.335317	-0.14815	0.882224	0.999955
AGBL2	1.06085	0.270433	2.6657	0.101449	0.919194	0.999955
AGBL3	1.50152	4.27566	2.60808	1.63939	0.101133	0.727121
AGBL5-AS1	0.42537	-1.4852	4.295	-0.345799	0.729494	0.999955
AGBL5	9.53481	0.283523	0.839747	0.337629	0.735643	0.999955
AGER	5.97602	0.162808	1.03604	0.157145	0.87513	0.999955
AGFG1	133.195	0.422572	0.256623	1.64666	0.0996279	0.724538
AGFG2	18.6815	-0.75763	0.607982	-1.24614	0.212713	0.937057
AGGF1	159.715	0.284605	0.234654	1.21287	0.225179	0.953359
AGK	175.105	0.406236	0.247718	1.63991	0.101023	0.727121
AGL	95.7039	-0.237074	0.299668	-0.79112	0.428874	0.999955
AGMAT	81.6125	0.350862	0.302736	1.15897	0.246468	0.976325
AGMO	121.279	-0.964084	0.304349	-3.16769	0.00153654	0.0603055
AGO1	48.292	-0.313165	0.402545	-0.777964	0.43659	0.999955
AGO2	60.2417	0.367816	0.360826	1.01937	0.308026	0.999955
AGO3	13.8785	1.08254	0.784163	1.3805	0.167432	0.876673
AGO4	19.2197	-1.0252	0.689971	-1.48586	0.137316	0.813655
AGPAT1	40.7291	-0.0310419	0.410657	-0.0755909	0.939745	0.999955
AGPAT2	87.7164	-0.74355	0.315177	-2.35915	0.0183169	0.320409
AGPAT3	379.559	-0.241583	0.17039	-1.41783	0.15624	0.852232
AGPAT4-IT1	0.844169	3.1336	3.09415	1.01275	0.311179	0.999955
AGPAT4	6.34149	-0.132836	1.15873	-0.11464	0.908731	0.999955
AGPAT5	196.428	0.514445	0.224095	2.29566	0.0216956	0.35391
AGPS	599.245	-0.349827	0.175442	-1.99398	0.0461546	0.521953
AGR2	2958.54	-0.12686	0.134682	-0.941927	0.34623	0.999955
AGR3	260.994	-0.0457732	0.222952	-0.205305	0.837334	0.999955
AGRN	280.268	-0.0570216	0.198955	-0.286605	0.774415	0.999955
AGTPBP1	73.9592	0.054304	0.327203	0.165964	0.868185	0.999955
AGTR1	0.993689	0.231774	2.91913	0.0793983	0.936716	0.999955
AGTRAP	21.0585	-0.033051	0.573782	-0.057602	0.954066	0.999955
AGT	0.610644	-1.47939	4.09448	-0.361312	0.717866	0.999955
AHCTF1	4.84726	0.0722121	1.23372	0.0585318	0.953325	0.999955
AHCYL1	501.983	-0.327762	0.161953	-2.02381	0.0429902	0.507609
AHCYL2	261.623	0.166774	0.184352	0.90465	0.365651	0.999955
AHCY	209.097	0.105862	0.238966	0.443001	0.657765	0.999955
AHDC1	16.5746	0.693029	0.684243	1.01284	0.311136	0.999955
AHI1	112.661	0.343623	0.264016	1.30152	0.193079	0.908256
AHNAK2	20.3589	0.319355	0.697781	0.457672	0.647188	0.999955
AHNAK	2932.97	-0.203053	0.331825	-0.611927	0.540586	0.999955
AHRR	17.1644	0.832264	0.663155	1.25501	0.209476	0.934037
AHR	363.234	0.345527	0.185173	1.86597	0.062046	0.600392
AHSA1	138.846	0.316768	0.250911	1.26247	0.20678	0.931637
AHSA2	39.1467	0.03973	0.473088	0.0839802	0.933072	0.999955
AHSG	0.686133	0.0262779	3.28272	0.00800491	0.993613	0.999955
AICDA	0.447887	1.50977	4.25273	0.355013	0.72258	0.999955
AIDA	405.127	-0.262984	0.17812	-1.47645	0.139824	0.817421
AIF1L	4.93052	0.110963	1.2655	0.0876828	0.930129	0.999955
AIFM1	51.6561	0.00432619	0.408373	0.0105937	0.991548	0.999955
AIFM2	45.9833	-0.0268388	0.440804	-0.0608859	0.95145	0.999955
AIFM3	0.404855	0.119686	4.3877	0.0272777	0.978238	0.999955
AIG1	231.92	-0.422746	0.218474	-1.93499	0.0529909	0.559981
AIM1L	106.929	-0.279687	0.303811	-0.920595	0.357262	0.999955
AIM1	275.695	0.0537435	0.214186	0.25092	0.801876	0.999955
AIMP1	489.614	0.0126263	0.183284	0.0688892	0.945078	0.999955
AIMP2	20.0327	-0.0482294	0.620701	-0.0777014	0.938066	0.999955
AIPL1	0.254141	1.50872	4.99394	0.302111	0.762568	0.999955
AIP	62.41	-0.543922	0.341048	-1.59486	0.110744	0.74937
AJUBA	93.3577	0.736911	0.295711	2.49199	0.0127029	0.257748
AK1	439.81	-0.12736	0.191612	-0.664679	0.506256	0.999955
AK2	602.96	-0.113361	0.154811	-0.732257	0.464012	0.999955
AK3	922.113	-0.298385	0.141113	-2.1145	0.0344722	0.454187
LOC554223	13.8577	3.14425	0.863696	3.64045	0.00027216	0.0165459
AK6	170.492	0.0479527	0.232428	0.206312	0.836547	0.999955
AK7	38.3853	-0.638543	0.475934	-1.34166	0.179705	0.89214
AK8	0.860762	1.56112	3.38227	0.461559	0.644398	0.999955
AK9	20.9848	0.280264	0.60625	0.462292	0.643872	0.999955
AKAP10	105.738	0.169449	0.276	0.613946	0.539251	0.999955
AKAP11	91.8173	0.0982308	0.286902	0.342384	0.732062	0.999955
AKAP12	74.1411	0.0692759	0.412814	0.167814	0.86673	0.999955
AKAP13	202.905	0.526074	0.220203	2.38904	0.0168925	0.306244
AKAP14	0.699785	-2.3644	3.29724	-0.717085	0.473321	0.999955
AKAP1	120.279	-0.0192082	0.263429	-0.0729163	0.941873	0.999955
AKAP3	9.54178	0.369798	0.859972	0.430012	0.667187	0.999955
AKAP5	16.4906	0.474398	0.655992	0.723176	0.469572	0.999955
AKAP6	0.980522	-0.0162233	3.19752	-0.00507371	0.995952	0.999955
AKAP7	36.8947	-0.0939688	0.499804	-0.188011	0.850868	0.999955
AKAP8L	8.10089	0.0756354	0.908531	0.0832503	0.933653	0.999955
AKAP8	75.2788	0.422367	0.341597	1.23645	0.216292	0.942037
AKAP9	136.725	0.302896	0.275167	1.10077	0.270996	0.999189
AKIP1	45.191	-0.0853436	0.410977	-0.207661	0.835494	0.999955
AKIRIN1	341.988	0.123035	0.176408	0.697445	0.485524	0.999955
AKIRIN2	144.307	0.506409	0.249171	2.03237	0.0421158	0.502547
AKNAD1	0.298997	1.57813	4.98917	0.316311	0.751766	0.999955
AKNA	14.8815	-0.88374	0.695267	-1.27108	0.2037	0.924492
AKR1A1	289.965	-0.0980346	0.18246	-0.537294	0.591064	0.999955
AKR1B10	117.369	-0.157793	0.268042	-0.588688	0.556071	0.999955
AKR1B1	10.757	-0.806636	0.825914	-0.976659	0.328738	0.999955
AKR1C1	85.3598	-0.727161	0.306592	-2.37175	0.017704	0.314369
C1orf162	14.1468	2.96352	0.910522	3.25475	0.00113494	0.0485985
AKR1C3	1123.06	-0.513416	0.356766	-1.43909	0.150126	0.839349
AKR1C4	46.3003	-0.460967	0.422284	-1.0916	0.275007	0.999955
AKR1D1	0.404855	0.119686	4.3877	0.0272777	0.978238	0.999955
AKR1E2	0.439606	0.0859181	4.58195	0.0187514	0.985039	0.999955
AKR7A2	357.893	-0.200952	0.185877	-1.0811	0.279652	0.999955
AKR7A3	25.0915	-0.621935	0.513107	-1.2121	0.225475	0.953359
AKR7L	6.71002	0.0721658	1.0294	0.0701046	0.94411	0.999955
AKT1S1	355.833	0.0642201	0.173001	0.371212	0.710479	0.999955
AKT1	502.96	-0.114516	0.167862	-0.682205	0.495109	0.999955
AKT2	121.567	-0.278272	0.263209	-1.05723	0.290408	0.999955
AKT3	0.247402	0.0859119	4.99742	0.0171912	0.986284	0.999955
AKTIP	65.8193	-0.00625205	0.349287	-0.0178995	0.985719	0.999955
ALAD	632.628	-0.291552	0.158398	-1.84063	0.0656752	0.611836
ALAS1	182.929	0.0506506	0.232436	0.217912	0.827497	0.999955
ALCAM	207.548	0.339199	0.24209	1.40113	0.161176	0.862512
ALDH16A1	44.2839	-0.271926	0.419246	-0.648607	0.516593	0.999955
ALDH18A1	256.167	-0.508963	0.220052	-2.31293	0.0207266	0.34425
EGR1	62.6501	2.42556	0.413166	5.87067	4.34031e-09	1.58595e-06
ALDH1A2	1.06942	-1.35971	2.89809	-0.469176	0.638944	0.999955
SCEL	24.434	2.18889	0.669282	3.2705	0.00107356	0.0463321
ALDH1B1	44.401	-0.739284	0.415001	-1.7814	0.0748465	0.646708
ALDH1L1	3.89165	-0.140171	1.23475	-0.113522	0.909617	0.999955
ALDH1L2	1.63826	-4.35557	4.81207	-0.905135	0.365394	0.999955
ALDH2	1677.79	-0.237369	0.119775	-1.9818	0.047502	0.528468
CREB5	84.2212	2.06757	0.368313	5.61361	1.98144e-08	6.12244e-06
ALDH3A2	740.387	0.200066	0.151549	1.32014	0.186788	0.902929
ALDH3B1	365.091	-0.187216	0.180534	-1.03701	0.299732	0.999955
ALDH3B2	4.91506	1.45267	1.40444	1.03434	0.30098	0.999955
ALDH4A1	14.8747	0.191675	0.676895	0.283169	0.777048	0.999955
ALDH5A1	71.451	-0.552361	0.321446	-1.71836	0.0857302	0.683899
ALDH6A1	41.8045	-0.0944222	0.398468	-0.236963	0.812686	0.999955
ALDH7A1	258.972	-0.0972084	0.196328	-0.495133	0.620506	0.999955
ALDH8A1	4.08576	0.00795447	1.31151	0.00606513	0.995161	0.999955
ALDH9A1	273.126	0.153523	0.191956	0.799783	0.423836	0.999955
ALDOA	1411.5	-0.642767	0.319002	-2.01493	0.0439119	0.511724
DNAJB1	1007.2	2.02524	0.149782	13.5213	1.17104e-41	1.92554e-37
CXCL8	1703.51	1.97243	0.151721	13.0003	1.21819e-38	1.00153e-34
ALG10B	43.4821	-0.199416	0.410451	-0.485846	0.627077	0.999955
ALG10	10.9948	-0.137081	0.817197	-0.167745	0.866784	0.999955
ALG11	8.96515	0.262777	0.919133	0.285897	0.774957	0.999955
ALG12	305.764	-0.132564	0.187143	-0.708356	0.478724	0.999955
ALG13	133.779	-0.175687	0.258443	-0.67979	0.496638	0.999955
ALG14	139.056	0.448757	0.253294	1.77168	0.0764474	0.652661
ALG1L9P	0.410669	2.59063	4.65031	0.557088	0.577467	0.999955
ALG1	13.8645	0.109138	0.707575	0.154242	0.877419	0.999955
ALG2	760.76	0.119179	0.13466	0.885038	0.376136	0.999955
ALG3	720.882	-0.248418	0.328744	-0.755659	0.449854	0.999955
ALG5	748.036	0.00394971	0.155447	0.0254087	0.979729	0.999955
ALG6	37.3123	0.0196371	0.47904	0.0409926	0.967302	0.999955
ALG8	208.262	-0.195662	0.21108	-0.926958	0.353948	0.999955
ALG9	50.4752	0.0636552	0.379797	0.167603	0.866896	0.999955
ALKBH1	57.732	0.1768	0.359178	0.492234	0.622554	0.999955
ALKBH2	35.9197	0.86191	0.450981	1.91119	0.0559802	0.575368
ALKBH3	26.2268	0.697902	0.540221	1.29188	0.196398	0.915282
ALKBH4	8.7158	0.065001	0.889779	0.0730529	0.941764	0.999955
ALKBH5	1616.75	0.0187617	0.140188	0.133833	0.893535	0.999955
ALKBH6	37.2962	0.127119	0.445356	0.285433	0.775313	0.999955
ALKBH7	64.8299	-0.415956	0.341535	-1.2179	0.223261	0.950296
ALKBH8	6.37675	-1.27268	1.12658	-1.12969	0.258608	0.987757
ALMS1-IT1	0.742999	3.81387	3.33417	1.14387	0.252675	0.981554
ALMS1	8.52541	0.58498	0.965691	0.605763	0.544672	0.999955
ALOX12-AS1	13.1619	1.16975	0.854739	1.36854	0.171143	0.879957
ALOX12B	1.13832	1.12461	2.61917	0.429377	0.667649	0.999955
ALOX12P2	0.544857	1.56629	3.73803	0.419015	0.675205	0.999955
ALOX12	0.371104	0.0859045	4.99742	0.0171898	0.986285	0.999955
ALOX15B	0.371701	0.185277	4.50935	0.0410873	0.967226	0.999955
ALOX5AP	0.793323	0.684014	2.78165	0.245902	0.805758	0.999955
ALOX5	4.32926	-1.44486	1.60081	-0.902581	0.366748	0.999955
ALOXE3	6.92458	1.98534	1.25854	1.57749	0.114682	0.757092
ALPK1	11.7048	0.50168	0.790516	0.634623	0.525674	0.999955
ALPK3	16.1911	-0.606362	0.727873	-0.833061	0.404811	0.999955
ALPL	0.247402	0.0859119	4.99742	0.0171912	0.986284	0.999955
ALPPL2	0.580629	-1.46374	3.64973	-0.401054	0.688381	0.999955
ALPP	11.3092	-0.998728	0.848156	-1.17753	0.238985	0.968843
ALS2CL	19.8514	0.818077	0.63232	1.29377	0.195745	0.913913
ALS2CR11	0.485805	0.0859099	4.8428	0.0177397	0.985847	0.999955
ALS2CR12	0.260879	2.46632	4.897	0.503639	0.614515	0.999955
ALS2	97.8232	0.363661	0.303233	1.19928	0.230419	0.960962
ALYREF	227.927	0.571683	0.199186	2.8701	0.00410346	0.122679
AMBP	1.82632	0.652273	1.96951	0.331185	0.740505	0.999955
AMBRA1	37.2661	0.382049	0.438614	0.871037	0.383734	0.999955
AMD1	489.12	0.34019	0.178494	1.90589	0.0566651	0.57842
AMDHD1	6.44495	0.742413	1.02375	0.725192	0.468334	0.999955
AMDHD2	2.10841	0.242302	1.70723	0.141927	0.887138	0.999955
AMER1	4.61367	4.56511	1.8814	2.42644	0.0152479	0.287477
AMER2	0.208196	1.50873	4.99394	0.302112	0.762567	0.999955
AMFR	176.534	-0.00919753	0.25563	-0.0359798	0.971298	0.999955
AMHR2	1.51727	-1.31752	2.86641	-0.45964	0.645774	0.999955
AMH	2.02869	1.90067	2.0082	0.946455	0.343917	0.999955
AMIGO1	3.22841	-0.594674	1.40005	-0.424753	0.671017	0.999955
AMIGO2	202.106	0.075215	0.453563	0.165832	0.86829	0.999955
AMIGO3	7.9037	-0.740405	0.897631	-0.824843	0.409461	0.999955
AMMECR1L	100.33	0.0120193	0.287886	0.0417501	0.966698	0.999955
AMMECR1	41.4833	-0.160828	0.443253	-0.362836	0.716727	0.999955
AMN1	83.0152	-0.0282724	0.313788	-0.0901002	0.928208	0.999955
AMN	151.838	-0.562428	0.23101	-2.43465	0.0149064	0.284345
AMOTL1	42.7032	0.20906	0.420901	0.496698	0.619402	0.999955
TNFAIP3	126.59	1.95871	0.306611	6.38827	1.67776e-10	1.10349e-07
AMOT	61.7517	0.0319075	0.358534	0.0889943	0.929086	0.999955
AMPD1	0.404363	3.09353	4.57519	0.676154	0.498943	0.999955
AMPD2	24.4299	-0.85143	0.542148	-1.57048	0.116304	0.761303
AMPD3	13.1893	-0.125831	0.778927	-0.161544	0.871665	0.999955
AMT	48.4786	-0.596052	0.390794	-1.52523	0.127201	0.790166
AMY2B	3.45773	-0.760014	1.36667	-0.556106	0.578138	0.999955
AMZ2P1	12.6907	0.371309	0.762263	0.487114	0.626177	0.999955
AMZ2	92.458	-0.00511491	0.292646	-0.0174781	0.986055	0.999955
ANAPC10	109.948	0.462396	0.277293	1.66754	0.0954075	0.711811
ANAPC11	209.567	-0.0821252	0.215715	-0.380712	0.703417	0.999955
ANAPC13	510.376	-0.148402	0.154746	-0.959001	0.337558	0.999955
ANAPC15	0.613051	1.07872	3.4774	0.310211	0.756401	0.999955
ANAPC16	507.648	-0.230413	0.151193	-1.52397	0.127517	0.790947
ANAPC1	56.3676	0.606889	0.436277	1.39106	0.164206	0.86958
ANAPC2	12.3326	0.439011	0.762835	0.575499	0.564954	0.999955
ANAPC4	26.0479	-0.105657	0.524283	-0.201527	0.840287	0.999955
ANAPC5	428.258	0.0903766	0.183511	0.492487	0.622375	0.999955
ANAPC7	81.0286	0.480135	0.325318	1.47589	0.139972	0.817421
ANGEL1	42.6925	-0.445431	0.442883	-1.00575	0.314535	0.999955
ANGEL2	79.849	-0.154026	0.3236	-0.475976	0.634092	0.999955
ANGPT2	0.278138	-0.0779222	4.9716	-0.0156735	0.987495	0.999955
ANGPTL1	0.616244	1.51006	4.10982	0.367428	0.7133	0.999955
ANGPTL4	1.42968	-0.22624	2.32402	-0.0973486	0.92245	0.999955
ANG	138.922	-0.696372	0.275863	-2.52434	0.0115917	0.243737
ANK1	17.9285	-0.119452	0.65309	-0.182904	0.854874	0.999955
ANK2	0.526616	0.0859189	4.26428	0.0201485	0.983925	0.999955
ANK3	59.0646	-0.0931289	0.346365	-0.268875	0.788026	0.999955
ANKAR	9.34252	0.501145	0.854778	0.586287	0.557682	0.999955
ANKDD1B	1.78857	0.0814534	1.83971	0.0442752	0.964685	0.999955
ANKEF1	29.899	0.735343	0.511669	1.43714	0.150677	0.840525
ANKFN1	0.657891	-2.20205	3.41488	-0.64484	0.519031	0.999955
ANKFY1	181.719	0.0187032	0.221679	0.0843706	0.932762	0.999955
ANKHD1-EIF4EBP3	1.69225	1.28614	2.01751	0.637489	0.523807	0.999955
ANKHD1	392.351	0.248186	0.210402	1.17958	0.238168	0.968832
ANKH	402.432	-0.153037	0.166424	-0.919564	0.357801	0.999955
ANKIB1	160.352	0.198395	0.236049	0.840482	0.400638	0.999955
ANKLE1	1.14545	-1.47003	2.57255	-0.571429	0.567709	0.999955
ANKLE2	117.25	0.0363816	0.279638	0.130103	0.896485	0.999955
ANKMY1	4.79751	-0.844652	1.222	-0.691205	0.489437	0.999955
ANKMY2	107.614	0.0135526	0.265702	0.0510069	0.95932	0.999955
ANKRA2	131	-0.0188879	0.252253	-0.0748768	0.940313	0.999955
ANKRD10	268.622	0.0392233	0.214195	0.18312	0.854704	0.999955
ANKRD11	182.734	0.419975	0.233163	1.8012	0.0716707	0.638134
ANKRD12	192.227	0.0969077	0.224027	0.432571	0.665327	0.999955
ANKRD13A	73.4167	-0.591759	0.32449	-1.82366	0.068204	0.625825
ANKRD13B	6.80096	1.20212	1.11907	1.07422	0.282725	0.999955
ANKRD13C	167.264	0.403681	0.223997	1.80217	0.0715183	0.638077
ANKRD13D	21.7723	0.0612768	0.598235	0.102429	0.918416	0.999955
ANKRD16	8.61324	-0.391003	0.930961	-0.419999	0.674486	0.999955
ANKRD17	345	0.0319381	0.186676	0.171088	0.864155	0.999955
ANKRD18A	0.298997	1.57813	4.98917	0.316311	0.751766	0.999955
ANKRD18B	0.667935	1.03254	3.59756	0.287011	0.774104	0.999955
ANKRD18DP	0.857568	1.12806	2.82152	0.399807	0.689299	0.999955
ANKRD19P	0.352171	-1.30303	4.62228	-0.281903	0.778018	0.999955
ANKRD1	9.33887	3.5103	1.27416	2.75499	0.00586941	0.159314
ANKRD20A8P	0.404855	0.119686	4.3877	0.0272777	0.978238	0.999955
ANKRD20A9P	36.5788	0.524456	0.505482	1.03754	0.299486	0.999955
ANKRD22	503.534	-0.0441942	0.165491	-0.26705	0.789431	0.999955
ANKRD23	0.980391	-1.31496	3.02225	-0.435091	0.663496	0.999955
ANKRD24	1.15694	-4.24786	2.69228	-1.57779	0.114614	0.757092
ANKRD26	71.21	0.399928	0.389339	1.0272	0.304327	0.999955
ANKRD27	92.4664	0.260134	0.293192	0.887247	0.374946	0.999955
ANKRD28	50.3902	0.623184	0.378071	1.64832	0.0992865	0.723739
ANKRD29	83.7868	0.679539	0.321599	2.113	0.0346008	0.455152
ANKRD30BP2	19.6978	1.54521	0.628419	2.45889	0.0139368	0.271521
ANKRD31	2.33914	1.68905	1.8114	0.932454	0.351102	0.999955
ANKRD33B	20.4572	1.26111	0.718417	1.7554	0.0791907	0.663001
ANKRD34A	15.6145	1.33169	0.739581	1.80061	0.071765	0.6382
ANKRD34B	3.17871	-0.13425	1.57356	-0.0853158	0.93201	0.999955
ANKRD35	0.387136	-1.48983	4.47159	-0.333176	0.739002	0.999955
ANKRD36BP1	4.77297	0.268868	1.18718	0.226477	0.820831	0.999955
ANKRD36B	1.74518	1.82979	2.10961	0.86736	0.385745	0.999955
ANKRD36C	5.54949	0.935755	1.11295	0.840789	0.400466	0.999955
ANKRD36	1.59155	1.06943	2.58558	0.413614	0.679157	0.999955
ANKRD37	9.41834	-1.87956	1.01981	-1.84305	0.065322	0.609932
ANKRD39	57.401	0.181444	0.357281	0.507846	0.611561	0.999955
ANKRD40	439.613	0.379142	0.163001	2.32601	0.020018	0.337565
ANKRD42	131.221	0.0107299	0.252452	0.0425026	0.966098	0.999955
ANKRD44-IT1	3.56879	0.112065	1.3174	0.0850659	0.932209	0.999955
ANKRD44	0.758599	1.60396	2.98421	0.537481	0.590935	0.999955
ANKRD46	45.1498	0.00439746	0.413952	0.0106231	0.991524	0.999955
ANKRD49	54.9708	0.525937	0.369964	1.42159	0.155145	0.850751
ANKRD50	89.4054	-0.126763	0.298034	-0.42533	0.670596	0.999955
ANKRD52	204.969	-0.0427571	0.212881	-0.20085	0.840816	0.999955
ANKRD54	20.8461	0.257143	0.571315	0.450089	0.652646	0.999955
ANKRD60	0.233269	0.0859124	4.99742	0.0171913	0.986284	0.999955
ANKRD61	0.555809	-0.0399193	3.67806	-0.0108534	0.99134	0.999955
ANKRD62	1.48615	4.38438	4.81465	0.910633	0.362489	0.999955
ANKRD63	0.700548	3.05384	3.51088	0.869822	0.384398	0.999955
ANKRD65	0.773808	2.58489	3.48965	0.74073	0.458857	0.999955
ANKRD9	890.124	-0.439433	0.15738	-2.79218	0.0052355	0.148171
ANKS1A	63.8729	-0.27343	0.338781	-0.807099	0.419609	0.999955
ANKS3	3.84546	0.700688	1.58344	0.442509	0.658121	0.999955
ANKS4B	50.6059	-0.023789	0.380983	-0.062441	0.950212	0.999955
ANKS6	45.3838	0.068271	0.422499	0.161589	0.87163	0.999955
ANKZF1	10.4489	-0.512327	0.798944	-0.641255	0.521357	0.999955
ANLN	315.732	0.384485	0.186844	2.05779	0.0396106	0.489311
ANO10	49.1865	-0.508988	0.380972	-1.33603	0.181541	0.895613
ANO1	55.0649	0.286528	0.404345	0.708622	0.478559	0.999955
ANO4	0.800656	3.05442	3.41442	0.894566	0.371019	0.999955
ANO5	75.59	-0.245922	0.343547	-0.715833	0.474094	0.999955
ANO6	99.6945	-0.267077	0.303849	-0.878981	0.379412	0.999955
ANO7	1.56852	-1.37982	2.21714	-0.62234	0.533718	0.999955
ANO8	29.223	-0.625311	0.51226	-1.22069	0.222204	0.948813
ANO9	24.0347	-0.282189	0.56452	-0.499874	0.617164	0.999955
ANOS1	9.60756	0.302966	0.881757	0.343594	0.731152	0.999955
ANP32A-IT1	1.19681	1.08219	2.44159	0.443233	0.657597	0.999955
ANP32A	512.682	-0.00938539	0.166831	-0.0562569	0.955137	0.999955
ANP32B	1072.94	0.0927008	0.128029	0.72406	0.469029	0.999955
ANP32E	136.634	0.314211	0.246333	1.27556	0.202112	0.923405
DDIT3	48.0175	1.84363	0.464437	3.9696	7.19932e-05	0.00592614
ANTXR1	2.49626	0.855322	1.59049	0.537772	0.590734	0.999955
ANTXR2	52.5607	-0.235028	0.427686	-0.549535	0.582639	0.999955
ANXA10	1214.63	-0.438922	0.170942	-2.56766	0.0102388	0.223542
ANXA11	2176.85	-0.14614	0.130286	-1.12169	0.261994	0.990791
ANXA13	33.4106	-0.0821291	0.446659	-0.183874	0.854112	0.999955
CXCL2	102.619	1.65965	0.327815	5.06275	4.13253e-07	8.41516e-05
ANXA2P2	3.85409	1.90432	1.56035	1.22044	0.222298	0.948813
ANXA2R	1.2692	0.142404	2.09727	0.0678996	0.945866	0.999955
ANXA2	6361.99	-0.0991168	0.122837	-0.806896	0.419726	0.999955
ANXA3	738.751	-0.0875153	0.162082	-0.539944	0.589236	0.999955
ANXA4	2159.88	-0.211482	0.120129	-1.76046	0.0783293	0.660497
ANXA5	3303.68	-0.371383	0.163037	-2.27791	0.0227322	0.361044
ANXA6	29.9668	-1.45351	0.537269	-2.70538	0.00682271	0.174473
ANXA7	278.29	-0.186408	0.190534	-0.978343	0.327905	0.999955
ANXA9	38.0064	0.0958448	0.481258	0.199155	0.842142	0.999955
AOAH	3.02654	-1.71182	1.55386	-1.10166	0.270609	0.998716
KLF10	161.994	1.65639	0.296896	5.57903	2.41859e-08	7.10158e-06
AOC2	6.66741	3.1175	1.2059	2.58522	0.0097317	0.217416
AOC3	0.260879	2.46632	4.897	0.503639	0.614515	0.999955
AOX1	0.437639	-1.30451	4.25891	-0.306301	0.759375	0.999955
AP1AR	336.922	-0.102584	0.171011	-0.599871	0.548592	0.999955
AP1B1	138.421	-0.220523	0.245196	-0.899375	0.368453	0.999955
AP1G1	519.777	0.00684642	0.152658	0.0448481	0.964228	0.999955
AP1G2	315.471	-0.434133	0.200528	-2.16495	0.0303915	0.422424
AP1M1	146.646	-0.0722176	0.235483	-0.306679	0.759088	0.999955
AP1M2	1436.68	-0.325534	0.153501	-2.12072	0.0339452	0.45013
AP1S1	78.8276	0.256549	0.3037	0.844746	0.398253	0.999955
AP1S2	26.5382	-0.0534963	0.534126	-0.100157	0.92022	0.999955
AP1S3	322.97	0.294776	0.17738	1.66183	0.0965465	0.715418
AP2A1	3.19101	0.22332	1.58033	0.141313	0.887623	0.999955
AP2A2	184.484	-0.164656	0.215562	-0.763846	0.444959	0.999955
THBS1	172.867	1.63473	0.256944	6.36221	1.98872e-10	1.25771e-07
AP2M1	465.966	-0.242551	0.168186	-1.44216	0.149257	0.837163
AP2S1	709.29	-0.028703	0.151691	-0.18922	0.84992	0.999955
AP3B1	650.868	0.17009	0.165245	1.02932	0.303331	0.999955
AP3B2	0.800258	0.168896	3.54197	0.0476841	0.961968	0.999955
AP3D1	252.601	0.145922	0.194334	0.750881	0.452724	0.999955
AP3M1	620.985	-0.176907	0.149263	-1.1852	0.235937	0.966255
AP3M2	34.3918	-0.152824	0.464752	-0.32883	0.742284	0.999955
AP3S1	815.32	-0.164	0.167995	-0.976223	0.328954	0.999955
AP3S2	0.277672	0.0859156	4.99742	0.017192	0.986283	0.999955
AP4B1-AS1	0.450909	-2.53371	4.46696	-0.56721	0.570571	0.999955
AP4B1	230.887	0.259464	0.502152	0.516705	0.605362	0.999955
AP4E1	30.0034	0.417308	0.490832	0.850205	0.395211	0.999955
AP4M1	7.47336	-1.01432	0.990714	-1.02383	0.305917	0.999955
AP4S1	27.144	-0.0315099	0.556266	-0.0566453	0.954828	0.999955
AP5B1	75.2124	-0.337273	0.305332	-1.10461	0.269329	0.997319
AP5M1	175.799	0.0887946	0.238388	0.372479	0.709536	0.999955
AP5S1	72.4398	0.0682826	0.357732	0.190876	0.848622	0.999955
AP5Z1	21.3245	0.0948019	0.612483	0.154783	0.876993	0.999955
APAF1	5.02534	0.851568	1.14158	0.745954	0.455695	0.999955
APBA1	0.267185	1.57814	4.98917	0.316313	0.751765	0.999955
APBA3	55.427	-0.283405	0.400162	-0.708224	0.478806	0.999955
APBB1	5.48529	-1.88202	1.18548	-1.58757	0.112385	0.752419
APBB2	135.669	0.312242	0.245741	1.27061	0.203867	0.92474
APBB3	23.5733	-0.246733	0.651966	-0.378444	0.705101	0.999955
APCDD1L-AS1	0.32387	0.085913	4.99742	0.0171915	0.986284	0.999955
APC	100.539	0.322599	0.302352	1.06696	0.285989	0.999955
APEH	126.604	-0.0158165	0.25401	-0.062267	0.95035	0.999955
APEX1	1937.87	-0.00946552	0.119498	-0.079211	0.936865	0.999955
APEX2	764.179	-0.101808	0.160285	-0.635168	0.525319	0.999955
APH1A	149.187	-0.173199	0.238807	-0.725266	0.468289	0.999955
APH1B	17.3935	-0.572835	0.643774	-0.889808	0.373569	0.999955
API5	1297.82	-0.038591	0.16496	-0.233941	0.815031	0.999955
APIP	334.296	-0.420209	0.196071	-2.14315	0.0321012	0.437316
APITD1	53.0389	0.0515828	0.371001	0.139037	0.889421	0.999955
APLF	4.65321	1.17002	1.358	0.861573	0.388922	0.999955
APLN	1.09026	1.2204	2.51726	0.484811	0.62781	0.999955
APLP1	7.13305	0.130866	1.093	0.119731	0.904696	0.999955
FBXO16	40.3444	1.60791	0.494616	3.25082	0.00115073	0.0490194
APMAP	208.487	-0.168279	0.23603	-0.712955	0.475874	0.999955
APOA1	0.616279	0.775507	3.82461	0.202768	0.839317	0.999955
PPP1R15A	219.335	1.60035	0.218037	7.33981	2.13899e-13	2.19822e-10
APOBEC3A	0.974907	-1.6741	2.86374	-0.584587	0.558826	0.999955
APOBEC3B-AS1	0.395204	0.0858979	4.82008	0.0178209	0.985782	0.999955
APOBEC3B	2.60137	4.87408	2.04986	2.37776	0.0174182	0.310974
APOBEC3C	541.321	0.219412	0.181898	1.20624	0.227725	0.957903
APOBEC3D	2.32586	-1.35187	1.91375	-0.706399	0.47994	0.999955
APOBEC3F	31.9401	-0.153623	0.501793	-0.306149	0.759491	0.999955
APOBEC3G	2.09627	0.130653	2.48787	0.0525158	0.958118	0.999955
APOBEC3H	0.423505	-1.30283	4.68146	-0.278295	0.780786	0.999955
APOBEC4	0.494908	-1.48817	4.40636	-0.337733	0.735565	0.999955
APOB	1.25052	1.42435	4.68161	0.304244	0.760942	0.999955
APOC1P1	0.309229	0.0859016	4.99742	0.0171892	0.986286	0.999955
APOC1	8.53061	0.549426	0.911014	0.603092	0.546447	0.999955
APOC3	0.519221	1.50959	4.35575	0.346575	0.728911	0.999955
APOD	1.75216	-0.805804	2.13552	-0.377334	0.705926	0.999955
APOE	3.19249	1.56234	1.75455	0.890449	0.373225	0.999955
APOH	0.254141	1.50872	4.99394	0.302111	0.762568	0.999955
APOL1	4.96709	-0.866198	1.49106	-0.580929	0.561288	0.999955
APOL2	8.45325	0.439859	0.901653	0.487836	0.625666	0.999955
APOL4	8.03534	-0.638907	1.02963	-0.620523	0.534913	0.999955
APOL6	159.323	-0.304505	0.231623	-1.31466	0.188625	0.902929
APOLD1	24.7053	0.706546	0.578864	1.22057	0.222247	0.948813
APOM	8.57767	-1.22613	1.08362	-1.13151	0.25784	0.987317
APOOL	952.391	0.158126	0.160949	0.982463	0.325872	0.999955
APOO	116.918	0.505327	0.270129	1.87069	0.0613884	0.597637
APOPT1	35.7212	-0.408805	0.440655	-0.927721	0.353552	0.999955
APPBP2	250.378	0.124844	0.218797	0.570591	0.568277	0.999955
APPL1	115.881	0.111163	0.265741	0.418315	0.675717	0.999955
APPL2	1310.11	-0.225232	0.151551	-1.48617	0.137233	0.813655
BCYRN1	110.006	1.5759	0.333583	4.72415	2.31079e-06	0.000372513
APRT	147.625	-0.124653	0.23956	-0.520343	0.602824	0.999955
APTR	93.0527	0.182471	0.314247	0.580661	0.561469	0.999955
APTX	86.2464	0.804952	0.301114	2.67324	0.00751214	0.184637
AQP11	28.0273	0.233878	0.50989	0.458682	0.646463	0.999955
AQP1	0.774525	-2.50808	3.07412	-0.815872	0.414574	0.999955
AQP3	94.4588	-0.214418	0.32686	-0.655995	0.511827	0.999955
AQP4	0.208196	1.50873	4.99394	0.302112	0.762567	0.999955
AQP5	278.117	-0.233412	0.189622	-1.23093	0.218348	0.945161
AQP6	2.43697	4.13119	2.08846	1.97811	0.0479168	0.530462
AQP7P1	4.28985	-0.828634	1.24042	-0.668027	0.504116	0.999955
AQP7	3.08313	-1.60104	1.52096	-1.05265	0.2925	0.999955
AQR	210.787	0.261	0.213975	1.21977	0.222552	0.948813
ARAF	83.6213	0.290573	0.313992	0.925416	0.35475	0.999955
ARAP1	10.6169	-0.211345	0.847163	-0.249473	0.802995	0.999955
ARAP2	41.4544	0.509993	0.475652	1.0722	0.283631	0.999955
ARAP3	0.558831	-3.12211	4.08196	-0.764856	0.444357	0.999955
ARCN1	692.447	-0.0470399	0.144632	-0.325239	0.745	0.999955
ARC	0.6662	0.0859188	3.70635	0.0231815	0.981505	0.999955
DKK1	306.838	1.43658	0.234603	6.12345	9.1569e-10	4.06937e-07
AREL1	74.0216	-0.36464	0.342436	-1.06484	0.286948	0.999955
ARF1	1720.19	-0.226911	0.130193	-1.74288	0.0813544	0.670951
DUSP1	90.8726	1.4339	0.317631	4.51438	6.35037e-06	0.000828724
ARF4-AS1	2.61707	-0.0950489	1.56261	-0.0608271	0.951497	0.999955
ARF4	2824.99	0.00739417	0.110798	0.0667356	0.946792	0.999955
ARF5	145.378	-0.111361	0.23414	-0.475618	0.634347	0.999955
ARF6	1673.05	-0.00251257	0.126607	-0.0198454	0.984167	0.999955
ARFGAP1	27.744	0.454807	0.504434	0.901618	0.36726	0.999955
ARFGAP2	55.516	-0.017911	0.362529	-0.0494057	0.960596	0.999955
ARFGAP3	65.7471	-0.552272	0.340928	-1.61991	0.105252	0.738126
ARFGEF1	126.089	-0.151509	0.276618	-0.547721	0.583884	0.999955
ARFGEF2	923.345	-0.147664	0.14386	-1.02644	0.304686	0.999955
ARFGEF3	242.343	-0.240951	0.200039	-1.20452	0.228389	0.957938
ARFIP1	1253.73	-0.396465	0.134852	-2.94	0.00328209	0.105154
ARFIP2	151.783	-0.248797	0.240488	-1.03455	0.300878	0.999955
ARFRP1	14.0307	-0.292636	0.664761	-0.440213	0.659783	0.999955
ARG2	33.1629	0.218967	0.493388	0.443803	0.657185	0.999955
ARGFX	1.59937	0.541872	2.01607	0.268777	0.788101	0.999955
ARGLU1	170.343	-0.0449671	0.241536	-0.186171	0.85231	0.999955
ARHGAP10	10.8389	0.0912109	0.790486	0.115386	0.908139	0.999955
ARHGAP11A	49.2809	0.297254	0.412224	0.721097	0.47085	0.999955
ARHGAP12	206.727	0.497588	0.211892	2.34831	0.0188586	0.325726
ARHGAP17	154.093	0.159652	0.254537	0.627223	0.530513	0.999955
ARHGAP18	252.976	-0.294413	0.218859	-1.34522	0.178555	0.891287
ARHGAP19	14.1463	0.233836	0.702255	0.332979	0.73915	0.999955
ARHGAP1	995.592	-0.18597	0.152122	-1.2225	0.221518	0.948693
ARHGAP21	173.111	-0.00241528	0.227543	-0.0106146	0.991531	0.999955
ARHGAP23	42.4162	0.46345	0.454629	1.0194	0.308012	0.999955
ARHGAP24	8.73023	1.02593	0.919646	1.11557	0.264608	0.993595
ARHGAP26	173.615	-0.792526	0.245785	-3.22447	0.00126205	0.0521403
ARHGAP27	151.447	-0.113528	0.235627	-0.481811	0.62994	0.999955
ARHGAP28	0.407877	-3.01253	4.56201	-0.660351	0.509029	0.999955
ARHGAP29	44.3074	0.759379	0.436809	1.73847	0.0821282	0.673533
ARHGAP30	0.935803	-1.44391	3.21826	-0.448662	0.653675	0.999955
ARHGAP31	1.97432	0.0855482	2.07782	0.0411721	0.967159	0.999955
ARHGAP32	484.826	-0.215273	0.18558	-1.16	0.246048	0.976325
ARHGAP33	3.80293	-0.189027	1.43138	-0.132059	0.894937	0.999955
ARHGAP35	266.258	0.0595944	0.21775	0.273682	0.784329	0.999955
ARHGAP39	62.3534	-0.447768	0.382864	-1.16952	0.242193	0.972158
ARHGAP42	53.3331	0.37823	0.398281	0.949655	0.342288	0.999955
ARHGAP44	11.9213	0.83569	0.811622	1.02965	0.303172	0.999955
ARHGAP4	7.72916	-1.20829	0.907074	-1.33208	0.182835	0.898446
ARHGAP5-AS1	12.9037	0.414679	0.809089	0.512526	0.608283	0.999955
ARHGAP5	923.27	-0.0742947	0.135831	-0.546964	0.584403	0.999955
ARHGAP6	0.260879	2.46632	4.897	0.503639	0.614515	0.999955
ARHGDIA	1029.12	-0.344807	0.130563	-2.64091	0.00826831	0.197323
ARHGDIB	25.2245	0.351689	0.562783	0.624911	0.53203	0.999955
ARHGDIG	2.46787	-1.08698	1.58638	-0.685199	0.493218	0.999955
ARHGEF10L	62.1298	-0.559975	0.350057	-1.59967	0.109673	0.7458
ARHGEF10	34.651	0.452799	0.486153	0.931391	0.351651	0.999955
ARHGEF11	15.0444	-0.0872752	0.647107	-0.13487	0.892715	0.999955
ARHGEF12	622.133	0.0360324	0.144421	0.249495	0.802978	0.999955
ARHGEF16	32.4871	-0.317183	0.492591	-0.643909	0.519635	0.999955
ARHGEF17	1.36817	-2.25549	2.42143	-0.93147	0.351611	0.999955
ARHGEF18	73.2495	-0.441958	0.323737	-1.36518	0.172198	0.882382
ARHGEF19	1.73721	-0.765318	2.03224	-0.376589	0.706479	0.999955
ARHGEF1	50.4221	0.217804	0.384435	0.566557	0.571015	0.999955
ARHGEF26-AS1	3.36216	0.680642	1.61749	0.420802	0.6739	0.999955
ARHGEF26	21.65	1.20165	0.604649	1.98736	0.0468828	0.525752
ARHGEF28	56.5523	-0.333518	0.366864	-0.909106	0.363294	0.999955
ARHGEF2	273.562	-0.19616	0.192258	-1.02029	0.307589	0.999955
ARHGEF33	0.422698	1.57263	4.30304	0.36547	0.71476	0.999955
ARHGEF35	172.364	-0.483855	0.232768	-2.0787	0.0376452	0.477992
ARHGEF37	34.8253	-0.372994	0.455674	-0.818554	0.413041	0.999955
ARHGEF38-IT1	5.46979	2.05915	1.22566	1.68004	0.0929498	0.703977
ARHGEF38	21.2409	-0.830557	0.612083	-1.35693	0.174802	0.885852
ARHGEF39	24.8659	0.325433	0.549491	0.592245	0.553686	0.999955
ARHGEF3	25.2374	0.557215	0.581682	0.957937	0.338095	0.999955
ARHGEF40	73.3983	-0.346926	0.343375	-1.01034	0.312332	0.999955
ARHGEF5	18.6934	-0.42464	0.621016	-0.683782	0.494113	0.999955
ARHGEF6	1.01263	-0.00566993	3.02424	-0.00187483	0.998504	0.999955
ARHGEF7	54.9362	0.277649	0.375924	0.738577	0.460164	0.999955
ARHGEF9	29.3811	0.511423	0.522372	0.97904	0.32756	0.999955
ARID1A	729.301	0.0371485	0.156174	0.237866	0.811985	0.999955
ARID1B	458.717	0.088225	0.189127	0.466486	0.640868	0.999955
ARID2	448.963	0.200675	0.169481	1.18405	0.236392	0.966676
ARID3A	13.7855	0.345823	0.786742	0.439563	0.660254	0.999955
ARID3B	24.274	0.402988	0.536154	0.751628	0.452275	0.999955
ARID4A	77.2434	0.494847	0.361024	1.37068	0.170476	0.879957
ARID4B	326.491	0.278236	0.183398	1.51712	0.129237	0.795064
ARID5A	3.21326	-0.553699	1.41141	-0.392302	0.694835	0.999955
ARID5B	438.242	-0.0823422	0.158951	-0.518033	0.604435	0.999955
ARIH1	205.049	0.221172	0.209085	1.05781	0.290142	0.999955
ARIH2OS	0.6034	1.51059	3.87438	0.389892	0.696617	0.999955
ARIH2	86.3713	0.423445	0.30658	1.38119	0.167221	0.876231
ARL10	0.768247	0.114784	3.24339	0.0353902	0.971769	0.999955
ARL11	0.849323	2.47648	3.14205	0.788174	0.430595	0.999955
ARL13A	0.231473	0.0859185	4.99742	0.0171926	0.986283	0.999955
ARL13B	30.3346	0.052085	0.481483	0.108176	0.913856	0.999955
ARL14EP	37.1635	0.391863	0.477333	0.820942	0.411679	0.999955
ARL14	549.654	0.172117	0.169586	1.01492	0.310142	0.999955
ARL15	11.311	0.590144	0.784644	0.752117	0.451981	0.999955
ARL16	15.7261	-0.339841	0.672224	-0.505547	0.613175	0.999955
ARL17A	5.03707	2.35776	1.57608	1.49597	0.134662	0.809935
ARL1	300.083	-0.124686	0.187616	-0.664579	0.50632	0.999955
ARL2BP	318.958	-0.246904	0.232572	-1.06162	0.288408	0.999955
ARL2	88.882	0.00400374	0.313676	0.0127639	0.989816	0.999955
ARL3	148.794	-0.00189694	0.252402	-0.00751553	0.994004	0.999955
ARL4A	216.606	0.0726224	0.209315	0.346952	0.728627	0.999955
ARL4C	165.767	0.797816	0.257454	3.09887	0.00194262	0.0714597
ARL4D	6.99846	-0.726178	1.15509	-0.628674	0.529563	0.999955
ARL5A	558.909	0.053214	0.367474	0.14481	0.884861	0.999955
ARL5B	70.173	0.412257	0.317681	1.29771	0.194387	0.91037
ARL6IP1	2178.49	0.142776	0.123098	1.15985	0.246108	0.976325
ARL6IP4	176.392	0.153595	0.231242	0.664218	0.506551	0.999955
ARL6IP5	2736	-0.224599	0.129657	-1.73225	0.0832284	0.677197
ARL6IP6	106.466	0.082459	0.279711	0.294801	0.768146	0.999955
ARL6	39.332	-0.315099	0.517565	-0.608811	0.542649	0.999955
ARL8A	254.838	-0.518276	0.188786	-2.74531	0.00604544	0.162693
ARL8B	381.568	-0.0948563	0.168538	-0.562819	0.573558	0.999955
ARL9	1.82209	4.57408	2.40093	1.90513	0.0567636	0.578651
ARMC10	159.956	-0.186447	0.276834	-0.673498	0.500631	0.999955
ARMC1	256.957	0.024539	0.193876	0.12657	0.89928	0.999955
ARMC2	1.19552	1.1746	2.76732	0.424453	0.671236	0.999955
ARMC3	0.440073	-0.0605036	4.25826	-0.0142085	0.988664	0.999955
ARMC5	13.0956	-0.431038	0.778671	-0.553557	0.579882	0.999955
ARMC6	41.0069	-0.0424392	0.450941	-0.0941125	0.92502	0.999955
ARMC7	36.6493	-0.228699	0.442236	-0.517141	0.605057	0.999955
ARMC8	211.223	0.186356	0.213407	0.873242	0.382531	0.999955
ARMC9	17.8094	0.425005	0.617713	0.68803	0.491434	0.999955
ARMCX1	40.0703	-0.0437077	0.456882	-0.0956652	0.923786	0.999955
ARMCX2	58.5359	-0.488842	0.377095	-1.29634	0.194859	0.91154
ARMCX3	149.643	-0.244093	0.259561	-0.940406	0.34701	0.999955
ARMCX4	22.0005	0.330887	0.595255	0.555874	0.578297	0.999955
ARMCX5-GPRASP2	1.68983	2.62475	2.23384	1.17499	0.239997	0.969949
ARMCX5	108.785	0.568668	0.287208	1.97999	0.0477047	0.529701
ARMCX6	92.3397	-0.00519815	0.292838	-0.0177509	0.985838	0.999955
ARMS2	0.584749	2.46934	4.07798	0.60553	0.544827	0.999955
ARMT1	173.238	0.00507572	0.235774	0.0215279	0.982825	0.999955
ARNT2	5.1737	-1.06865	1.16735	-0.915453	0.359954	0.999955
ARNTL2	235.463	0.40384	0.215613	1.87298	0.0610707	0.596664
ARNTL	34.2649	0.208035	0.474362	0.438558	0.660982	0.999955
ARNT	58.3168	-0.0168666	0.358799	-0.0470086	0.962506	0.999955
ARPC1A	1471.88	-0.197064	0.127515	-1.54542	0.122246	0.779104
ARPC1B	222.233	-0.186201	0.205311	-0.906923	0.364448	0.999955
ARPC2	14755.3	-0.283649	0.141404	-2.00595	0.0448618	0.51483
ARPC3	324.852	-0.177037	0.201617	-0.878086	0.379897	0.999955
ARPC4	804.864	-0.362218	0.15387	-2.35404	0.0185705	0.32256
ARPC5L	207.816	0.192016	0.206173	0.931332	0.351682	0.999955
ARPC5	1277.27	-0.190284	0.136725	-1.39173	0.164005	0.86914
ARPIN	198.445	-0.210595	0.215229	-0.978471	0.327841	0.999955
ARPP19	1014.56	0.0286657	0.127888	0.224148	0.822642	0.999955
ARPP21	0.24292	0.120943	4.98412	0.0242656	0.980641	0.999955
ARRB1	57.0126	-0.210998	0.363011	-0.581244	0.561076	0.999955
ARRB2	129.599	-0.583988	0.264821	-2.20522	0.0274386	0.4014
ARRDC1-AS1	16.6351	0.597458	0.656118	0.910596	0.362508	0.999955
ARRDC1	562.566	0.0171283	0.156771	0.109257	0.912999	0.999955
ARRDC2	12.1518	0.659211	0.760365	0.866967	0.38596	0.999955
ARRDC3-AS1	3.459	0.0546579	1.41124	0.0387304	0.969105	0.999955
ARRDC3	139.247	0.438721	0.306656	1.43066	0.152527	0.842458
ARRDC4	307.223	0.467283	0.231583	2.01778	0.0436145	0.510067
ARSA	23.1467	-1.00145	0.569747	-1.75771	0.0787975	0.662068
ARSB	9.22548	1.44563	0.98133	1.47313	0.140715	0.820196
ARSD	86.4179	-0.472623	0.299334	-1.57892	0.114355	0.757092
ARSE	13.9572	-0.373644	0.704138	-0.53064	0.595668	0.999955
ARSG	0.650421	-1.46784	3.75509	-0.390893	0.695877	0.999955
ARSJ	7.17933	0.540979	1.02501	0.527781	0.597651	0.999955
ARSK	31.3824	0.624053	0.480602	1.29848	0.194122	0.91037
ARTN	4.05352	-1.5873	1.46801	-1.08126	0.279583	0.999955
ARV1	391.141	0.0752332	0.179661	0.41875	0.675399	0.999955
ARVCF	9.83105	0.167224	0.856111	0.19533	0.845134	0.999955
AR	0.201457	0.0859154	4.99742	0.0171919	0.986283	0.999955
ASAH1	1616.52	-0.0426719	0.123366	-0.345897	0.72942	0.999955
ASAH2B	42.6817	-0.00105592	0.458835	-0.0023013	0.998164	0.999955
ASAP1-IT1	0.658879	0.1673	3.47411	0.0481563	0.961592	0.999955
ASAP1-IT2	0.298997	1.57813	4.98917	0.316311	0.751766	0.999955
ASAP1	191.265	0.837166	0.579024	1.44582	0.148227	0.83412
ASAP2	265.148	-0.00104078	0.186812	-0.00557128	0.995555	0.999955
ASAP3	1.10589	-3.00161	2.88921	-1.0389	0.29885	0.999955
ASB12	0.661925	3.17541	3.83448	0.82812	0.407602	0.999955
ASB13	26.8694	0.0914741	0.523894	0.174604	0.861391	0.999955
ASB15	0.674104	1.03943	3.37573	0.307914	0.758148	0.999955
ASB16-AS1	20.2829	-0.378264	0.646705	-0.584911	0.558608	0.999955
ASB1	41.9431	0.169034	0.425474	0.397283	0.691159	0.999955
ASB3	35.7277	0.140871	0.463956	0.303629	0.76141	0.999955
ASB4	0.57071	-2.7652	4.07053	-0.679322	0.496934	0.999955
ASB6	35.0691	-0.398888	0.454695	-0.877265	0.380342	0.999955
ASB7	73.5064	0.799398	0.331719	2.40987	0.0159583	0.295165
ASB8	88.1758	-0.288205	0.304419	-0.946739	0.343772	0.999955
ASB9	7.22248	-0.697124	1.01685	-0.685573	0.492983	0.999955
ASCC1	156.68	-0.299161	0.239426	-1.24949	0.211486	0.935304
ASCC2	108.336	-0.267827	0.262958	-1.01851	0.308434	0.999955
ASCC3	315.788	0.103906	0.205617	0.50534	0.61332	0.999955
ASCL2	120.823	0.30011	0.288616	1.03983	0.298421	0.999955
ASF1A	131.821	0.633211	0.271343	2.33362	0.0196156	0.335407
ASF1B	372.99	0.26857	0.191195	1.40469	0.160113	0.859178
ASH1L-AS1	9.58288	-1.1653	0.86972	-1.33986	0.180292	0.892385
ASH1L	114.634	0.108364	0.267374	0.405292	0.685263	0.999955
ASH2L	178.078	-0.0275804	0.221251	-0.124656	0.900796	0.999955
ASIC1	11.8259	0.0245943	0.799781	0.0307513	0.975468	0.999955
ASIC3	1.51267	-2.56905	2.41757	-1.06265	0.287939	0.999955
ASL	64.8687	-0.336768	0.338669	-0.994389	0.320034	0.999955
ASNA1	532.14	-0.1078	0.161645	-0.666892	0.504841	0.999955
ASNSD1	85.2983	0.0679228	0.306128	0.221877	0.82441	0.999955
ASNS	101.58	0.568156	0.317402	1.79002	0.0734509	0.641829
ASPA	0.193493	0.0859122	4.99742	0.0171913	0.986284	0.999955
ASPG	0.370131	1.50929	4.54513	0.332068	0.739838	0.999955
ASPHD1	8.35401	0.981775	0.885868	1.10826	0.267748	0.996836
ASPHD2	24.8095	-0.82887	0.557559	-1.4866	0.137119	0.813655
ASPH	1919	-0.0126852	0.125898	-0.100757	0.919743	0.999955
ASPM	60.9514	0.279052	0.346289	0.805835	0.420338	0.999955
ASPRV1	1.45485	-0.770242	2.21384	-0.347921	0.7279	0.999955
ASPSCR1	12.9521	0.195526	0.710262	0.275287	0.783096	0.999955
ASRGL1	25.3317	0.584092	0.533638	1.09455	0.273715	0.999955
HEATR3	269.195	1.43272	0.427331	3.35272	0.000800214	0.0377856
ASTE1	40.799	0.036638	0.416688	0.0879267	0.929935	0.999955
ASTN2	12.6202	0.810224	0.806678	1.0044	0.315188	0.999955
ASUN	139.407	0.121005	0.27028	0.447704	0.654367	0.999955
ASXL1	47.9706	-0.0446951	0.389997	-0.114604	0.908759	0.999955
ASXL2	48.2111	0.181272	0.413615	0.438263	0.661195	0.999955
ASZ1	0.32387	0.085913	4.99742	0.0171915	0.986284	0.999955
ATAD1	515.448	0.0416639	0.15794	0.263796	0.791937	0.999955
ATAD2B	27.4763	0.832035	0.542314	1.53423	0.124973	0.787034
ATAD2	227.844	0.232133	0.213647	1.08653	0.277246	0.999955
ATAD3A	44.9082	0.261104	0.434584	0.600815	0.547963	0.999955
ATAD3B	1.79818	0.192298	2.15383	0.0892819	0.928858	0.999955
ATAD3C	4.47028	-1.36387	1.42889	-0.954496	0.339832	0.999955
ATAD5	27.4851	0.627091	0.517665	1.21139	0.225748	0.953989
ATAT1	50.6918	-0.222137	0.402797	-0.551486	0.5813	0.999955
ATCAY	0.981242	2.47838	2.99236	0.828235	0.407537	0.999955
ATE1	94.7671	-0.31703	0.286316	-1.10727	0.268176	0.996999
ATF1	130.477	-0.0779539	0.254882	-0.305843	0.759724	0.999955
ATF2	144.057	-0.000364747	0.261571	-0.00139445	0.998887	0.999955
ATF3	82.2355	1.41683	0.319241	4.43811	9.07506e-06	0.00114115
ATF4	774.123	0.164122	0.145703	1.12642	0.25999	0.989815
ATF5	82.0341	-0.22752	0.297075	-0.765868	0.443755	0.999955
ATF6B	28.6758	-0.490445	0.504232	-0.972657	0.330724	0.999955
ATF6	255.325	0.133583	0.187652	0.711866	0.476548	0.999955
ATF7IP	203.507	0.349534	0.229002	1.52634	0.126926	0.789046
ATF7	73.265	-0.12256	0.325162	-0.37692	0.706233	0.999955
ATG101	46.5823	0.0349384	0.418257	0.0835333	0.933427	0.999955
ATG10	16.4055	0.83017	0.680226	1.22043	0.222301	0.948813
ATG12	154.551	-0.0284051	0.235831	-0.120446	0.904129	0.999955
ATG13	111.095	-0.197844	0.272728	-0.725428	0.46819	0.999955
ATG14	85.2195	-0.367021	0.334468	-1.09733	0.272498	0.999955
ATG16L1	101.611	0.0319896	0.285266	0.11214	0.910713	0.999955
ATG16L2	4.88433	-0.158801	1.22282	-0.129864	0.896674	0.999955
ATG2A	23.4275	-0.304051	0.556945	-0.545925	0.585117	0.999955
ATG2B	65.5043	-0.226615	0.345647	-0.655626	0.512065	0.999955
ATG3	263.384	0.0286569	0.198462	0.144395	0.885189	0.999955
ATG4A	74.0193	-0.211848	0.343291	-0.617108	0.537163	0.999955
ATG4B	126.136	-0.251581	0.248183	-1.01369	0.310729	0.999955
ATG4C	187.151	0.302733	0.243564	1.24293	0.213894	0.937391
ATG4D	4.15843	0.525142	1.20677	0.435162	0.663445	0.999955
ATG5	168.934	0.191491	0.231074	0.828701	0.407274	0.999955
ATG7	20.4713	-0.828841	0.584078	-1.41906	0.155882	0.852116
ATG9A	62.4029	-0.529244	0.340556	-1.55406	0.12017	0.773121
ATG9B	0.612559	3.49846	3.58686	0.975354	0.329385	0.999955
ATHL1	4.80441	0.489195	1.22498	0.399348	0.689637	0.999955
ATIC	280.124	0.280234	0.194884	1.43796	0.150446	0.840282
ATL1	15.2509	0.390699	0.779788	0.501033	0.616348	0.999955
ATL2	214.637	0.0517545	0.209104	0.247506	0.804517	0.999955
ATL3	219.629	-0.14332	0.207196	-0.691712	0.489118	0.999955
ATMIN	186.638	-0.051202	0.226369	-0.226188	0.821055	0.999955
ATM	65.6553	0.00643763	0.340737	0.0188933	0.984926	0.999955
ATN1	186.629	-0.251072	0.265044	-0.947284	0.343494	0.999955
ATOH7	0.775574	-2.89538	3.11304	-0.930082	0.352328	0.999955
ATOH8	0.80583	0.0859298	3.64313	0.0235868	0.981182	0.999955
ATOX1	53.558	-0.381809	0.385298	-0.990944	0.321713	0.999955
ATP10B	370.761	-0.374725	0.189911	-1.97316	0.0484774	0.533801
ATP10D	5.09007	-0.221658	1.16756	-0.189847	0.849429	0.999955
ATP11A-AS1	0.386404	1.14023	4.32721	0.263503	0.792163	0.999955
ATP11A	203.342	-0.0812452	0.228476	-0.355596	0.722143	0.999955
ATP11B	234.666	-0.167995	0.202153	-0.83103	0.405956	0.999955
ATP11C	34.6336	-0.349916	0.467009	-0.74927	0.453695	0.999955
ATP13A1	64.9891	-0.1919	0.331434	-0.579	0.562589	0.999955
ATP13A2	484.194	-0.364645	0.174669	-2.08764	0.0368306	0.472023
ATP13A3	443.744	-0.000575026	0.165995	-0.00346412	0.997236	0.999955
ATP13A4	0.267185	1.57814	4.98917	0.316313	0.751765	0.999955
ATP1A1-AS1	7.04072	-0.815664	0.994918	-0.81983	0.412313	0.999955
CCDC84	132.619	1.36974	0.320263	4.27691	1.89502e-05	0.00206356
ATP1A3	0.946161	-0.892535	2.92657	-0.304977	0.760384	0.999955
ATP1B1	5927.51	-0.443572	0.138173	-3.21026	0.00132616	0.0539309
ATP1B2	2.95532	-0.73759	1.67915	-0.439263	0.660471	0.999955
ATP1B3	1873.65	-0.287623	0.121626	-2.36481	0.0180393	0.3185
ATP23	190.548	0.228669	0.213833	1.06938	0.284897	0.999955
ATP2A1-AS1	6.73348	-0.262259	1.02705	-0.255353	0.798451	0.999955
ATP2A1	2.136	0.724689	1.901	0.381214	0.703044	0.999955
ATP2A2	965.537	-0.00476771	0.16946	-0.0281347	0.977555	0.999955
ATP2A3	7.27319	-0.312474	0.942042	-0.331699	0.740117	0.999955
ATP2B1	222.628	0.229933	0.212785	1.08059	0.279879	0.999955
ATP2B4	95.0803	0.206723	0.317765	0.650553	0.515335	0.999955
ATP2C1	217.498	0.0501216	0.20432	0.24531	0.806216	0.999955
ATP2C2	103.369	-0.81789	0.2907	-2.81352	0.00490021	0.140864
ATP5A1	1302.77	-0.0831307	0.130213	-0.638418	0.523201	0.999955
ATP5B	1764.89	-0.07173	0.137799	-0.520541	0.602687	0.999955
ATP5C1	1877.08	-0.00683398	0.134628	-0.0507618	0.959515	0.999955
ATP5D	221.926	-0.228317	0.202009	-1.13023	0.258378	0.987757
ATP5EP2	0.208196	1.50873	4.99394	0.302112	0.762567	0.999955
ATP5E	61.4004	-0.42615	0.435891	-0.977652	0.328246	0.999955
ATP5F1	1158.06	-0.0755845	0.156809	-0.482016	0.629795	0.999955
ATP5G1	606.503	0.288548	0.149574	1.92914	0.0537135	0.564019
ATP5G2	1751.55	-0.0367618	0.128718	-0.285599	0.775185	0.999955
ATP5G3	2202.11	-0.0714147	0.113744	-0.627852	0.530101	0.999955
ATP5H	1280.14	-0.0674147	0.134906	-0.499715	0.617276	0.999955
ATP5I	305.576	-0.168347	0.175229	-0.960725	0.336691	0.999955
ATP5J2-PTCD1	4.41865	-0.907277	1.47413	-0.615467	0.538246	0.999955
ATP5J2	2936.92	-0.172218	0.114715	-1.50127	0.133286	0.808185
ATP5J	4736.42	-0.139001	0.121143	-1.14741	0.251212	0.981554
ATP5L2	1.38774	0.596784	2.20892	0.27017	0.78703	0.999955
ATP5L	741.238	-0.0420421	0.150885	-0.278637	0.780524	0.999955
ATP5O	781.816	0.0982398	0.147321	0.666842	0.504873	0.999955
ATP5SL	1410.98	-0.249959	0.145891	-1.71333	0.0866523	0.684025
ATP5S	37.1145	-0.176463	0.435592	-0.405112	0.685395	0.999955
ATP6AP1L	1.77252	-1.65349	2.45569	-0.673332	0.500736	0.999955
ATP6AP1	221.743	-0.59385	0.210224	-2.82485	0.00473027	0.136696
ATP6AP2	1163.87	-0.30814	0.129225	-2.38452	0.0171015	0.309351
ATP6V0A1	151.372	-0.583237	0.274127	-2.12762	0.0333689	0.445076
ATP6V0A2	86.9984	0.405459	0.317398	1.27745	0.201444	0.923405
ATP6V0A4	0.94247	-3.95248	3.02754	-1.30551	0.191719	0.906895
ATP6V0B	942.74	-0.178724	0.139014	-1.28566	0.198562	0.918412
ATP6V0C	2813.63	-0.349924	0.125128	-2.79652	0.00516558	0.147206
ATP6V0D1	423.134	-0.104574	0.175584	-0.595576	0.551459	0.999955
ATP6V0E1	979.89	-0.394475	0.143938	-2.74058	0.00613301	0.163976
ATP6V0E2-AS1	0.679964	0.013925	3.70769	0.00375572	0.997003	0.999955
ATP6V0E2	45.3821	0.177611	0.392625	0.452367	0.651004	0.999955
ATP6V1A	1584.5	-0.148033	0.119249	-1.24138	0.214464	0.938263
ATP6V1B1	6.47666	2.14774	1.11838	1.9204	0.0548072	0.571099
ATP6V1B2	470.729	0.207338	0.169927	1.22016	0.222403	0.948813
ATP6V1C1	263.224	-0.0255737	0.200915	-0.127286	0.898714	0.999955
ATP6V1C2	30.9413	0.324069	0.52389	0.618583	0.536191	0.999955
ATP6V1D	287.188	-0.065562	0.193925	-0.338079	0.735304	0.999955
ATP6V1E1	467.402	-0.00679876	0.179765	-0.0378202	0.969831	0.999955
ATP6V1E2	7.93484	2.02446	1.02686	1.97151	0.0486652	0.534021
ATP6V1F	622.152	-0.348556	0.153683	-2.26801	0.0233286	0.36635
ATP6V1G1	583.156	-0.123818	0.151207	-0.818866	0.412863	0.999955
ATP6V1G2	0.39495	0.0859103	4.41473	0.0194599	0.984474	0.999955
ATP6V1H	169.515	-0.252748	0.233758	-1.08124	0.279591	0.999955
ATP7A	37.5159	0.0186682	0.460122	0.0405723	0.967637	0.999955
HSPH1	1538.27	1.30546	0.130492	10.0042	1.46121e-23	4.80533e-20
ATP8A1	132.178	-0.534732	0.283627	-1.88534	0.059384	0.589864
ATP8B1	1074.16	-0.341248	0.147309	-2.31655	0.0205285	0.341947
ATP8B4	0.361913	1.50877	4.95216	0.304668	0.760619	0.999955
ATP8B5P	0.246176	1.50873	4.99394	0.302112	0.762567	0.999955
ATP9A	72.1738	0.392735	0.347197	1.13116	0.257989	0.987455
ATP9B	49.3496	0.140785	0.407566	0.345429	0.729772	0.999955
ATPAF1	110.77	0.191288	0.266638	0.717405	0.473124	0.999955
ATPAF2	179.869	-0.153049	0.245698	-0.622916	0.53334	0.999955
ATPIF1	779.658	-0.388141	0.144567	-2.68484	0.00725642	0.182164
ATRAID	506.959	0.0089574	0.173498	0.0516283	0.958825	0.999955
ATRIP	2.95842	1.69908	1.53712	1.10536	0.269004	0.997319
ATRNL1	0.941747	1.12843	2.84594	0.396506	0.691732	0.999955
ATRN	58.6405	0.107771	0.353015	0.305287	0.760147	0.999955
ATRX	1328.43	0.0309983	0.125873	0.246266	0.805477	0.999955
ATR	46.6077	0.24917	0.414469	0.601178	0.547722	0.999955
ATXN10	245.412	0.132565	0.200579	0.660909	0.508671	0.999955
ATXN1L	94.1774	0.191011	0.312669	0.610905	0.541263	0.999955
ATXN1	132.505	0.110858	0.264841	0.418583	0.675521	0.999955
ATXN2L	53.4668	0.100563	0.365864	0.274865	0.78342	0.999955
ATXN2	224.649	0.287014	0.205533	1.39644	0.162583	0.865531
ATXN3	48.5253	0.166575	0.39868	0.417815	0.676082	0.999955
ATXN7L1	19.3098	0.086898	0.606887	0.143186	0.886143	0.999955
ATXN7L2	4.56221	0.415823	1.39046	0.299054	0.764899	0.999955
ATXN7L3B	480.082	-0.220092	0.164663	-1.33662	0.181346	0.89519
ATXN7L3	130.4	-0.468803	0.262316	-1.78717	0.0739105	0.643021
ATXN7	32.5648	0.163543	0.509307	0.321108	0.748129	0.999955
AUH	70.3361	-0.861625	0.348426	-2.47291	0.0134018	0.266972
AUNIP	12.3597	1.26154	0.760886	1.65798	0.0973211	0.718376
AUP1	1196.35	0.0711338	0.134182	0.530131	0.596021	0.999955
AURKAIP1	174.742	0.0399979	0.219599	0.182141	0.855472	0.999955
AURKA	107.532	0.0370306	0.260998	0.141881	0.887174	0.999955
AURKB	295.32	-0.0548029	0.19714	-0.277989	0.781021	0.999955
AURKC	1.11786	-1.0909	2.62541	-0.415516	0.677764	0.999955
AUTS2	198.527	-0.432664	0.230376	-1.87808	0.0603703	0.594413
AVEN	17.5031	-0.035555	0.629783	-0.056456	0.954979	0.999955
AVIL	2.63109	0.611494	1.58506	0.385786	0.699655	0.999955
AVL9	126.375	0.190855	0.259965	0.734156	0.462854	0.999955
AVPI1	84.3039	-0.193788	0.301871	-0.641956	0.520902	0.999955
AXDND1	25.2249	-0.23805	0.542697	-0.438643	0.66092	0.999955
AXIN1	120.797	-0.22176	0.266187	-0.833099	0.404789	0.999955
AXIN2	457.039	0.367042	0.161204	2.27688	0.0227936	0.361044
AXL	12.4923	-0.835846	0.964852	-0.866294	0.386329	0.999955
AZGP1	10.5193	-0.767396	0.852787	-0.899869	0.36819	0.999955
AZI2	141.73	-0.279106	0.250156	-1.11573	0.264539	0.993561
AZIN1-AS1	2.52951	2.93059	2.04945	1.42994	0.152735	0.843041
AZIN1	1054.98	0.284512	0.132453	2.14803	0.0317116	0.43489
AZIN2	5.10533	-0.597668	1.12262	-0.532389	0.594457	0.999955
PLK2	301.434	1.30302	0.196568	6.62887	3.38268e-11	2.52825e-08
B3GALNT1	24.4957	-0.0756235	0.591418	-0.127868	0.898253	0.999955
B3GALNT2	169.679	0.728396	0.231237	3.14999	0.00163274	0.0630215
B3GALT4	4.94708	0.697725	1.32431	0.526861	0.59829	0.999955
B3GALT5-AS1	0.751921	0.0859261	3.52771	0.0243574	0.980568	0.999955
B3GALT5	9.05772	-0.626305	0.909707	-0.688469	0.491158	0.999955
B3GALT6	175.576	-0.204803	0.220899	-0.927134	0.353857	0.999955
B3GAT3	19.3031	-0.144987	0.586249	-0.247313	0.804666	0.999955
B3GLCT	9.06018	-0.870859	0.894786	-0.97326	0.330424	0.999955
B3GNT2	94.9562	0.23121	0.29286	0.789488	0.429827	0.999955
B3GNT3	76.3835	-0.313164	0.316727	-0.988751	0.322785	0.999955
B3GNT4	0.650421	-1.46784	3.75509	-0.390893	0.695877	0.999955
B3GNT5	280.884	0.159755	0.215013	0.743	0.457482	0.999955
B3GNT6	1.19996	-1.66781	2.71057	-0.615298	0.538358	0.999955
B3GNT7	63.1679	-0.253801	0.381416	-0.665417	0.505784	0.999955
B3GNT8	4.66067	-1.20005	1.17866	-1.01815	0.308609	0.999955
B3GNT9	2.10133	0.105023	1.79165	0.0586181	0.953256	0.999955
B3GNTL1	5.16913	-0.321411	1.17966	-0.272462	0.785267	0.999955
B4GALNT1	0.681053	-0.0290593	3.43928	-0.00844924	0.993259	0.999955
B4GALNT3	2.49372	-0.324077	1.65698	-0.195583	0.844936	0.999955
B4GALNT4	2.19226	-1.02925	2.00589	-0.513116	0.60787	0.999955
B4GALT1-AS1	17.8979	-0.755799	0.661381	-1.14276	0.253139	0.981561
B4GALT1	298.919	0.1776	0.195275	0.909487	0.363093	0.999955
B4GALT2	42.8721	-0.164302	0.406216	-0.404468	0.685868	0.999955
B4GALT3	60.4711	-0.00707008	0.343817	-0.0205635	0.983594	0.999955
B4GALT4	43.9209	-0.312235	0.396148	-0.788177	0.430593	0.999955
B4GALT5	520.06	0.0915892	0.160554	0.570456	0.568368	0.999955
B4GALT6	68.4079	-0.299686	0.365918	-0.819	0.412787	0.999955
B4GALT7	21.209	0.051463	0.565767	0.0909614	0.927523	0.999955
B4GAT1	41.375	-0.400698	0.402501	-0.995519	0.319484	0.999955
B9D1	45.9353	0.650966	0.405802	1.60415	0.108682	0.744608
B9D2	3.44923	-0.213222	1.36053	-0.15672	0.875466	0.999955
BAALC-AS1	0.295396	-2.53703	4.88044	-0.519837	0.603177	0.999955
BAAT	263.246	-0.184941	0.195089	-0.947982	0.343139	0.999955
BABAM1	275.442	-0.320266	0.194162	-1.64948	0.0990494	0.723531
BACE1	10.9967	0.163258	0.7884	0.207075	0.835951	0.999955
BACE2	275.031	-0.505083	0.208743	-2.41964	0.0155358	0.289631
BACH1	72.8739	0.342922	0.368718	0.930038	0.352351	0.999955
BACH2	0.56464	2.58703	3.79901	0.680974	0.495888	0.999955
BAD	129.862	-0.509394	0.274309	-1.85701	0.0633102	0.603834
BAG1	303.094	0.105453	0.189812	0.555564	0.578509	0.999955
BAG2	203.785	0.714258	0.232261	3.07524	0.00210337	0.0760125
SESN2	88.4158	1.28842	0.338529	3.80594	0.000141268	0.0102782
BAG4	126.307	0.00244128	0.257874	0.00946696	0.992447	0.999955
BAG5	323.973	0.0175466	0.183783	0.0954746	0.923938	0.999955
BAG6	156.069	-0.230388	0.235636	-0.97773	0.328208	0.999955
BAHCC1	4.30885	-0.741169	1.25329	-0.591378	0.554267	0.999955
BAHD1	131.551	-0.152807	0.261646	-0.584023	0.559205	0.999955
BAIAP2-AS1	9.09998	-0.244719	0.883705	-0.276924	0.781839	0.999955
BAIAP2L1	186.054	0.35044	0.233053	1.50369	0.132661	0.806414
BAIAP2L2	95.0579	-0.6201	0.281971	-2.19916	0.0278666	0.40226
BAIAP2	185.346	0.584934	0.238043	2.45727	0.0139999	0.272105
BAIAP3	0.742295	-1.75719	3.42321	-0.513316	0.60773	0.999955
BAK1	53.4264	-0.0337425	0.364025	-0.0926927	0.926148	0.999955
BAMBI	7.6968	-0.419984	1.03759	-0.404768	0.685648	0.999955
BANF1	1062.62	0.102568	0.155926	0.657799	0.510667	0.999955
BANK1	44.701	-0.176202	0.446693	-0.394458	0.693243	0.999955
BANP	12.8308	0.297391	0.769326	0.38656	0.699082	0.999955
BAP1	24.6784	-0.388374	0.529555	-0.733396	0.463317	0.999955
BARD1	318.237	0.270539	0.197071	1.3728	0.169814	0.879957
BARX2	25.6648	0.138191	0.533764	0.258899	0.795713	0.999955
BASP1	0.391319	3.04925	4.85995	0.627425	0.530381	0.999955
BATF2	9.41202	0.441113	0.851574	0.517998	0.60446	0.999955
BATF	0.190237	-1.30187	4.9876	-0.261021	0.794076	0.999955
BAX	156.148	-0.0155369	0.240999	-0.0644687	0.948597	0.999955
BAZ1A	881.486	0.45255	0.19148	2.36343	0.0181069	0.3185
BAZ1B	353.461	0.314972	0.170307	1.84944	0.064395	0.605249
BAZ2A	127.11	0.0648431	0.273662	0.236946	0.812699	0.999955
BAZ2B	115.903	0.584998	0.277523	2.10793	0.0350373	0.459065
BBC3	80.5853	0.1318	0.334558	0.393953	0.693616	0.999955
BBIP1	29.194	0.31506	0.50818	0.619978	0.535272	0.999955
BBOF1	11.825	0.107795	0.789537	0.136529	0.891403	0.999955
BBOX1-AS1	0.457331	-2.53354	4.45052	-0.569267	0.569175	0.999955
BBS10	11.5979	0.640337	0.875342	0.731528	0.464456	0.999955
BBS12	6.28275	-0.313935	1.01176	-0.310284	0.756345	0.999955
BBS1	48.8717	0.164345	0.396403	0.414589	0.678442	0.999955
BBS2	27.5804	-0.0389329	0.502014	-0.0775534	0.938183	0.999955
BBS4	24.5389	1.02532	0.587232	1.74602	0.0808066	0.668026
BBS5	4.66392	0.802442	1.22378	0.655706	0.512013	0.999955
BBS7	35.1409	0.259629	0.475437	0.546085	0.585007	0.999955
BBS9	32.7333	0.333185	0.45401	0.733873	0.463026	0.999955
BBX	159.853	0.151831	0.231171	0.65679	0.511316	0.999955
BCAM	4.99445	-0.959341	1.39824	-0.686106	0.492646	0.999955
BCAP29	224.394	0.06319	0.199972	0.315995	0.752007	0.999955
BCAP31	831.56	-0.356568	0.135849	-2.62473	0.0086718	0.203992
BCAR1	97.2004	0.164311	0.278255	0.590504	0.554853	0.999955
BCAR3	982.263	-0.498395	0.171623	-2.90402	0.0036841	0.113355
BCAS1	136.482	-0.53532	0.259643	-2.06175	0.0392312	0.488468
BCAS2	209.439	0.124384	0.216651	0.574123	0.565885	0.999955
BCAS3	8.38475	-0.371268	0.967792	-0.383624	0.701257	0.999955
BCAS4	5.63704	-0.041011	1.1696	-0.0350641	0.972029	0.999955
BCAT1	1.85975	-0.809756	2.5102	-0.322586	0.747009	0.999955
BCAT2	63.1005	0.413485	0.431669	0.957875	0.338126	0.999955
BCCIP	461.524	0.534388	0.178202	2.99878	0.00271059	0.09152
BCDIN3D-AS1	0.866985	-1.07751	2.97672	-0.361979	0.717368	0.999955
BCDIN3D	38.093	0.393343	0.472613	0.832274	0.405255	0.999955
BCHE	0.286968	2.59132	4.88777	0.530163	0.595999	0.999955
BCKDHA	39.3922	-0.449007	0.439714	-1.02113	0.307191	0.999955
BCKDHB	211.288	-0.378973	0.224644	-1.68699	0.0916051	0.699435
BCKDK	107.92	-0.346061	0.29886	-1.15794	0.24689	0.976573
BCL10	191.157	-0.222999	0.220139	-1.01299	0.311065	0.999955
BCL11A	9.24233	-3.49635	1.16386	-3.0041	0.00266368	0.0906811
BCL11B	67.3425	-0.207217	0.360713	-0.574464	0.565654	0.999955
BCL2A1	1.30619	3.52948	2.43944	1.44684	0.147942	0.833601
BCL2L10	1.8251	-1.90441	2.20316	-0.864399	0.387369	0.999955
BCL2L11	24.4152	0.540784	0.560922	0.964099	0.334996	0.999955
BCL2L12	64.2195	0.33505	0.343375	0.975754	0.329187	0.999955
BCL2L13	296.381	0.0499528	0.183309	0.272506	0.785233	0.999955
BCL2L14	198.35	-0.0282906	0.233507	-0.121155	0.903568	0.999955
BCL2L15	488.314	-0.58313	0.204523	-2.85116	0.00435595	0.128488
BCL2L1	1153.62	-0.135247	0.133749	-1.0112	0.311922	0.999955
BCL2L2	54.8412	-0.00787842	0.357566	-0.0220335	0.982421	0.999955
BCL2	6.65119	-0.0577522	1.02818	-0.0561691	0.955207	0.999955
BCL3	330.306	-0.246652	0.201267	-1.2255	0.220388	0.947907
BCL6	29.3886	-0.714294	0.511649	-1.39606	0.162696	0.865531
BCL7A	87.2608	0.232742	0.307508	0.756866	0.44913	0.999955
BCL7B	386.059	-0.321661	0.185814	-1.73109	0.0834355	0.677831
BCL7C	33.5757	0.291735	0.468644	0.622509	0.533607	0.999955
BCL9L	69.7167	0.40937	0.376606	1.087	0.277038	0.999955
BCL9	58.4274	0.299524	0.350006	0.855768	0.392126	0.999955
BCLAF1	756.008	0.0945394	0.136544	0.692374	0.488703	0.999955
BCO1	66.8527	-0.732784	0.349372	-2.09743	0.0359557	0.466318
BCO2	0.911794	1.6948	2.71237	0.624843	0.532074	0.999955
BCORL1	31.5331	-0.761419	0.467428	-1.62895	0.103323	0.73345
BCOR	57.7691	0.417067	0.403644	1.03325	0.301486	0.999955
BCR	38.7399	-0.123404	0.46413	-0.265883	0.790329	0.999955
BCS1L	47.2472	-0.131574	0.43375	-0.303341	0.76163	0.999955
FOSL1	178.903	1.28413	0.274367	4.68033	2.86419e-06	0.000440149
BDH1	43.9555	-0.131783	0.407308	-0.323545	0.746282	0.999955
BDH2	50.6397	-0.611766	0.379788	-1.61081	0.107221	0.742646
BDKRB1	35.0623	-0.596923	0.449812	-1.32705	0.184492	0.89991
BDKRB2	52.7539	0.150631	0.3797	0.396711	0.691581	0.999955
BDNF-AS	2.44055	-1.31387	1.9342	-0.679284	0.496958	0.999955
BDNF	0.612844	-2.52409	3.71954	-0.678602	0.49739	0.999955
BDP1	130.154	1.26768	0.831758	1.5241	0.127484	0.790947
BEAN1	2.74376	1.10476	1.62375	0.680376	0.496267	0.999955
BECN1	5.88439	0.59192	1.1222	0.527463	0.597872	0.999955
BEND2	0.416076	1.50955	4.37951	0.344685	0.730331	0.999955
BEND3P3	1.23527	2.52921	2.74586	0.921098	0.356999	0.999955
BEND3	18.4524	-0.0443828	0.616376	-0.072006	0.942597	0.999955
BEND6	1.45459	-2.16129	2.35608	-0.917325	0.358972	0.999955
BEND7	26.7227	-0.397801	0.493352	-0.806323	0.420057	0.999955
BEST3	1.37395	1.72385	2.44265	0.705728	0.480357	0.999955
BEST4	0.201457	0.0859154	4.99742	0.0171919	0.986283	0.999955
BET1L	47.5729	-0.373566	0.385852	-0.968156	0.332966	0.999955
BET1	127.755	-0.192698	0.285917	-0.673963	0.500335	0.999955
BEX1	4.90966	1.6329	1.35182	1.20792	0.227077	0.956609
BEX2	40.9004	-0.0128	0.463128	-0.0276382	0.977951	0.999955
BEX3	1303.61	0.186908	0.146251	1.27799	0.201251	0.923269
BEX4	9.93149	-2.29815	1.04145	-2.20667	0.0273372	0.400814
BEX5	29.725	-0.213806	0.493702	-0.433066	0.664967	0.999955
BFAR	178.103	-0.165809	0.225795	-0.734336	0.462744	0.999955
BFSP1	9.53959	-0.55837	0.868765	-0.642717	0.520408	0.999955
BFSP2-AS1	1.83851	-0.919465	2.02522	-0.454007	0.649824	0.999955
BHLHB9	19.2875	0.452641	0.603074	0.750557	0.45292	0.999955
BHLHE40-AS1	0.260879	2.46632	4.897	0.503639	0.614515	0.999955
BHLHE40	46.4216	-0.674609	0.514932	-1.31009	0.190164	0.905452
BHLHE41	195.501	-0.0297117	0.210234	-0.141327	0.887612	0.999955
BHMT2	1.37718	1.20948	2.29338	0.527378	0.597931	0.999955
BHMT	0.60884	-3.27619	3.61911	-0.905247	0.365335	0.999955
BICC1	173.299	0.674038	0.240934	2.7976	0.00514831	0.146968
BICD1	10.3448	0.0367164	0.839417	0.0437403	0.965111	0.999955
BICD2	35.9111	0.843773	0.479847	1.75842	0.0786758	0.661384
BICDL1	26.9272	-0.259964	0.544691	-0.477268	0.633171	0.999955
BICDL2	14.1369	-0.460409	0.800828	-0.574916	0.565348	0.999955
BID	88.9137	0.0698316	0.315776	0.221143	0.824981	0.999955
BIK	700.681	0.103735	0.149938	0.691853	0.489029	0.999955
BIN1	81.2153	-0.318955	0.31566	-1.01044	0.312285	0.999955
BIN2	4.52997	-0.158825	1.19508	-0.132899	0.894273	0.999955
BIN3-IT1	0.816106	1.55701	3.14558	0.494985	0.620611	0.999955
BIN3	41.6626	-0.0631951	0.411994	-0.153388	0.878092	0.999955
BIRC2	149.459	-0.254705	0.240917	-1.05723	0.290406	0.999955
LINC01004	79.423	1.27054	0.355684	3.57209	0.000354146	0.0200801
BIRC5	46.9667	0.597659	0.40084	1.49102	0.135957	0.811464
BIRC6	153.349	-0.035075	0.243896	-0.143811	0.88565	0.999955
BISPR	9.28257	-0.604568	0.959579	-0.630034	0.528672	0.999955
BIVM	112.583	-0.406508	0.280336	-1.45007	0.147039	0.832063
BLACAT1	8.5838	-0.615055	0.884711	-0.695204	0.486927	0.999955
BLCAP	79.7478	-0.538969	0.313561	-1.71887	0.0856389	0.683899
BLMH	40.9396	0.0261915	0.440095	0.0595132	0.952543	0.999955
BLM	16.2039	0.969553	0.711657	1.36239	0.173075	0.882701
BLNK	39.211	-1.26666	0.483441	-2.62009	0.00879071	0.205029
BLOC1S1-RDH5	54.0079	-0.0828211	0.365927	-0.226332	0.820943	0.999955
BLOC1S1	555.043	-0.382769	0.15336	-2.49589	0.0125641	0.256316
BLOC1S2	1174.37	0.186609	0.127341	1.46544	0.142802	0.8251
BLOC1S3	38.6114	-0.940602	0.47007	-2.00098	0.0453943	0.517165
BLOC1S4	110.237	0.0285556	0.280472	0.101812	0.918906	0.999955
BLOC1S5	0.155513	0.0859195	4.99742	0.0171928	0.986283	0.999955
BLOC1S6	574.499	-0.29126	0.148249	-1.96467	0.0494519	0.538146
BLVRA	18.3909	-0.0990302	0.637554	-0.155328	0.876562	0.999955
BLVRB	84.9722	-0.0655621	0.329887	-0.198741	0.842465	0.999955
BLZF1	66.9294	0.0857535	0.338283	0.253496	0.799885	0.999955
BMF	5.11645	0.201635	1.14249	0.176488	0.859911	0.999955
BMI1	0.32387	0.085913	4.99742	0.0171915	0.986284	0.999955
BMP1	27.2334	-0.620563	0.520081	-1.1932	0.232789	0.96417
BMP2K	14.3543	0.930361	0.738961	1.25901	0.208026	0.932341
BMP2	88.09	0.184279	0.304445	0.605296	0.544982	0.999955
BMP4	4733.84	-0.0458075	0.147361	-0.310853	0.755913	0.999955
BMP7	353.558	0.208847	0.17392	1.20082	0.22982	0.960825
BMP8A	5.74698	1.07398	1.06209	1.01119	0.311924	0.999955
BMP8B	0.750769	0.170957	3.63465	0.0470355	0.962485	0.999955
BMPR1A	321.509	-0.0735652	0.185907	-0.395709	0.69232	0.999955
BMPR2	156.716	-0.27938	0.26085	-1.07104	0.284153	0.999955
BMS1P20	46.1163	0.00167234	0.427568	0.00391129	0.996879	0.999955
BMS1P4	1.43197	-0.89741	2.5405	-0.353242	0.723907	0.999955
BMS1P5	43.9213	0.171095	0.420736	0.406656	0.684261	0.999955
BMS1P6	22.0693	0.372076	0.615863	0.604154	0.545742	0.999955
BMS1	69.9654	0.140397	0.327693	0.42844	0.668331	0.999955
BMT2	64.8201	0.295093	0.34767	0.848771	0.396009	0.999955
BNC1	0.391319	3.04925	4.85995	0.627425	0.530381	0.999955
BNC2	0.716478	3.05406	3.47408	0.879098	0.379348	0.999955
BNIP1	16.9878	0.386491	0.640041	0.603853	0.545941	0.999955
BNIP2	81.3993	0.261729	0.320254	0.817256	0.413782	0.999955
BNIP3L	544.727	-0.602717	0.456032	-1.32166	0.186283	0.902789
BNIP3	153.151	-1.1483	0.532699	-2.15562	0.0311132	0.430273
BNIPL	0.348662	-2.18	4.90694	-0.444269	0.656848	0.999955
BOD1L1	90.2616	-0.125444	0.339184	-0.369841	0.711501	0.999955
BOD1	26.4525	0.17293	0.533811	0.323954	0.745973	0.999955
BOK	41.4871	-0.427177	0.407769	-1.0476	0.294824	0.999955
BOLA1	31.2539	-0.29421	0.493771	-0.595843	0.55128	0.999955
BOLA2-SMG1P6	2.36144	0.223825	2.09482	0.106847	0.91491	0.999955
BOLA3-AS1	0.794234	3.05502	3.32535	0.918705	0.35825	0.999955
BOLA3	819.873	0.0863882	0.161809	0.533888	0.593419	0.999955
BOP1	68.5772	-0.0524648	0.360804	-0.145411	0.884386	0.999955
BORA	4.86981	1.0178	1.13187	0.899216	0.368538	0.999955
BORCS5	8.03613	0.0516923	0.94483	0.0547106	0.956369	0.999955
BORCS6	15.3171	-0.859487	0.664343	-1.29374	0.195755	0.913913
BORCS7	105.896	-0.084647	0.305244	-0.277309	0.781543	0.999955
BORCS8	18.078	0.396846	0.619398	0.640696	0.52172	0.999955
BPGM	55.2103	-0.647156	0.371508	-1.74197	0.0815135	0.671205
BPHL	44.2717	-0.504218	0.44675	-1.12864	0.259051	0.988345
BPIFA2	0.22496	-2.17998	4.90694	-0.444265	0.656851	0.999955
BPNT1	266.551	-0.485603	0.186923	-2.59787	0.00938032	0.212042
BPTF	650.296	0.445039	0.141577	3.14345	0.0016697	0.064147
BRAF	7.40344	-0.647021	0.92072	-0.702734	0.482222	0.999955
BRAP	34.5768	0.566266	0.468316	1.20915	0.226604	0.955831
BRAT1	28.6399	0.464172	0.481057	0.964901	0.334594	0.999955
BRCA1	211.5	0.417047	0.20837	2.00147	0.0453416	0.517165
BRCA2	21.0831	0.918527	0.59141	1.55311	0.120396	0.773121
BRCAT54	0.471631	-0.0479328	3.88016	-0.0123533	0.990144	0.999955
BRCC3	60.3552	-0.110533	0.346529	-0.318971	0.749749	0.999955
BRD1	45.2862	0.536136	0.413193	1.29754	0.194444	0.910378
BRD2	329.668	0.368505	0.195526	1.88468	0.0594728	0.589864
BRD3	51.4398	0.123123	0.410906	0.299637	0.764454	0.999955
TMEM265	92.316	1.26243	0.324825	3.88651	0.000101698	0.00800104
BRD7P3	1.30706	0.0859334	3.063	0.0280553	0.977618	0.999955
BRD7	174.163	0.0522125	0.221395	0.235834	0.813562	0.999955
BRD8	69.8633	0.2784	0.348639	0.798533	0.424561	0.999955
BRD9	32.4909	0.150387	0.475034	0.316582	0.75156	0.999955
BRE-AS1	1.00043	0.797207	2.83167	0.281533	0.778302	0.999955
BREA2	0.414883	0.000360601	4.35579	8.27867e-05	0.999934	0.999955
BRE	64.3863	-0.140396	0.338932	-0.414231	0.678705	0.999955
BRF1	14.5149	0.218876	0.728921	0.300273	0.763969	0.999955
BRF2	24.42	0.545221	0.555987	0.980636	0.326772	0.999955
BRI3BP	20.5567	-0.387908	0.57424	-0.675515	0.499348	0.999955
SUPT20H	61.2183	1.25895	0.37185	3.38565	0.000710104	0.0345451
BRICD5	1.81753	0.481695	1.79358	0.268566	0.788263	0.999955
BRINP1	0.52539	1.51092	3.75048	0.402862	0.68705	0.999955
BRINP2	0.24292	0.120943	4.98412	0.0242656	0.980641	0.999955
BRINP3	26.6494	-0.0454549	0.505966	-0.0898379	0.928416	0.999955
BRIP1	54.9119	0.95287	0.378115	2.52005	0.0117337	0.246092
BRIX1	220.839	0.714984	0.225724	3.16752	0.00153747	0.0603055
BRK1	876.549	-0.134014	0.149769	-0.894804	0.370892	0.999955
BRMS1L	16.6687	-0.0517753	0.665377	-0.0778134	0.937976	0.999955
BRMS1	152.15	0.0729491	0.2595	0.281114	0.778623	0.999955
BROX	130.337	0.197282	0.257657	0.765676	0.443869	0.999955
BRPF1	71.7656	0.402429	0.324078	1.24177	0.214322	0.938259
BRPF3	69.0797	-0.0513189	0.322878	-0.158942	0.873715	0.999955
BRSK1	63.3746	-0.563066	0.363343	-1.54968	0.121218	0.775301
BRWD1-IT2	0.545637	-1.34368	3.81861	-0.351876	0.724931	0.999955
BRWD1	206.732	0.293961	0.232761	1.26293	0.206613	0.931292
BRWD3	71.6554	0.0878488	0.413718	0.21234	0.831842	0.999955
BSCL2	0.190237	-1.30187	4.9876	-0.261021	0.794076	0.999955
BSDC1	37.3336	-0.387193	0.441194	-0.877603	0.380159	0.999955
BSG	760.663	-0.196456	0.146401	-1.34191	0.179626	0.89214
BSN-AS2	0.996707	3.52974	2.86854	1.2305	0.21851	0.945517
BSN	0.546832	3.05116	4.11871	0.740803	0.458813	0.999955
BSPRY	231.063	-0.0844805	0.220354	-0.383385	0.701434	0.999955
BST1	1.97146	1.29531	1.91389	0.676794	0.498536	0.999955
BST2	0.894382	0.933243	3.30386	0.282471	0.777583	0.999955
BTAF1	363.583	0.176116	0.174066	1.01178	0.311644	0.999955
BTBD10	996.673	-0.0942129	0.133496	-0.705737	0.480352	0.999955
BTBD11	4.58708	0.588208	1.27333	0.461946	0.64412	0.999955
BTBD16	4.62461	0.323704	1.23352	0.262423	0.792995	0.999955
BTBD1	61.0376	-0.130606	0.368746	-0.354189	0.723197	0.999955
BTBD2	300.752	-0.126586	0.19399	-0.652539	0.514054	0.999955
BTBD3	79.1796	-0.151157	0.328072	-0.460743	0.644983	0.999955
BTBD6	107.075	-0.109677	0.273457	-0.401075	0.688365	0.999955
BTBD7	93.8984	0.34168	0.299598	1.14046	0.254095	0.982615
BTBD8	0.897823	-1.44375	3.21524	-0.449034	0.653407	0.999955
BTBD9	29.8711	-0.367377	0.517617	-0.709746	0.477862	0.999955
BTC	14.9897	1.3878	0.733308	1.89252	0.0584217	0.587921
BTD	126.821	-0.632644	0.261591	-2.41845	0.0155869	0.290254
BTF3L4	663.37	0.337631	0.148883	2.26776	0.0233438	0.36635
BTF3P11	0.22496	-2.17998	4.90694	-0.444265	0.656851	0.999955
BTF3	1635.37	0.147967	0.138281	1.07005	0.284597	0.999955
REV3L	190.256	1.24612	0.237443	5.24807	1.53697e-07	3.71653e-05
BTG2	130.621	-0.0476659	0.25914	-0.183939	0.854061	0.999955
BTG3	118.979	0.261054	0.267211	0.976959	0.328589	0.999955
BTN1A1	0.22496	-2.17998	4.90694	-0.444265	0.656851	0.999955
BTN2A1	72.7977	-0.0450441	0.337363	-0.133518	0.893784	0.999955
BTN2A2	5.91501	0.563565	1.10826	0.508513	0.611094	0.999955
BTN2A3P	0.303211	-1.50075	4.9751	-0.301652	0.762917	0.999955
BTN3A1	8.83832	0.308674	0.882534	0.349759	0.72652	0.999955
BTN3A2	6.07971	-0.466922	1.08486	-0.430399	0.666905	0.999955
BTN3A3	2.67462	1.13771	1.65811	0.68615	0.492618	0.999955
NTN4	137.967	1.24039	0.281739	4.40263	1.06948e-05	0.00131234
BTNL8	117.314	-0.574836	0.294564	-1.95148	0.0509998	0.548098
BTNL9	4.61339	-0.195601	1.1857	-0.164966	0.86897	0.999955
BTRC	34.9705	0.141491	0.454283	0.31146	0.755451	0.999955
BUB1B	111.131	0.50587	0.293805	1.72179	0.0851081	0.681917
BUB1	106.55	0.329811	0.288248	1.14419	0.252544	0.981554
BUB3	395.313	0.255614	0.167971	1.52177	0.128066	0.79181
BUD13	36.7531	0.621679	0.4535	1.37084	0.170423	0.879957
BUD31	66.4464	0.553788	0.34936	1.58515	0.112933	0.754664
BVES	0.302717	-2.18	4.90694	-0.444268	0.656849	0.999955
BYSL	22.5841	1.13486	0.611923	1.85457	0.0636573	0.604757
BZW1	916.264	-0.132713	0.155564	-0.853109	0.393599	0.999955
BZW2	145.592	0.184601	0.238693	0.773384	0.439295	0.999955
C10orf10	10.0234	1.65636	0.87891	1.88456	0.0594897	0.589864
C10orf111	1.52625	1.60032	2.43062	0.658398	0.510282	0.999955
C10orf113	0.786816	0.0859324	3.67729	0.0233684	0.981356	0.999955
C10orf126	0.635108	-0.0330549	3.52292	-0.00938283	0.992514	0.999955
C10orf12	29.4436	-0.202258	0.48529	-0.416778	0.676841	0.999955
C10orf131	0.3554	-0.757212	4.90021	-0.154527	0.877195	0.999955
C10orf25	1.18223	0.0105464	2.79198	0.00377739	0.996986	0.999955
C10orf2	14.3932	0.528434	0.68724	0.768923	0.441939	0.999955
C10orf35	26.9669	-0.0880982	0.522375	-0.168649	0.866072	0.999955
C10orf54	81.791	-0.161434	0.312519	-0.516558	0.605465	0.999955
C10orf55	3.22757	1.28375	1.63248	0.786378	0.431646	0.999955
C10orf76	27.8359	-0.598109	0.502352	-1.19062	0.233804	0.964204
C10orf82	0.363139	0.085895	4.99038	0.0172121	0.986267	0.999955
C10orf88	40.2776	0.156415	0.423001	0.369774	0.711551	0.999955
C10orf95	1.53601	-4.24562	2.51438	-1.68854	0.0913086	0.69897
C10orf99	17.3506	-1.47718	0.712143	-2.07428	0.0380534	0.481532
C11orf1	136.531	-0.033371	0.258133	-0.129278	0.897137	0.999955
C11orf24	300.395	-0.443545	0.188266	-2.35595	0.0184754	0.321924
C11orf31	268.777	0.062367	0.213558	0.292038	0.770258	0.999955
C11orf44	0.34721	0.0859113	4.99742	0.0171911	0.986284	0.999955
C11orf45	5.31579	0.710609	1.18103	0.601684	0.547384	0.999955
C11orf49	50.6941	-0.36511	0.39083	-0.934193	0.350204	0.999955
C11orf53	2.07734	0.442307	1.86823	0.236752	0.812849	0.999955
C11orf54	89.9548	-0.859739	0.288869	-2.97622	0.00291826	0.0969392
C11orf57	93.0303	0.342507	0.299882	1.14214	0.253397	0.981561
C11orf58	825	0.147314	0.133154	1.10634	0.268577	0.996999
C11orf63	0.923766	-3.10925	3.15807	-0.98454	0.32485	0.999955
C11orf65	1.40083	1.7623	2.6163	0.673587	0.500574	0.999955
C11orf68	82.7074	-0.40414	0.313389	-1.28958	0.197196	0.916476
C11orf70	16.433	0.825587	0.710996	1.16117	0.245573	0.976257
C11orf71	85.218	-0.505336	0.387289	-1.3048	0.19196	0.906895
C11orf72	118.167	-0.0686928	0.270654	-0.253803	0.799648	0.999955
C11orf73	147.349	0.266813	0.253034	1.05446	0.291674	0.999955
C11orf74	18.9642	-0.18972	0.647565	-0.292974	0.769542	0.999955
C11orf80	19.0339	-0.0217948	0.594727	-0.0366467	0.970767	0.999955
C11orf84	211.622	0.437375	0.242735	1.80186	0.071567	0.638134
C11orf86	12.1846	-1.98152	0.832073	-2.38142	0.0172459	0.310141
C11orf91	3.42716	0.200847	1.52814	0.131432	0.895433	0.999955
C11orf94	0.340697	-2.18	4.90694	-0.444268	0.656849	0.999955
C11orf95	5.37578	-0.248739	1.17388	-0.211894	0.83219	0.999955
C11orf96	0.53419	-2.19201	3.89759	-0.562402	0.573842	0.999955
C11orf97	0.528556	0.11769	3.77923	0.0311412	0.975157	0.999955
C11orf98	0.528065	3.09422	3.83467	0.806904	0.419722	0.999955
C12orf10	67.5758	0.350475	0.384835	0.910716	0.362445	0.999955
C12orf29	126.957	0.102783	0.257871	0.398582	0.690201	0.999955
C12orf40	0.32387	0.085913	4.99742	0.0171915	0.986284	0.999955
C12orf42	0.34721	0.0859113	4.99742	0.0171911	0.986284	0.999955
C12orf43	50.4295	0.226513	0.401046	0.564806	0.572205	0.999955
C12orf45	82.3346	0.563717	0.32347	1.74272	0.0813829	0.670951
C12orf49	284.395	-0.129795	0.209276	-0.62021	0.535119	0.999955
C12orf4	35.2915	0.492	0.46513	1.05777	0.290161	0.999955
C12orf50	0.285636	0.0859049	4.99742	0.0171898	0.986285	0.999955
C12orf56	1.08572	-0.749585	2.89599	-0.258835	0.795762	0.999955
C12orf57	167.169	-0.400678	0.235205	-1.70353	0.0884691	0.690004
C12orf60	3.9497	-0.240443	1.42674	-0.168526	0.866169	0.999955
C12orf65	28.1486	0.422184	0.531444	0.794408	0.426958	0.999955
C12orf66	56.5602	0.163757	0.390133	0.419747	0.674671	0.999955
C12orf73	13.3922	-0.478628	0.724677	-0.660471	0.508952	0.999955
C12orf75	1337.88	0.0171159	0.133948	0.127781	0.898322	0.999955
C12orf76	26.5923	0.0304342	0.53585	0.0567961	0.954708	0.999955
C12orf77	0.666603	-1.45711	3.49247	-0.417216	0.67652	0.999955
C14orf105	55.3158	0.847007	0.384213	2.20452	0.0274875	0.401401
C14orf119	218.615	-0.148772	0.208713	-0.712807	0.475965	0.999955
C14orf132	1.78353	-1.90224	2.3679	-0.803344	0.421776	0.999955
C14orf142	64.218	-0.293309	0.336674	-0.871194	0.383648	0.999955
C14orf159	51.663	0.054088	0.384642	0.140619	0.888171	0.999955
C14orf166	225.764	-0.175448	0.218541	-0.802813	0.422083	0.999955
C14orf169	50.4032	0.109113	0.370487	0.294512	0.768367	0.999955
C14orf1	1101.12	-0.275685	0.138241	-1.99424	0.0461254	0.521953
C14orf28	42.5743	-0.668045	0.419604	-1.59208	0.111366	0.750903
C14orf2	764.773	-0.0136419	0.147812	-0.0922919	0.926466	0.999955
C14orf37	7.19202	0.291711	0.963773	0.302676	0.762137	0.999955
C14orf79	7.07894	0.670711	0.948066	0.707452	0.479286	0.999955
C14orf80	8.20207	0.46115	0.97649	0.472253	0.636746	0.999955
C14orf93	19.8579	0.176943	0.625125	0.283052	0.777137	0.999955
C15orf39	16.548	-0.695058	0.661601	-1.05057	0.293456	0.999955
C15orf40	60.4416	-0.14614	0.358425	-0.407728	0.683474	0.999955
C15orf41	35.9919	0.601657	0.441448	1.36292	0.172909	0.882689
C15orf48	65.8445	-1.87339	0.706385	-2.65208	0.00799984	0.192832
C15orf52	31.9029	0.14987	0.493213	0.303865	0.761231	0.999955
C15orf54	0.410669	2.59063	4.65031	0.557088	0.577467	0.999955
C15orf56	1.00283	-0.751854	2.85972	-0.262912	0.792619	0.999955
C15orf57	156.642	-0.12865	0.232368	-0.553648	0.57982	0.999955
C15orf59	0.277672	0.0859156	4.99742	0.017192	0.986283	0.999955
C15orf61	68.6282	0.135744	0.333128	0.407483	0.683654	0.999955
C15orf62	1.05374	-2.4968	2.80244	-0.890935	0.372964	0.999955
C15orf65	19.4132	-1.25794	0.651409	-1.93111	0.0534693	0.56267
C16orf13	106.291	-0.0357247	0.271522	-0.131572	0.895323	0.999955
C16orf45	46.1776	-0.0401824	0.416325	-0.096517	0.92311	0.999955
C16orf46	16.6593	-0.290316	0.645356	-0.449854	0.652816	0.999955
C16orf52	88.3431	-0.0624269	0.295318	-0.211389	0.832584	0.999955
C16orf58	376.381	-0.534286	0.201801	-2.64758	0.00810694	0.194602
C16orf59	5.79403	0.00605073	1.08138	0.0055954	0.995536	0.999955
C16orf62	38.4113	-0.369955	0.434229	-0.851982	0.394224	0.999955
C16orf70	29.4594	0.711046	0.555237	1.28062	0.200328	0.921607
AMOTL2	1263.44	1.21272	0.129867	9.33818	9.80066e-21	2.68587e-17
C16orf74	23.0327	-0.329793	0.633039	-0.520967	0.60239	0.999955
C16orf86	0.787362	-3.97777	3.82513	-1.0399	0.298385	0.999955
C16orf87	15.0082	0.860339	0.729391	1.17953	0.238187	0.968832
C16orf91	64.4739	0.494223	0.378864	1.30449	0.192068	0.906895
C16orf95	8.94027	0.195589	0.843514	0.231875	0.816635	0.999955
C17orf100	32.6005	-0.74704	0.504433	-1.48095	0.13862	0.81667
C17orf107	0.273924	2.52992	4.89221	0.517133	0.605063	0.999955
C17orf50	1.11563	1.51395	3.01947	0.501396	0.616093	0.999955
C17orf51	18.1892	-0.408274	0.665298	-0.61367	0.539433	0.999955
C17orf53	4.04159	1.84973	1.33847	1.38197	0.16698	0.875524
C17orf58	283.34	-0.0683574	0.24415	-0.279982	0.779492	0.999955
C17orf62	26.8122	-0.295728	0.52551	-0.562746	0.573608	0.999955
C17orf67	15.4168	-0.410068	0.670097	-0.611953	0.540569	0.999955
C17orf75	25.6017	0.51569	0.551039	0.935849	0.349351	0.999955
C17orf77	2.03131	0.734547	2.10326	0.349241	0.726908	0.999955
SENP1	189.258	1.17085	0.26539	4.41181	1.02511e-05	0.00126736
C17orf80	61.3752	-0.0844743	0.373992	-0.225872	0.821301	0.999955
C17orf89	107.387	0.483103	0.2726	1.77221	0.0763602	0.652255
C17orf96	6.06413	-0.142235	1.05448	-0.134887	0.892701	0.999955
C17orf97	50.4018	-0.0345472	0.402437	-0.085845	0.93159	0.999955
C17orf98	0.22496	-2.17998	4.90694	-0.444265	0.656851	0.999955
C17orf99	0.524314	0.907259	3.89255	0.233076	0.815702	0.999955
C18orf21	34.4032	0.417203	0.470991	0.885798	0.375726	0.999955
C18orf25	58.2127	-0.225825	0.358852	-0.629298	0.529154	0.999955
C18orf32	3.39376	-0.493882	1.46013	-0.338245	0.735179	0.999955
C18orf54	51.5527	0.031587	0.379521	0.0832288	0.93367	0.999955
C18orf61	2.63818	1.35915	1.88407	0.72139	0.47067	0.999955
C18orf63	0.479101	-0.765367	4.05908	-0.188557	0.85044	0.999955
C18orf8	35.2077	0.0334191	0.447642	0.0746559	0.940489	0.999955
C19orf12	47.0632	0.0833733	0.392845	0.21223	0.831928	0.999955
C19orf18	1.98592	4.07723	2.31718	1.75957	0.0784815	0.660986
C19orf24	45.5201	0.0843384	0.399437	0.211143	0.832775	0.999955
C19orf25	51.4949	-0.248435	0.417207	-0.59547	0.551529	0.999955
C19orf33	82.6249	-0.0232256	0.345457	-0.0672317	0.946397	0.999955
C19orf43	416.585	-0.327186	0.172986	-1.8914	0.0585707	0.588109
C19orf44	1.7583	2.48827	2.47826	1.00404	0.31536	0.999955
C19orf45	3.42239	-0.612234	1.37859	-0.444103	0.656968	0.999955
C19orf47	27.5635	0.298697	0.506911	0.58925	0.555693	0.999955
C19orf48	88.7396	0.608816	0.329169	1.84956	0.0643776	0.605249
C19orf52	58.708	-0.501424	0.362567	-1.38298	0.16667	0.875524
C19orf53	296.973	-0.0907038	0.183861	-0.493328	0.621781	0.999955
C19orf54	36.4049	-0.16734	0.441571	-0.378966	0.704713	0.999955
C19orf57	1.8921	0.320919	1.93451	0.165892	0.868242	0.999955
C19orf60	90.1692	0.0861352	0.293312	0.293664	0.769015	0.999955
C19orf66	238.279	-0.528797	0.206495	-2.56082	0.0104424	0.226524
C19orf68	3.19485	-1.06049	1.46367	-0.724542	0.468733	0.999955
C19orf70	127.264	0.0343917	0.253551	0.13564	0.892106	0.999955
C19orf73	4.99754	1.02245	1.22875	0.832105	0.40535	0.999955
C1D	73.8407	-0.166844	0.31814	-0.524438	0.599974	0.999955
C1GALT1C1L	1.23834	3.58642	2.80915	1.27669	0.20171	0.923405
C1GALT1C1	119.723	-0.382105	0.261473	-1.46135	0.143918	0.826453
C1GALT1	440.944	0.0298155	0.155418	0.19184	0.847867	0.999955
C1QBP	283.603	0.0512104	0.203698	0.251404	0.801502	0.999955
C1QL1	1.59827	-0.386483	2.34981	-0.164474	0.869358	0.999955
C1QTNF1	14.1856	-0.826761	0.756111	-1.09344	0.274201	0.999955
C1QTNF2	0.942735	3.13275	2.86759	1.09247	0.274628	0.999955
C1QTNF3	6.18773	-0.942751	1.10872	-0.850305	0.395156	0.999955
C1QTNF6	6.2819	0.207152	1.09248	0.189617	0.849609	0.999955
C1RL-AS1	0.897869	3.88786	2.9614	1.31285	0.189235	0.903743
C1RL	39.8535	-0.6566	0.443148	-1.48167	0.138428	0.816588
C1R	0.533144	3.13521	3.79648	0.825819	0.408907	0.999955
C1S	0.996226	1.69582	2.81148	0.603178	0.54639	0.999955
C1orf101	0.395101	-1.49775	4.82223	-0.310592	0.756111	0.999955
C1orf105	1.31113	3.84026	2.52241	1.52246	0.127894	0.791483
C1orf106	455.236	-0.195353	0.161969	-1.20611	0.227774	0.957903
C1orf109	27.7297	0.210058	0.518206	0.405357	0.685215	0.999955
C1orf112	6.39938	-0.0190046	1.04494	-0.0181872	0.98549	0.999955
C1orf115	34.6726	-0.0827749	0.448923	-0.184385	0.853711	0.999955
C1orf116	315.269	-0.530211	0.202551	-2.61766	0.00885341	0.205908
C1orf122	230.09	-0.40827	0.20953	-1.94851	0.0513542	0.550487
C1orf123	102.921	-0.0687073	0.290414	-0.236584	0.81298	0.999955
C1orf131	93.575	0.122632	0.320738	0.382343	0.702207	0.999955
C1orf132	2.16091	1.18727	1.95605	0.606975	0.543867	0.999955
C1orf140	1.05871	0.152924	2.98357	0.0512552	0.959122	0.999955
C1orf159	5.8547	-0.102159	1.05456	-0.0968732	0.922827	0.999955
KRT80	342.782	1.16094	0.193369	6.00374	1.92818e-09	7.73295e-07
C1orf168	0.239691	0.0859092	4.99742	0.0171907	0.986284	0.999955
C1orf174	98.9859	0.114844	0.286054	0.401476	0.688069	0.999955
C1orf186	5.34454	-0.251163	1.16306	-0.21595	0.829027	0.999955
C1orf189	0.255964	0.190373	4.97933	0.0382326	0.969502	0.999955
C1orf198	390.883	-0.0720715	0.188524	-0.382294	0.702243	0.999955
C1orf210	118.452	-0.329222	0.267327	-1.23153	0.218123	0.945161
C1orf216	1.26597	0.12566	2.33575	0.0537986	0.957096	0.999955
C1orf21	249.819	-0.409151	0.199546	-2.05041	0.0403242	0.492986
C1orf220	2.19953	0.953846	1.93027	0.494151	0.621199	0.999955
C1orf226	26.6239	-0.31165	0.571406	-0.545409	0.585473	0.999955
C1orf233	90.7918	-0.642383	0.312203	-2.05758	0.0396301	0.489311
C1orf27	148.737	0.138432	0.238939	0.579362	0.562345	0.999955
C1orf35	19.1152	0.270514	0.637311	0.424461	0.671229	0.999955
C1orf43	3306.28	-0.124032	0.113434	-1.09343	0.274205	0.999955
C1orf50	19.8296	0.64679	0.630211	1.02631	0.304747	0.999955
C1orf52	82.7667	0.501959	0.318692	1.57506	0.115243	0.757973
C1orf53	50.8971	-0.121454	0.388395	-0.312706	0.754504	0.999955
C1orf54	3.34766	-3.60539	2.01433	-1.78987	0.0734743	0.641829
C1orf56	53.1681	-0.182456	0.38498	-0.473937	0.635545	0.999955
C1orf74	9.52118	0.690056	0.934733	0.738239	0.460369	0.999955
C1orf95	0.724607	1.18738	3.28406	0.36156	0.717681	0.999955
C20orf194	7.00983	-0.445215	1.04131	-0.427552	0.668978	0.999955
C20orf195	2.92936	0.630056	1.44142	0.437107	0.662034	0.999955
C20orf196	11.3076	0.408084	0.781467	0.522203	0.601529	0.999955
C20orf203	0.254141	1.50872	4.99394	0.302111	0.762568	0.999955
C20orf24	1.35119	-1.01938	2.54815	-0.400048	0.689121	0.999955
C20orf27	115.298	-0.103903	0.311135	-0.333947	0.73842	0.999955
C20orf96	9.39599	-0.630334	0.828485	-0.760827	0.44676	0.999955
C21orf2	7.8575	-0.551237	0.905896	-0.608499	0.542857	0.999955
C21orf58	7.51067	-0.231264	0.938625	-0.246386	0.805384	0.999955
C21orf59	179.778	-0.0572642	0.226489	-0.252835	0.800396	0.999955
C21orf62-AS1	0.375915	-2.36695	4.38594	-0.539667	0.589427	0.999955
C21orf62	0.652257	0.116757	3.57596	0.0326504	0.973953	0.999955
C21orf91	29.059	0.383167	0.504533	0.759449	0.447584	0.999955
C22orf23	1.18476	3.09705	2.65817	1.16511	0.243975	0.973812
C22orf29	94.144	-0.517731	0.290189	-1.78412	0.074405	0.644155
C22orf39	89.9062	-0.0223992	0.304764	-0.0734969	0.941411	0.999955
C22orf46	2.27067	0.42983	1.7711	0.242691	0.808245	0.999955
C2CD2L	17.6108	-0.39955	0.657367	-0.607804	0.543318	0.999955
C2CD2	33.6632	-0.153097	0.497449	-0.307764	0.758262	0.999955
C2CD3	35.9673	0.506063	0.462372	1.09449	0.273738	0.999955
C2CD4A	9.5028	-1.87533	0.83693	-2.24072	0.0250442	0.381298
C2CD4B	2.1164	-4.55352	2.14109	-2.12673	0.0334421	0.445615
C2CD4D	1.89786	0.0481	2.12714	0.0226125	0.981959	0.999955
C2CD5	103.598	-0.128173	0.283883	-0.451499	0.65163	0.999955
C2	0.597619	-3.57629	3.88041	-0.921626	0.356724	0.999955
C2orf15	17.0327	-0.315467	0.696025	-0.453241	0.650375	0.999955
C2orf27A	0.277672	0.0859156	4.99742	0.017192	0.986283	0.999955
C2orf40	0.190237	-1.30187	4.9876	-0.261021	0.794076	0.999955
C2orf42	75.0558	0.310314	0.341084	0.909788	0.362934	0.999955
C2orf47	151.122	0.255566	0.245157	1.04246	0.2972	0.999955
C2orf48	0.724607	1.18738	3.28406	0.36156	0.717681	0.999955
C2orf49	86.5195	0.239339	0.338659	0.706725	0.479737	0.999955
NSRP1	121.969	1.15452	0.321927	3.58627	0.000335441	0.0196988
C2orf66	1.51119	0.618886	2.28348	0.271027	0.78637	0.999955
C2orf68	682.553	0.130195	0.167673	0.776484	0.437463	0.999955
C2orf69	282.667	-0.0566575	0.191137	-0.296424	0.766906	0.999955
C2orf70	1.74178	1.65889	2.52365	0.65734	0.510963	0.999955
C2orf72	87.1498	-0.680938	0.313716	-2.17055	0.0299649	0.418633
C2orf73	0.674164	0.0859238	3.65315	0.0235205	0.981235	0.999955
C2orf74	0.45431	1.50926	4.57078	0.330196	0.741251	0.999955
C2orf76	213.017	-0.0562791	0.235108	-0.239376	0.810814	0.999955
C2orf81	2.85046	1.82378	1.77148	1.02953	0.303233	0.999955
C2orf82	12.9644	-0.628299	0.733153	-0.856981	0.391455	0.999955
C2orf88	78.0256	-0.191102	0.301999	-0.632789	0.526871	0.999955
C2orf91	1.23797	2.15191	2.51325	0.856226	0.391873	0.999955
C3	0.379171	-1.49845	4.85754	-0.30848	0.757717	0.999955
C3orf14	63.5376	0.186306	0.346714	0.537346	0.591028	0.999955
C3orf17	82.0196	0.0515559	0.319767	0.16123	0.871913	0.999955
C3orf18	0.453117	0.0029172	4.21318	0.000692397	0.999448	0.999955
C3orf33	32.9493	0.367794	0.51365	0.71604	0.473966	0.999955
C3orf35	3.70738	-3.30367	1.97486	-1.67286	0.0943539	0.707783
C3orf38	99.733	0.399121	0.334991	1.19144	0.233482	0.964204
C3orf52	37.1025	0.211382	0.492917	0.42884	0.66804	0.999955
C3orf58	83.7802	-0.282386	0.300025	-0.941207	0.346599	0.999955
C3orf62	78.1583	0.251016	0.355729	0.70564	0.480412	0.999955
C3orf67	1.11796	4.09458	2.73039	1.49963	0.13371	0.808185
C3orf70	16.836	-0.693374	0.638568	-1.08583	0.277556	0.999955
C4BPB	58.9337	-0.444925	0.354996	-1.25332	0.210088	0.934618
C4orf19	58.9212	0.329509	0.353607	0.931851	0.351414	0.999955
C4orf32	24.7651	0.379941	0.585723	0.648671	0.516551	0.999955
C4orf33	27.0026	-0.288206	0.505908	-0.569681	0.568894	0.999955
C4orf36	0.274415	-1.30187	4.9876	-0.261022	0.794076	0.999955
FAM208B	101.369	1.15049	0.292463	3.9338	8.36144e-05	0.00674757
C4orf46	44.1387	0.771634	0.40217	1.91868	0.0550252	0.571921
C4orf47	0.753025	0.803438	3.05599	0.262906	0.792623	0.999955
C4orf48	228.448	-0.600665	0.204483	-2.93748	0.00330887	0.105646
C5AR1	11.5368	-0.132524	0.805176	-0.164591	0.869266	0.999955
C5	7.58203	1.81972	1.02036	1.78341	0.0745192	0.644566
C5orf15	453.442	-0.0393558	0.157298	-0.250199	0.802434	0.999955
C5orf17	2.97673	1.73705	1.90673	0.911008	0.362291	0.999955
C5orf22	301.303	0.375158	0.188276	1.9926	0.0463055	0.522582
C5orf24	874.499	-0.083053	0.1565	-0.530691	0.595633	0.999955
C5orf28	67.0781	0.517906	0.338447	1.53024	0.125957	0.78784
C5orf30	58.5765	0.0475656	0.360054	0.132107	0.8949	0.999955
C5orf34	3.65829	1.02065	1.39469	0.731807	0.464286	0.999955
C5orf38	0.657099	3.13427	3.32453	0.94277	0.345799	0.999955
C5orf42	16.2625	1.17877	0.752071	1.56737	0.117028	0.763685
C5orf47	0.247402	0.0859119	4.99742	0.0171912	0.986284	0.999955
C5orf51	258.879	-0.0968169	0.209385	-0.462387	0.643804	0.999955
C5orf56	8.47567	-0.66983	1.0118	-0.662021	0.507958	0.999955
C5orf63	31.798	-0.519845	0.489405	-1.0622	0.288145	0.999955
C5orf66	0.496854	-2.5282	3.98327	-0.634704	0.525621	0.999955
C6	1.14235	1.5134	3.11484	0.485868	0.627061	0.999955
C6orf106	60.7428	-0.173924	0.339732	-0.511945	0.60869	0.999955
C6orf120	91.2549	0.124115	0.287771	0.431299	0.666251	0.999955
C6orf132	118.017	0.171662	0.256416	0.669465	0.503199	0.999955
C6orf136	110.396	-0.0789991	0.272804	-0.289583	0.772136	0.999955
C6orf141	11.6431	2.53091	1.00113	2.52804	0.01147	0.241841
C6orf15	8.45642	-2.74806	1.18906	-2.31113	0.0208256	0.345545
C6orf163	2.50476	-2.63197	1.75547	-1.49929	0.133798	0.808185
C6orf1	20.6993	-0.127327	0.589544	-0.215976	0.829007	0.999955
C6orf203	105.276	0.172608	0.282246	0.611552	0.540834	0.999955
C6orf222	13.7179	0.746115	0.715697	1.0425	0.297179	0.999955
C6orf223	77.5016	-1.03569	0.371876	-2.78504	0.00535205	0.150434
C6orf226	22.1717	0.490982	0.593503	0.827262	0.408088	0.999955
C6orf25	0.409653	1.5096	4.35223	0.346857	0.728698	0.999955
C6orf47	31.5678	-0.0578255	0.475447	-0.121623	0.903197	0.999955
CXCL3	773.072	1.15023	0.166908	6.89139	5.52489e-12	4.54229e-09
C6orf52	8.65134	0.69578	0.989723	0.703005	0.482053	0.999955
C6orf58	0.639584	1.51098	3.73169	0.404907	0.685546	0.999955
C6orf62	549.337	0.139245	0.152359	0.913927	0.360755	0.999955
C6orf89	134.485	-0.58548	0.259246	-2.2584	0.0239207	0.368975
C6orf99	4.78025	1.28707	1.15917	1.11034	0.266853	0.995882
C7	1.54419	1.22357	2.11008	0.579868	0.562004	0.999955
C7orf13	34.6777	0.396409	0.474749	0.834985	0.403726	0.999955
C7orf25	41.162	0.32377	0.411275	0.787236	0.431144	0.999955
C7orf26	26.4728	-0.348024	0.509957	-0.682457	0.49495	0.999955
C7orf31	3.14534	-2.28784	1.54421	-1.48156	0.138457	0.816588
C7orf43	35.2946	-0.312189	0.452988	-0.689178	0.490711	0.999955
C7orf49	9.60261	0.90688	0.902874	1.00444	0.315168	0.999955
C7orf50	182.725	0.47682	0.251421	1.8965	0.0578942	0.585458
C7orf55-LUC7L2	0.278138	-0.0779222	4.9716	-0.0156735	0.987495	0.999955
C7orf55	24.9275	-0.202096	0.5213	-0.387678	0.698255	0.999955
C7orf61	1.3454	3.13057	2.49096	1.25677	0.208837	0.932784
C7orf73	417.603	-0.104775	0.168347	-0.622378	0.533693	0.999955
C8G	0.511928	0.31691	4.15038	0.0763567	0.939135	0.999955
C8orf31	1.66626	3.06203	2.65954	1.15134	0.249593	0.980597
C8orf33	221.119	-0.16948	0.230956	-0.733818	0.463059	0.999955
C8orf34-AS1	2.40781	-0.586801	1.72411	-0.340351	0.733592	0.999955
C8orf37-AS1	0.408577	0.885333	4.62436	0.19145	0.848173	0.999955
C8orf37	15.1365	0.728923	0.714062	1.02081	0.307343	0.999955
C8orf44	2.03742	2.73916	2.1759	1.25886	0.20808	0.932341
C8orf46	3.4087	1.62415	1.75192	0.927072	0.353889	0.999955
C8orf48	0.39495	0.0859103	4.41473	0.0194599	0.984474	0.999955
C8orf4	306.675	-0.141093	0.231447	-0.609613	0.542118	0.999955
C8orf58	15.4069	-0.518742	0.67514	-0.768347	0.442281	0.999955
C8orf59	192.548	-0.12169	0.231049	-0.526684	0.598413	0.999955
C8orf76	55.6017	-0.940305	0.381849	-2.46251	0.013797	0.27105
C8orf82	94.6986	-0.45499	0.277981	-1.63677	0.101679	0.7278
C8orf88	0.546189	3.1764	4.11355	0.772178	0.440009	0.999955
C9orf114	16.6929	0.967539	0.67068	1.44262	0.149127	0.836892
C9orf116	33.6675	0.308468	0.496652	0.621095	0.534537	0.999955
C9orf142	73.1204	0.298566	0.321888	0.927546	0.353643	0.999955
C9orf152	719.591	-0.491959	0.167978	-2.92871	0.00340376	0.107218
C9orf163	0.560114	0.1163	3.48804	0.0333425	0.973401	0.999955
C9orf16	184.169	-0.262449	0.256239	-1.02423	0.305725	0.999955
C9orf24	3.94725	-5.55081	1.90139	-2.91934	0.00350771	0.109653
C9orf3	32.012	0.162217	0.493912	0.328433	0.742584	0.999955
C9orf40	103.544	-0.359258	0.276826	-1.29777	0.194365	0.91037
C9orf43	0.853824	-2.51408	3.26675	-0.769596	0.44154	0.999955
C9orf57	0.43635	-1.30299	4.63398	-0.281182	0.778571	0.999955
C9orf64	548.334	-0.052428	0.156681	-0.334617	0.737914	0.999955
C9orf66	0.371104	0.0859045	4.99742	0.0171898	0.986285	0.999955
C9orf69	53.8543	-0.592869	0.364825	-1.62508	0.104146	0.73528
C9orf72	36.1169	0.854797	0.454452	1.88094	0.0599798	0.591766
C9orf78	289.661	0.043295	0.182889	0.236728	0.812868	0.999955
C9orf84	0.676955	3.05346	3.57977	0.852977	0.393672	0.999955
C9orf85	34.7477	0.0818483	0.478903	0.170908	0.864296	0.999955
C9orf91	12.0084	0.159796	0.753412	0.212096	0.832032	0.999955
CA11	3.26494	0.0429689	1.41282	0.0304137	0.975737	0.999955
GADD45A	1592.93	1.13419	0.133162	8.51734	1.63256e-17	3.35553e-14
CA13	36.6759	-0.278378	0.454395	-0.612634	0.540119	0.999955
CA14	3.58622	1.12875	1.73826	0.649359	0.516106	0.999955
FGD6	239.006	1.11053	0.217695	5.10129	3.3735e-07	7.22368e-05
CA2	38.7771	-0.149486	0.46698	-0.320111	0.748884	0.999955
CA3-AS1	30.6787	-0.803942	0.550069	-1.46153	0.14387	0.826453
CA3	1.53222	0.10294	2.14758	0.0479331	0.96177	0.999955
CA5BP1	1.66594	-0.672943	2.03183	-0.3312	0.740493	0.999955
CA5B	5.65498	0.477155	1.0467	0.455865	0.648487	0.999955
CA7	0.260879	2.46632	4.897	0.503639	0.614515	0.999955
CA8	4.75824	-1.42008	1.20595	-1.17757	0.23897	0.968843
HMGA2	80.2866	1.10925	0.337075	3.29081	0.000999011	0.0441579
CAAP1	358.173	-0.27669	0.175712	-1.57467	0.115332	0.758257
CAB39L	45.8835	-0.296717	0.400296	-0.741244	0.458546	0.999955
CAB39	312.632	0.0875971	0.198502	0.441291	0.659002	0.999955
CABIN1	46.7333	-0.118272	0.397195	-0.297767	0.765881	0.999955
CABLES1	165.695	0.0894174	0.234547	0.381234	0.703029	0.999955
CABLES2	42.237	0.100755	0.492283	0.204668	0.837831	0.999955
CABP1	9.51237	-0.617637	0.866869	-0.712492	0.47616	0.999955
CABP4	1.87606	-0.584253	1.81662	-0.321615	0.747744	0.999955
CABYR	0.358656	0.120123	4.56987	0.0262859	0.979029	0.999955
CACFD1	39.694	-0.233853	0.420726	-0.555832	0.578326	0.999955
CACHD1	8.43465	1.68801	0.949428	1.77792	0.0754164	0.647895
CACNA1A	0.698518	1.07881	3.32366	0.324584	0.745496	0.999955
CACNA1C-AS2	0.24292	0.120943	4.98412	0.0242656	0.980641	0.999955
CACNA1C	0.561383	1.19514	3.81339	0.313406	0.753972	0.999955
CACNA1D	3.37314	0.576392	1.37715	0.41854	0.675552	0.999955
CACNA1G	0.583153	2.52963	3.51191	0.720302	0.471339	0.999955
CACNA2D1	0.254141	1.50872	4.99394	0.302111	0.762568	0.999955
CACNA2D2	0.489233	0.179767	4.11369	0.0436998	0.965144	0.999955
CACNA2D3	18.122	-0.56153	0.641083	-0.875907	0.38108	0.999955
CACNA2D4	1.83675	-0.478447	1.82929	-0.261548	0.79367	0.999955
CACNB1	2.74528	-0.0352897	1.56191	-0.0225939	0.981974	0.999955
CACNB2	1.36134	0.145653	2.28064	0.063865	0.949078	0.999955
CACNB3	27.2785	-0.758918	0.535869	-1.41624	0.156706	0.852232
CACNB4	2.16302	0.208448	1.93365	0.1078	0.914154	0.999955
CACNG2	0.447634	1.51039	3.96001	0.38141	0.702899	0.999955
CACNG4	16.6978	0.0389019	0.666264	0.0583882	0.953439	0.999955
CACNG6	2.67934	3.12764	2.20167	1.42058	0.15544	0.850795
CACNG8	9.63694	0.665528	0.901238	0.73846	0.460235	0.999955
CACTIN	137.721	0.29567	0.251083	1.17758	0.238964	0.968843
CACUL1	160.186	0.102327	0.233469	0.43829	0.661176	0.999955
ZNF451	199.952	1.10303	0.216507	5.09468	3.49335e-07	7.36425e-05
CADM1	65.6587	-0.0356851	0.335703	-0.1063	0.915345	0.999955
CADM2	0.271399	-1.50074	4.9751	-0.30165	0.762919	0.999955
CADM3	0.155513	0.0859195	4.99742	0.0171928	0.986283	0.999955
CADM4	16.0879	0.178716	0.657353	0.271872	0.78572	0.999955
CADPS2	225.047	-0.172978	0.225775	-0.766154	0.443585	0.999955
CADPS	267.624	-0.442989	0.239344	-1.85085	0.0641911	0.604868
CAD	40.8773	0.651961	0.44143	1.47693	0.139694	0.817421
CAHM	1.03854	0.277375	2.79405	0.0992735	0.920921	0.999955
CALB2	133.218	0.374424	0.26353	1.42081	0.155373	0.850751
CALCA	0.374957	1.57741	4.88402	0.322974	0.746715	0.999955
CALCB	1.26676	1.55249	2.91801	0.532039	0.594699	0.999955
CALCOCO1	80.4575	-0.575438	0.331079	-1.73807	0.082199	0.673778
CALCOCO2	197.169	-0.270895	0.213078	-1.27135	0.203606	0.924436
CALCR	1.75968	2.59653	2.3775	1.09213	0.274776	0.999955
CALD1	2.79428	0.729028	1.99029	0.366293	0.714147	0.999955
CALHM1	1.88802	0.539358	1.87677	0.287386	0.773817	0.999955
CALM1	4363.59	-0.24243	0.106472	-2.27693	0.0227902	0.361044
CALM2	8481.16	-0.0620664	0.113812	-0.545343	0.585517	0.999955
CALM3	267.775	-0.127965	0.18514	-0.691183	0.48945	0.999955
CALML4	505.519	-0.323244	0.155363	-2.08057	0.0374733	0.477288
CALR3	0.401839	-0.0647483	4.40734	-0.014691	0.988279	0.999955
CALR	816.661	0.140725	0.137532	1.02322	0.306205	0.999955
CALU	323.31	0.188389	0.177307	1.0625	0.288007	0.999955
CAMK1D	6.80886	-0.392379	1.20807	-0.324798	0.745334	0.999955
CAMK1G	0.201457	0.0859154	4.99742	0.0171919	0.986283	0.999955
CAMK1	32.0859	0.45867	0.465356	0.985632	0.324313	0.999955
CAMK2B	1.07125	-1.31127	3.3128	-0.395818	0.692239	0.999955
CAMK2D	243.26	-0.317791	0.194092	-1.63732	0.101563	0.7278
CAMK2G	169.187	-0.429766	0.240829	-1.78452	0.0743387	0.644155
TWISTNB	120.336	1.09545	0.27743	3.94858	7.86167e-05	0.00639947
CAMK2N2	1.62936	0.80721	1.97328	0.409071	0.682487	0.999955
CAMK4	0.604416	2.58663	3.73687	0.692192	0.488817	0.999955
CAMKK1	0.440895	0.0859129	4.25939	0.0201702	0.983908	0.999955
CAMKK2	376.234	-0.0375411	0.376264	-0.0997734	0.920524	0.999955
CAMKMT	121.789	-0.310219	0.271528	-1.1425	0.253248	0.981561
CAMLG	120.981	-0.0796185	0.27881	-0.285565	0.775211	0.999955
CAMSAP1	37.4941	0.400064	0.458159	0.873198	0.382555	0.999955
CAMSAP2	55.9623	0.584276	0.372989	1.56647	0.117239	0.764376
CAMSAP3	121.508	0.393596	0.26222	1.50101	0.133352	0.808185
CAMTA1	362.41	-0.149511	0.173744	-0.860525	0.3895	0.999955
CAMTA2	55.2891	-0.345433	0.35395	-0.975938	0.329095	0.999955
CAND1	283.286	0.0670773	0.190873	0.351423	0.725271	0.999955
CANT1	598.318	-0.301855	0.153697	-1.96397	0.0495337	0.538323
CANX	1872.74	-0.127996	0.134502	-0.951624	0.341288	0.999955
CAP1	2455.63	-0.22117	0.145845	-1.51647	0.1294	0.795327
MT1E	93.5294	1.09248	0.295525	3.69675	0.00021838	0.0141096
CAPG	90.4926	-0.49241	0.316666	-1.55498	0.11995	0.773121
CAPN10-AS1	3.43377	0.0693755	1.35958	0.051027	0.959304	0.999955
CAPN10	14.0696	0.620163	0.730034	0.849498	0.395604	0.999955
CAPN12	1.0613	-1.43419	3.04284	-0.471335	0.637402	0.999955
CAPN13	0.752071	-1.45794	3.51146	-0.415195	0.677999	0.999955
CAPN15	1201.9	-0.354793	0.144079	-2.4625	0.0137973	0.27105
CAPN1	257.219	0.0138349	0.23755	0.0582397	0.953558	0.999955
CAPN2	676.406	-0.0244931	0.143069	-0.171197	0.864069	0.999955
CAPN3	1.34655	0.810797	2.32971	0.348025	0.727822	0.999955
CAPN5	425.799	-0.57565	0.179108	-3.21398	0.0013091	0.0535183
CAPN6	77.1843	0.213683	0.335824	0.636295	0.524584	0.999955
CAPN7	140.845	0.487625	0.246499	1.9782	0.0479056	0.530462
CAPN8	115.487	-0.712938	0.318363	-2.23939	0.0251308	0.382263
CAPN9	3.95625	-2.43972	2.15132	-1.13406	0.256769	0.984912
NFKBIA	463.086	1.09124	0.17644	6.18476	6.21979e-10	3.17654e-07
CAPNS2	0.485805	0.0859099	4.8428	0.0177397	0.985847	0.999955
CAPRIN1	837.882	0.238714	0.140722	1.69636	0.0898185	0.694351
CAPRIN2	82.0469	0.31797	0.324777	0.979042	0.327559	0.999955
CAPS2	2.85668	-1.24494	1.78004	-0.699388	0.48431	0.999955
CAPS	6.70549	-0.912066	1.06939	-0.852887	0.393722	0.999955
CAPZA1	1463.45	-0.208388	0.141045	-1.47746	0.139552	0.817421
CAPZA2	5580.66	-0.216725	0.128698	-1.68399	0.0921843	0.701753
CAPZB	1663.72	-0.26601	0.140196	-1.89742	0.0577721	0.584583
CARD10	80.0859	-0.282762	0.323301	-0.874608	0.381787	0.999955
CARD11	13.0005	0.42305	0.737943	0.573283	0.566453	0.999955
CARD14	2.29316	-0.727185	1.72538	-0.421463	0.673417	0.999955
CARD19	135.114	-0.225609	0.253439	-0.89019	0.373364	0.999955
CARD6	42.8401	0.0734107	0.424429	0.172963	0.86268	0.999955
CARD8-AS1	5.27531	1.37461	1.19877	1.14668	0.251513	0.981554
CARD8	51.9263	0.0686732	0.377727	0.181806	0.855735	0.999955
CARF	10.4948	1.64078	0.936206	1.75259	0.0796724	0.663654
CARHSP1	104.922	0.133275	0.273857	0.486657	0.626501	0.999955
CARM1	150.922	0.0344638	0.229968	0.149863	0.880873	0.999955
CARMIL2	1.18444	2.52918	2.71138	0.932799	0.350924	0.999955
CARMIL3	0.383729	-1.3036	4.47104	-0.291566	0.770618	0.999955
CARNMT1	110.156	0.332546	0.300562	1.10641	0.268547	0.996999
CARNS1	2.63149	-1.03765	1.69219	-0.613198	0.539745	0.999955
CARS2	58.0236	-0.492565	0.362664	-1.35819	0.174404	0.885852
CARS	102.666	0.24744	0.276761	0.894054	0.371293	0.999955
CASC10	0.201457	0.0859154	4.99742	0.0171919	0.986283	0.999955
CASC16	3.82858	-0.57192	1.41051	-0.405472	0.685131	0.999955
CASC19	0.433334	-1.48561	4.30951	-0.344729	0.730298	0.999955
CASC1	0.201457	0.0859154	4.99742	0.0171919	0.986283	0.999955
CASC21	0.286968	2.59132	4.88777	0.530163	0.595999	0.999955
CASC2	15.4144	0.117056	0.718448	0.16293	0.870574	0.999955
CASC3	144.455	0.0476117	0.240106	0.198295	0.842815	0.999955
CASC4	410.489	-0.48273	0.171971	-2.80704	0.00499984	0.143227
CASC5	13.5035	0.835974	0.723196	1.15594	0.247704	0.978019
CASC8	5.21064	-0.8015	1.23457	-0.649212	0.516201	0.999955
CASD1	183.046	0.360242	0.224798	1.60251	0.109042	0.744955
CASKIN2	9.30157	0.354267	0.883408	0.401023	0.688403	0.999955
CASK	323.256	-0.264859	0.199159	-1.32989	0.183555	0.899076
CASP10	33.4146	0.204615	0.487091	0.420076	0.67443	0.999955
CASP16P	2.2112	0.18772	1.68332	0.111517	0.911206	0.999955
CASP1	0.584111	-0.93852	3.30592	-0.283891	0.776494	0.999955
CASP2	241.763	0.155746	0.225896	0.68946	0.490534	0.999955
CASP3	78.1067	-0.269375	0.324952	-0.828968	0.407122	0.999955
CASP4	70.9934	0.163114	0.347095	0.469941	0.638397	0.999955
CASP5	1.41837	0.142988	2.14907	0.0665348	0.946952	0.999955
CASP6	252.358	-0.181031	0.196459	-0.921471	0.356805	0.999955
CASP7	1030.58	-0.424814	0.133238	-3.18838	0.00143074	0.0575201
CASP8AP2	82.7709	-0.202039	0.308428	-0.655062	0.512428	0.999955
PAPD5	351.771	1.08513	0.179844	6.03372	1.60228e-09	6.58659e-07
CASP9	71.0499	0.0167697	0.326111	0.0514233	0.958988	0.999955
CASR	0.573936	3.59341	4.36402	0.823417	0.410271	0.999955
CAST	990.105	-0.18576	0.141074	-1.31676	0.187919	0.902929
CASZ1	98.4096	0.267117	0.290468	0.919607	0.357778	0.999955
CATSPER2P1	1.5391	1.51616	2.71823	0.557775	0.576998	0.999955
CATSPER2	9.65001	-0.0975688	0.866848	-0.112556	0.910383	0.999955
CATSPER3	0.591609	-1.30999	3.43788	-0.381047	0.703168	0.999955
CATSPERB	1.91592	0.503066	2.02312	0.248659	0.803624	0.999955
CAT	785.691	-0.453648	0.140442	-3.23015	0.00123727	0.0515132
HSPA4L	87.477	1.075	0.323683	3.32116	0.000896447	0.040719
CAV2	398.348	0.408144	0.197643	2.06506	0.0389172	0.487369
CBFA2T2	69.9868	-0.0268275	0.359702	-0.0745827	0.940547	0.999955
CBFB	331.613	0.337447	0.187744	1.79737	0.0722763	0.640121
CBLB	42.1696	-0.511674	0.404799	-1.26402	0.206223	0.931292
CBLC	43.5797	-0.0841501	0.406962	-0.206776	0.836184	0.999955
CBLL1	174.74	0.116941	0.232312	0.503378	0.614698	0.999955
CBLN1	0.35697	0.085906	4.95868	0.0173244	0.986178	0.999955
CBLN3	1.36491	-2.48812	2.39046	-1.04085	0.297945	0.999955
CBL	74.5883	-0.170772	0.330763	-0.516296	0.605647	0.999955
CBR1	343.185	-0.477028	0.176612	-2.70099	0.00691328	0.175968
CBR3-AS1	6.25808	-0.47349	1.14063	-0.415113	0.678059	0.999955
CBR3	8.98959	-0.363485	0.875589	-0.415131	0.678046	0.999955
CBR4	84.1655	0.068019	0.301134	0.225876	0.821298	0.999955
CBWD1	0.985017	-1.31547	2.98865	-0.440154	0.659826	0.999955
CBWD5	4.3075	0.30046	1.27012	0.23656	0.812998	0.999955
CBX1	94.0417	0.200095	0.285037	0.701996	0.482682	0.999955
CBX2	2.64221	-0.130522	1.5369	-0.0849251	0.932321	0.999955
CBX3P2	4.1112	-1.40527	1.49059	-0.942766	0.345801	0.999955
CBX3	1177.08	0.103269	0.128131	0.805966	0.420262	0.999955
CBX4	455.058	0.00394479	0.171553	0.0229946	0.981655	0.999955
CBX5	269.518	0.197419	0.20782	0.949951	0.342137	0.999955
CBX6	283.901	0.160243	0.196619	0.81499	0.415078	0.999955
CBX7	10.1319	-0.492399	0.785569	-0.626805	0.530787	0.999955
CBX8	60.8898	-0.446288	0.359106	-1.24277	0.213951	0.937391
CBY1	171.892	-0.0892795	0.23952	-0.372743	0.70934	0.999955
CC2D1A	30.8984	-0.0886915	0.487631	-0.181882	0.855675	0.999955
CC2D1B	27.2175	0.278462	0.502498	0.554154	0.579473	0.999955
CC2D2A	13.813	-0.770349	0.717353	-1.07388	0.282878	0.999955
CC2D2B	0.311025	0.0859073	4.99742	0.0171903	0.986285	0.999955
RNA45S5	439.868	1.0699	0.213007	5.02286	5.09071e-07	0.000100851
CCAR2	118.619	0.352644	0.271099	1.3008	0.193328	0.908775
CCAT1	14.1881	-0.484937	0.844052	-0.574534	0.565607	0.999955
CCBE1	10.5611	0.389727	0.916178	0.425383	0.670557	0.999955
CCDC102A	10.148	0.273116	0.937542	0.291311	0.770813	0.999955
CCDC102B	0.746684	2.47121	3.74806	0.65933	0.509684	0.999955
CCDC103	3.25547	-1.18251	1.42517	-0.829728	0.406693	0.999955
CCDC106	16.0337	0.340223	0.720876	0.471958	0.636957	0.999955
CCDC107	0.355894	-0.0693301	4.58415	-0.0151239	0.987933	0.999955
CCDC109B	49.2454	0.785427	0.390667	2.01048	0.0443808	0.51341
CCDC110	0.967258	-0.272065	2.50762	-0.108495	0.913603	0.999955
CCDC112	43.8393	0.253594	0.42501	0.596679	0.550722	0.999955
CCDC113	3.29706	1.89112	1.59925	1.1825	0.237007	0.967338
CCDC115	131.528	-0.449423	0.252539	-1.77962	0.0751389	0.647202
TNFRSF12A	859.81	1.06698	0.14239	7.49332	6.71512e-14	7.36111e-11
CCDC120	116.649	-0.097766	0.2585	-0.378205	0.705278	0.999955
CCDC121	4.8122	1.24995	1.40861	0.887363	0.374883	0.999955
CCDC122	13.4035	-0.857371	0.745606	-1.1499	0.250186	0.980597
CCDC124	100.209	-0.0292699	0.289606	-0.101068	0.919497	0.999955
CCDC125	23.6435	0.537683	0.551041	0.975757	0.329185	0.999955
CCDC126	16.6776	-0.0201116	0.644583	-0.0312009	0.975109	0.999955
CCDC127	78.2253	-0.283658	0.324139	-0.875114	0.381512	0.999955
CCDC129	0.236181	-1.30187	4.9876	-0.261022	0.794076	0.999955
CCDC12	39.9552	0.241349	0.417381	0.578247	0.563098	0.999955
CCDC130	27.5684	0.0700436	0.487931	0.143552	0.885854	0.999955
CCDC134	3.53346	-0.256978	1.46743	-0.17512	0.860985	0.999955
CCDC137	86.095	-0.198171	0.305708	-0.648237	0.516832	0.999955
CCDC138	26.4409	0.861762	0.54824	1.57187	0.115981	0.760092
[truncated: 14,444 more rows]
