# Supplementary material for: A CRISPR/Cas9 genetically engineered organoid biobank reveals essential host factors for coronaviruses
Source: Nat Commun. 2021 Sep 17;12:5498. doi: 10.1038/s41467-021-25729-7 (PMC8448725; doi:10.1038/s41467-021-25729-7)
Supplement: Supplementary file 7 — Supplementary Dataset 5 [file 41467_2021_25729_MOESM7_ESM.xlsx]

## Sheet: Figure 4a
Number of families	1
Number of comparisons per family	8
Q	0.05
Original FDR method of Benjamini and Hochberg	Mean Diff,	Discovery?	FDR-adjusted P value (q value)
WT vs. ACE2	1.407	Yes	0.0003
WT vs. CTSL	-1.515	Yes	0.0005
WT vs. CTSB	-0.5152	No	0.2765
WT vs. TMPRSS2	0.8223	Yes	0.0145
WT vs. TMPRSS3	0.3372	No	0.4351
WT vs. TMPRSS4	-0.4388	No	0.3268
WT vs. TMPSS11D	0.09325	No	0.8963
WT vs. TMPRSS13	-0.03354	No	0.9215

## Sheet: Figure 4c
Number of families	1
Number of comparisons per family	2
Q	0.05
Original FDR method of Benjamini and Hochberg	Mean Diff,	Discovery?	FDR-adjusted P value (q value)
WT vs. ACE2	1.443	Yes	0.0003
WT vs. TMPRSS2	0.8295	Yes	0.005

## Sheet: Figure 4e
Number of families	1
Number of comparisons per family	2
Q	0.05
Original FDR method of Benjamini and Hochberg	Mean Diff,	Discovery?	FDR-adjusted P value (q value)
WT vs. ACE2	1.732	Yes	0.0008
WT vs. TMPRSS2	1.41	Yes	0.0028

## Sheet: Figure 4f
Number of families	1
Number of comparisons per family	3
Q	0.05
Original FDR method of Benjamini and Hochberg	Mean Diff,	Discovery?	FDR-adjusted P value (q value)
Untreated vs. 10µM chloroquine	-0.1977	No	0.4626
Untreated vs. 10µM camostat	1.305	Yes	0.0027
Untreated vs. 10µM E64D	-0.1963	No	0.4626

## Sheet: Figure 6a
Number of families	1
Number of comparisons per family	3
Q	0.05
Original FDR method of Benjamini and Hochberg	Mean Diff,	Discovery?	FDR-adjusted P value (q value)
WT vs. TMPRSS2	0.7827	Yes	0.0224
WT vs. ACE2	0.07793	No	0.792
WT vs. Cathepsin L	-0.5585	No	0.1463

## Sheet: Figure 6b
Number of families	1
Number of comparisons per family	3
Q	0.05
Original FDR method of Benjamini and Hochberg	Mean Diff,	Discovery?	FDR-adjusted P value (q value)
WT vs. ACE2	1.742	Yes	0.0003
WT vs. TMPRSS2	1.135	Yes	0.005
WT vs. Cathepsin L	0.01071	No	0.9797

## Sheet: Supplementary figure 8b
Number of families	1
Number of comparisons per family	3
Q	0.05
Original FDR method of Benjamini and Hochberg	Mean Diff,	Discovery?	FDR-adjusted P value (q value)
Mock vs. E64D	-0.03859	No	0.8373
Mock vs. Camostat	0.001153	No	0.9742
Mock vs. Chloroquine	-0.005451	No	0.9742
