# Supplementary material for: A CRISPR/Cas9 genetically engineered organoid biobank reveals essential host factors for coronaviruses
Source: Nat Commun. 2021 Sep 17;12:5498. doi: 10.1038/s41467-021-25729-7 (PMC8448725; doi:10.1038/s41467-021-25729-7)
Supplement: Supplementary file 9 — Source Data [file 41467_2021_25729_MOESM9_ESM.xlsx]

## Sheet: Figure  1a
Expression data (normalized transcript count, replicates)
		Intesine Exp	Intestine diff	Nose exp	Nose diff	Trachae	Bronchus	Bronchiole
	TMPRSS2	635.088	1222.69	117.544	86.6186	263.003	146.918	234.155
		575.464	1140.66	76.1048	98.1982	231.343	146.319	194.067
	TMPRSS3	31.3922	40.2288	8.6008	6.7495	69.3438	83.6414	125.519
		17.8715	55.7112	5.79846	14.7618	56.2854	78.006	90.1842
	TMPRSS4	1113.21	1109.92	1508.01	741.32	785.417	639.311	722.285
		1081.82	1342.73	1237.97	941.548	671.609	797.138	862.458
	TMPRSS11D	0	0	2.1502	0	98.8059	85.0961	21.2869
		0	0	0	0.641818	136.421	77.5444	29.6809
	TMPRSS13	5.63449	3.95693	16.4849	12.8364	16.8868	45.821	14.6806
		0	0	22.469	11.2492	29.5737	13.3856	21.1191
	FURIN	220.55	374.589	113.244	275.605	52.4569	77.0956	61.6585
		206.118	248.339	100.023	232.338	62.4863	74.3134	71.3483
	CTSB	590.817	652.234	2694.2	2403.95	2379.24	3310.75	3730.34
		580.229	689.308	2365.77	2686.65	2270.5	2896.84	3459.54
	CTSL	58.7597	200.484	68.8064	51.7462	172.102	134.554	176.901
		65.529	198.294	73.2055	109.109	181.258	135.241	176.373
	ACE2	3.21971	1330.19	9.31753	0	24.0727	17.4556	16.1486
		5.95718	1513.64	7.97288	6.41818	28.6197	20.7708	23.4022
	DPP4	299.433	722.139	2.86693	6.7495	0	24.0014	1.46806
		275.222	659.091	5.79846	5.77637	0	4.15416	18.2652
	ANPEP	179.499	6055.42	10.751	10.1242	3.59294	0	11.7445
		162.035	3104.72	8.69769	10.2691	7.63192	0.461574	10.2742
	CD9	5332.64	3206.43	7461.19	6409.78	4555.85	5510.15	4401.24
		6386.1	3877.12	7794.58	7066.42	4741.81	5963.53	4013.77
	CEACAM1	866.907	933.175	32.253	8.99934	16.8868	57.458	37.4355
		637.418	1111.39	10.8721	16.0455	43.8835	32.7717	49.6584
	CLEC2B	0	0	7.16733	6.7495	8.62306	24.0014	3.67015
		4.76574	0	3.62404	10.2691	16.2178	12.4625	1.71236
	HSPA5	1022.26	712.247	485.228	731.196	727.57	973.877	986.536
		752.987	443.801	476.923	811.9	742.204	1031.16	1070.22
	MAVS	243.088	392.395	247.273	458.966	125.394	194.194	140.2
		225.181	255.894	252.233	279.833	160.27	147.242	153.542
	NDST1	10.4641	59.3539	99.6259	188.986	29.0967	8.00048	16.1486
		11.9144	31.1605	109.446	208.591	12.5753	18.0014	25.1146
	NRP1	10.4641	27.039	45.1542	125.991	51.7383	71.277	52.8501
		20.2544	35.8818	68.1319	153.395	44.8375	56.312	36.5303

## Sheet: Figure 3a
	WT clone 0805			WT (ACE2 clone 2)			WT (ACE2 clone 4)			WT clone 0901			ACE2 clone 1			ACE2 clone 6
02:00:00	242.394	230.644	176.61	774.74	511.284	647.359	91.8604	419.078	623.152	190.715	80.5758	48.5138	984.465	708.31	628.671	791.56	897.383	739.274
1 day, 0:00:00	1264.95	823.689	643.229	323.151	626.183	742.658	408.935	840.666	644.912	935.316	377.252	617.662	132.408	143.56	70.1575	221.621	149.265	153.97
2 days, 0:00:00	3563.18	2559.29	6118.78	5748.91	3246.78	2599.95	7631.46	3511.64	3085.31	4585.69	5364.5	11178	91.8793	125.497	155.93	238.257	342.344	810.517

## Sheet: Figure 3c
SARS-CoV-2
	WT clone 0805			WT (ACE2 clone 2)			WT (ACE2 clone 4)			WT clone 0901			DPP4 clone 2			DPP4 clone 9
02:00:00	242.394	230.644	176.61	774.74	511.284	647.359	91.8604	419.078	623.152	190.715	80.5758	48.5138	101.037	93.1653	112.514	199.156	189.359	171.505
1 day, 0:00:00	1264.95	823.689	643.229	323.151	626.183	742.658	408.935	840.666	644.912	935.316	377.252	617.662	1232.18	594.649	1306.32	1735.01	1372.59	834.967
2 days, 0:00:00	3563.18	2559.29	6118.78	5748.91	3246.78	2599.95	7631.46	3511.64	3085.31	4585.69	5364.5	11178	6499.23	6920.43	5930.98	1921.45	3600.44	5313.05
MERS-CoV
	WT clone			WT clone 3			DPP4 clone 2			DPP4 clone 9
02:00:00	1320	1380	1710	1886.7	2118.54	3425.36	1070	1160	1370	257.845	620.208	160.428
1 day, 0:00:00	376000	291000	257000	109441	114962	128668	1960	1260	1660	135.387	458.672	357.368
2 days, 0:00:00	689000	1350000	799000	493395	749373	920353	1760	2360	2230	177.791	287.974	280.448

## Sheet: Figure 4a
Log10 transformed data
WT	ACE2	CTSL	CTSB	TMPRSS2	TMPRSS3	TMPRSS4	TMPRSS11D	TMPRSS13
1.27515	-0.7937	2.87202	2.08991	0.68929	0.86451	1.77452	1.34439	0.66276
0.77798	-0.2419	2.51062	1.86213	0.43816	0.8651	2.30103	1.67578	1.60638
1.09851	0.13988	3.29885	1.72916	-0.005	1.39445	1.37658	0.83569	1.96708
1.81998	0.33646			-0.1051
0.81757	0.4183			1.31597
2.11394				1.00432
1.74663

## Sheet: Figure 4b
	WT clone 0805			WT (ACE2 clone 2)			WT (ACE2 clone 4)			WT clone 0901			TMPRSS2 clone 1			TMPRSS2 clone 4			TMPRSS2 clone 6			TMPRSS2 clone 9			Cathepsin L clone 16			Cathepsin L clone 23
02:00:00	242.394	230.644	176.61	774.74	511.284	647.359	91.8604	419.078	623.152	190.715	80.5758	48.5138	96.2843	113.994	104.068	262.018	165.436	318.411	131.392	86.988	326.612	134.569	175.855	144.935	99.6429	92.5367	89.576	106.461	140.309	67.0632
1 day, 0:00:00	1264.95	823.689	643.229	323.151	626.183	742.658	408.935	840.666	644.912	935.316	377.252	617.662	173.657	335.214	772.581	326.267	181.591	236.709	76.8659	139.221	167.68	134.671	220.984	100.785	19636.6	21790.4	33960.2	3243.46	3756.11	4190.33
2 days, 0:00:00	3563.18	2559.29	6118.78	5748.91	3246.78	2599.95	7631.46	3511.64	3085.31	4585.69	5364.5	11178	383.695	503.86	649.549	1005.52	601.845	438.223	281.034	112.593	145.136	90.8124	162.129	104.515	89885.8	70375.2	49580.2	18059.9	20377.4	63261.1

## Sheet: Figure 4c
Log10 transformed data
WT	ACE2	TMPRSS2
1.35603	0.02119	0.93197
1.49969	0.03342	0.22011
1.72673	0.04532	0.94201
	0.23805

## Sheet: Figure 4e
Log10 transformed data
WT	ACE2	TMPRSS2
1.48855	0.36361	0.45484
1.62014	0.13988	0.4456
2.81014	-0.0443	0.78924
	0.50473
	0.24195

## Sheet: Figure 4f
	Untreated			10µM chloroquine			10µM camostat			10µM E64D
02:00:00	36.4517	20.6503	24.4603	40.9862	59.1781	20.3558	51.0308	49.8109	45.5816	47.8403	52.0532	57.1163
1 day, 0:00:00	50.3369	172.88	491.913	463.614	158.135	431.267	46.2658	44.0989	43.3387	1544.75	1302.17	687.307
2 days, 0:00:00	5613.47	3886.96	2583.96	6704.73	8630.46	3818.97	62.1347	664.605	166.04	11504.1	4631.08	4107.46

## Sheet: Figure 5a
Log10 transformed data
WT	CEACAM1	DC-SIGN	MAVS	NRP1	ANPEP	Vimentin	CD9	CLEC2b	NDST1
1.27515	1.86213	0.86451	1.34476	0.81757	1.16513	1.82407	1.5772	1.12427	2.11727
0.77798	1.72916	0.8651	1.88524	2.08991	1.58692	2.18469	1.58995	1.70329	2.22011
1.09851	0.62102	2.40312	2.8109
1.81998
0.81757
2.11394
1.74663

## Sheet: Figure 6a
MERS-CoV
Log10 transformed data
WT	DPP4	TMPRSS2	ACE2	CTSL
2.80889	0.24573	1.5784	2.45801	2.90849
2.46406	-0.1435	1.84868	2.8078	3.35411
1.75185		1.98771	2.85794	2.81291
2.71767		1.71569	1.43136
2.59106		2.06819
		1.42813
		1.16137
SARS-CoV
Log10 transformed data
WT	ACE2	TMPRSS2	CTSL
2.73456	-0.2391	0.3655	1.95036
1.41479	0.0715	1.05799	1.16732
1.51322	-0.3197	1.32643	1.68931
1.01703	-0.0635	1.32203
1.38561	-0.04	-0.3645
	-0.1844	-0.1325
		-0.2306

[truncated: 12 more sheets: Figure 6b, Supplementary figure 5a, Supplementary figure 5b, Supplementary figure 6b, Supplementary figure 6c, Supplementary figure 7b, Supplementary figure 7d, Supplementary figure 7e, Supplementary figure 7f, Supplementary figure 8b, Supplementary figure 8c, Supplementary figure 9]
